# Supplementary material for: SIMON: Open-Source Knowledge Discovery Platform
Source: Patterns (N Y). 2021 Jan 8;2(1):100178. doi: 10.1016/j.patter.2020.100178 (PMC7815964; doi:10.1016/j.patter.2020.100178)
Supplement: Table S1. List of Machine Learning Algorithms Implemented in SIMON [file mmc2.xlsx]

## Sheet: Sheet1
Table S1. List of machine learning algorithms implemented in SIMON.
Abbreviation	Machine learning algorithms	Reference in Supplementary materials
ada	Boosted Classification Trees	1, 2
AdaBag	Bagged AdaBoost	2, 3
AdaBoost.M1	AdaBoost	2, 3
adaboost	AdaBoost Classification Trees	4
amdai	Adaptive Mixture Discriminant Analysis	5
avNNet	Model Averaged Neural Network	6
awnb	Naive Bayes Classifier with Attribute Weighting	7
awtan	Tree Augmented Naive Bayes Classifier with Attribute Weighting	7
bag	Bagged Model	8
bagEarth	Bagged MARS	9
bagEarthGCV	Bagged MARS using gCV Pruning	9
bagFDA	Bagged Flexible Discriminant Analysis	9
bagFDAGCV	Bagged FDA using gCV Pruning	9
bam	Generalized Additive Model using Splines	10
bayesglm	Bayesian Generalized Linear Model	11
binda	Binary Discriminant Analysis	12
blackboost	Boosted Tree	2, 13, 14
BstLm	Boosted Linear Model	2, 15
bstSm	Boosted Smoothing Spline	2, 15
bstTree	Boosted Tree	2, 15
C5.0	C5.0	2, 16
C5.0Cost	Cost-sensitive C5.0	2, 16
C5.0Rules	Single C5.0 Ruleset	16
C5.0Tree	Single C5.0 Tree	16
cforest	Conditional Inference Random Forest	13
chaid	CHi-squared Automated Interaction Detection	17
CSimca	SIMCA	18, 19
ctree	Conditional Inference Tree	13
ctree2	Conditional Inference Tree	13
dda	Diagonal Discriminant Analysis	20
deepboost	DeepBoost	21
dnn	Stacked AutoEncoder Deep Neural Network	22
dwdLinear	Linear Distance Weighted Discrimination	23
dwdPoly	Distance Weighted Discrimination with Polynomial Kernel	23
dwdRadial	Distance Weighted Discrimination with Radial Basis Function Kernel	23, 24
earth	Multivariate Adaptive Regression Spline	25
elm	Extreme Learning Machine	26
evtree	Tree Models from Genetic Algorithms	27
extraTrees	Random Forest by Randomization	28
fda	Flexible Discriminant Analysis	25
FH.GBML	Fuzzy Rules Using Genetic Cooperative-Competitive Learning and Pittsburgh	29
FRBCS.CHI	Fuzzy Rules using Chi’s Method	29
FRBCS.W	Fuzzy Rules with Weight Factor	29
gam	Generalized Additive Model using Splines	30
gamboost	Boosted Generalized Additive Model	2
gamLoess	Generalized Additive Model using LOESS	32
gamSpline	Generalized Additive Model using Splines	33
gaussprLinear	Gaussian Process	24
gaussprPoly	Gaussian Process with Polynomial Kernel	24
gaussprRadial	Gaussian Process with Radial Basis Function Kernel	24
gbm_h2o	Gradient Boosting Machines	32
gbm	Stochastic Gradient Boosting	2, 34
gcvEarth	Multivariate Adaptive Regression Splines	25
glm	Generalized Linear Model	35
glmboost	Boosted Generalized Linear Model	2
glmnet_h2o	Glmnet	32
glmnetStepAIC	Generalized Linear Model with Stepwise Feature Selection	36
gpls	Generalized Partial Least Squares	37
hda	Heteroscedastic Discriminant Analysis	38
hdda	High Dimensional Discriminant Analysis	39
hdrda	High Dimensional Regularized Discriminant Analysis	20
J48	C4.5-like Trees	8
JRip	Rule-Based Classifier	8
kernelpls	Partial Least Squares	40
kknn	k-Nearest Neighbors	41
knn	k-Nearest Neighbors	8
lda	Linear Discriminant Analysis	36
lda2	Linear Discriminant Analysis	36
Linda	Robust Linear Discriminant Analysis	18
LMT	Logistic Model Trees	8
loclda	Localized Linear Discriminant Analysis	42
logicBag	Bagged Logic Regression	43
LogitBoost	Boosted Logistic Regression	44
logreg	Logic Regression	45
lssvmLinear	Least Squares Support Vector Machine	24
lssvmPoly	Least Squares Support Vector Machine with Polynomial Kernel	24
lssvmRadial	Least Squares Support Vector Machine with Radial Basis Function Kernel	24
lvq	Linear vector Quantization	46
manb	Model Averaged Naive Bayes Classifier	7
mda	Mixture Discriminant Analysis	47
mlda	Maximum Uncertainty Linear Discriminant Analysis	48
mlp	Multi-Layer Perceptron	49
mlpKerasDecay	Multi-Layer Perceptron Network with Weight Decay	50
mlpKerasDecayCost	Multi-Layer Perceptron Network with Weight Decay	50
mlpKerasDropout	Multi-Layer Perceptron Network with Dropout	50
mlpKerasDropoutCost	Multi-Layer Perceptron Network with Dropout	50
mlpML	Multi-Layer Perceptron, with multiple layers	49
mlpSGD	Multi-Layer Perceptron Network by Stochastic Gradient Descent	2, 51
mlpWeightDecay	Multi-Layer Perceptron	49
mlpWeightDecayML	Multi-Layer Perceptron, multiple layers	49
monmlp	Monotone Multi-Layer Perceptron Neural Network	52
multinom	Penalized Multinomial Regression	53
naïve_bayes	Naïve Bayes	54
nb	Naive Bayes	42
nbDiscrete	Naive Bayes Classifier	7
nbSearch	Semi-Naive Structure Learner Wrapper	7
nnet	Neural Network	53
nodeHarvest	Tree-Based Ensembles	55
null	Non-Informative Model	8
OneR	Single Rule Classification	8
ordinalNet	Penalized Ordinal Regression	2, 56
ordinalRF	Random Forest	57, 58, 59
ORFlog	Oblique Random Forest	60
ORFpls	Oblique Random Forest	60
ORFridge	Oblique Random Forest	60
ORFsvm	Oblique Random Forest	60
ownn	Optimal Weighted Nearest Neighbor Classifier	61
pam	Nearest Shrunken Centroids	62
parRF	Parallel Random Forest	57, 63, 64
PART	Rule-Based Classifier	8
partDSA	partDSA	65
pcaNNet	Neural Networks with Feature Extraction	53
pda	Penalized Discriminant Analysis	47
pda2	Penalized Discriminant Analysis	47
PenalizedLDA	Penalized Linear Discriminant Analysis	2, 66
plr	Penalized Logistic Regression	67
pls	Partial Least Squares	40
polr	Ordered Logistic or Probit Regression	36
protoclass	Greedy Prototype Selection	68, 69
qda	Quadratic Discriminant Analysis	36
QdaCov	Robust Quadratic Discriminant Analysis	18
randomGLM	Ensembles of Generalized Linear Models	70
ranger	Random Forest	57, 58, 59
rbf	Radial Basis Function Network	49
rbfDDA	Radial Basis Function Network	49
Rborist	Random Forest	71
rda	Regularized Discriminant Analysis	42
regLogistic	Regularized Logistic Regression	72
rf	Random Forest	63
rFerns	Random Ferns	73
RFlda	Factor-based Linear Discriminant Analysis	48
rfRules	Random Forest Rule-Based Model	2, 63
rlda	Regularized Linear Discriminant Analysis	20
rmda	Robust Mixture Discriminant Analysis	74
rocc	ROC-Based Classifier	75
rotationForest	Rotation Forest	76
rotationForestCp	Rotation Forest	2, 76, 77
rpart	CART	77
rpart1SE	CART	77
rpart2	CART	77
rpartCost	Cost-sensitive CART	2, 77
rpartScore	CART or Ordinal Responses	2, 78
RRF	Regularized Random Forest	63, 79
RRFglobal	Regularized Random Forest	79
RSimca	Robust SIMCA	19
sda	Shrinkage Discriminant Analysis	80
sdwd	Sparse Distance Weighted Discrimination	81
simpls	Partial Least Squares	40
SLAVE	Fuzzy Rules Using the Structural Learning Algorithm on Vague Environment	29
slda	Stabilized Linear Discriminant Analysis	82
smda	Sparse Mixture Discriminant Analysis	83
snn	Stabilized Nearest Neighbor Classifier	61
sparseLDA	Sparse Linear Discriminant Analysis	83
spls	Sparse Partial Least Squares	84
stepLDA	Linear Discriminant Analysis with Stepwise Feature Selection	36, 42
stepQDA	Quadratic Discriminant Analysis with Stepwise Feature Selection	36, 42
svmBoundrangeString	Support Vector Machines with Bound range String Kernel	24
svmExpoString	Support Vector Machines with Exponential String Kernel	24
svmLinear	Support Vector Machines with Linear Kernel	24
svmLinear2	Support Vector Machines with Linear Kernel	57
svmLinear3	L2 Regularized Support Vector Machine (dual) with Linear Kernel	72
svmLinearWeights	Linear Support Vecotr Machines with Class Weights	57
svmLinearWeights2	L2 Regularized Linear Support Vecotr Machines with Class Weights	72
svmPoly	Support Vector Machines with Polynomial Kernel	24
svmRadial	Support Vector Machines with Radial Basis Function Kernel	24
svmRadialCost	Support Vector Machines with Radial Basis Function Kernel	24
svmRadialSigma	Support Vector Machines with Radial Basis Function Kernel	24
svmRadialWeights	Support Vector Machines with Class Weights	24
svmSpectrumString	Support Vector Machines with Spectrum String Kernel	24
tan	Tree Augmented Naive Bayes Classifier	7
tanSearch	Tree Augmented Naive Bayes Classifier Structure Learner Wrapper	7
treebag	Bagged CART	2, 57, 82
vbmpRadial	Variational Bayesian Multinomial Probit Regression	85
vglmAdjCat	Adjacent Categories Probability Model for Ordinal Data	86
vglmContRatio	Continuation Ratio Model for Ordinal Data	86
vglmCumulative	Cumulative Probability Model for Ordinal Data	86
widekernelpls	Partial Least Squares	40
wsrf	Weighted Subspace Random Forest	87
xgbDART	eXtreme Gradient Boosting	2, 88
xgbLinear	eXtreme Gradient Boosting	88
xgbTree	eXtreme Gradient Boosting	2, 88
xyf	Self-Organizing Maps	8
