# Supplementary material for: SIMON: Open-Source Knowledge Discovery Platform
Source: Patterns (N Y). 2021 Jan 8;2(1):100178. doi: 10.1016/j.patter.2020.100178 (PMC7815964; doi:10.1016/j.patter.2020.100178)
Supplement: Table S2. SISA Dataset [file mmc3.xlsx]

## Sheet: Sheet1
Table S2. SISA dataset
IDIndex	Hospitalized	Age	Gender	Height	Weight	CircArm	CircWaist	SympTemp	SympFever7Days	SympHead	SympNausea	SympMuscle	SympRash	SympBleed	SympRhin	SympVomit	SympDrowsy	SympCough	SympAbs	SympDiarrhea	SympOrbital	Tourniquet	HistAllergies	HistHyper	HistAsthma	HistCancer	HistDiab	HistDengHouse4Wk	HistDeng
3	0	13	1	139	30	19	65	36.5	1	1	1	0	0	0	0	0	0	0	1	0	0	2	0	0	0	0	0	0	0
4	0	3	0	99	16.5	18	58	37.4	1	1	1	1	0	0	1	0	1	1	1	0	0	2	0	0	0	0	0	0	0
5	0	24	1	172	59.8	29	79	37.1	1	1	1	1	0	0	0	0	0	0	0	0	1	2	1	0	0	0	0	0	0
6	0	13	1	158	43.6	22	65	38	1	1	0	1	0	0	0	0	1	1	1	0	0	0	0	0	0	0	0	0	0
7	0	1.5	0	89	7.8	16	46	38.4	1	1	0	1	0	0	0	0	1	0	0	0	1	1	1	2	2	2	2	0	0
10	0	4	1	100	21	18	56	36.7	1	1	1	1	0	0	0	0	1	1	0	0	0	2	0	0	0	0	0	0	0
13	1	19	1	167	63.8	28	83	37.2	1	0	0	1	0	1	0	0	0	1	1	0	0	2	0	0	0	0	0	0	0
16	1	17	1	159	50	24	70	38.3	1	0	0	0	0	0	0	1	0	0	0	1	0	1	2	0	0	0	0	0	0
28	0	20	1	167	49.4	23	69	37.8	1	0	0	0	0	0	0	0	1	0	0	0	0	2	0	0	0	0	0	0	0
33	1	49	0	152	85	40.1	113.3	38	1	0	0	1	0	0	0	1	0	0	1	0	1	2	0	0	0	0	1	0	0
34	1	57	0	154.5	74.6	34.7	102.1	36.5	1	1	1	0	0	0	0	1	0	0	1	0	0	2	0	0	0	0	0	0	0
35	1	25	0	153	65	23	73.9	37.5	1	1	0	1	0	1	0	0	0	0	1	0	0	2	1	0	0	0	0	0	0
39	1	34	1	174	60	24	78	37.4	1	0	1	0	1	1	0	0	0	0	1	0	0	2	0	0	0	0	0	0	0
41	1	35	0	156	54	26	87	38.3	1	1	1	0	0	1	0	1	0	0	1	0	0	2	0	0	0	0	0	0	0
42	1	6	1	121	19.6	18	58	38	1	0	0	0	0	0	0	0	0	0	0	0	1	2	1	0	1	0	0	0	0
43	0	50	0	154	79.3	39	108	39.3	1	1	1	1	0	0	1	0	1	0	1	0	1	2	0	1	0	0	0	0	1
44	0	14	0	161	62.4	27	78	35.7	1	1	1	1	1	0	0	1	1	1	0	0	1	2	1	0	0	0	0	0	0
45	0	28	1	170	67.6	25	87	36.2	1	1	0	1	0	0	0	1	1	1	0	0	1	2	0	0	0	1	0	0	0
46	1	9	0	126	22	17	57	37.5	1	0	0	0	0	0	0	0	0	0	0	0	0	1	0	0	0	0	0	1	1
48	0	53	1	160	74.2	29	99	36.7	1	1	0	1	0	0	1	0	1	1	0	0	1	2	0	0	0	0	0	0	0
49	1	33	0	159	59	27	86	37.5	1	1	1	0	0	0	0	1	0	0	1	0	0	1	0	0	0	0	0	1	0
50	0	52	0	160	86.8	29	119	37.7	1	0	0	1	0	0	0	0	1	0	0	0	0	2	0	0	0	0	0	0	0
51	0	17	1	164	56	26	74	35.2	0	1	1	1	0	0	0	1	1	0	1	0	1	2	0	0	0	0	0	0	0
52	1	12	0	158	41	22	62	37	1	0	0	0	0	1	0	0	0	0	0	0	0	2	1	0	0	0	0	1	0
53	1	30	1	165	69	29	97	37	1	1	0	1	0	1	0	0	0	1	0	0	0	2	0	0	0	0	0	0	0
54	0	4	0	108	15.4	16	47	36.8	1	0	0	0	1	0	1	0	1	1	1	0	1	0	1	0	0	0	0	0	0
55	0	21	1	173	64.8	26	82	35.4	1	1	0	1	0	0	1	0	1	1	1	1	1	2	0	0	0	0	0	0	0
56	0	42	0	156	65	29	84	37.5	1	1	1	1	1	0	1	0	1	1	1	0	1	1	0	0	0	0	0	0	0
57	1	10	1	132	26	19	65	37	1	1	0	0	0	0	0	1	0	0	1	0	1	2	0	0	0	0	0	0	0
58	0	67	0	146	71.6	31	117	36.7	1	1	1	1	0	0	0	0	1	1	1	0	0	0	0	0	0	0	1	0	0
59	0	21	0	152	60.8	27	91	37.1	1	1	0	1	0	0	0	0	1	0	0	0	1	2	0	0	0	0	0	0	0
60	0	33	0	149	63.4	28	91	37.4	1	1	1	1	0	0	0	1	1	0	0	1	1	2	0	0	0	0	0	0	0
61	0	12	1	152	56.8	27	85	36.7	1	1	1	1	0	0	0	0	1	0	1	1	1	2	0	0	0	0	0	0	0
63	0	17	1	166	59.8	26	72	36.7	1	1	1	0	0	0	0	1	1	0	0	0	0	0	0	0	0	0	0	0	1
64	0	4	1	116	25.2	21	64	36.9	1	1	1	1	0	0	0	1	1	1	1	1	0	0	1	0	0	0	0	0	2
65	0	17	1	163	56.4	26	68	38.2	1	1	1	1	0	0	0	1	1	0	0	0	1	0	0	0	1	0	0	0	0
66	0	9	0	136	34	23	71	37.8	1	0	1	1	1	0	0	0	0	0	0	0	1	2	1	0	0	0	0	0	0
67	1	9	1	106	37.4	19	48	38.8	1	0	0	0	0	0	0	1	0	0	1	0	0	2	0	0	0	0	0	0	0
68	0	14	1	161	49	22	75	38	1	1	0	1	1	0	0	0	1	0	0	0	1	2	0	0	0	0	0	0	0
69	0	4	1	114	18.4	16	51	36.9	1	0	1	0	1	0	0	0	1	0	0	0	0	2	0	0	0	0	0	0	0
70	0	12	0	144	52	24	81	36.7	1	1	0	0	0	0	0	0	0	0	0	0	1	2	0	0	0	0	0	0	0
71	0	48	1	169	67.2	30.4	86.4	37.5	1	1	1	1	1	0	0	0	1	0	1	0	1	0	0	0	0	0	0	0	0
72	0	32	0	150	66.6	33.2	92.6	37.2	1	1	1	1	1	0	0	1	1	0	1	1	1	1	1	0	0	0	0	1	1
73	0	10	0	143	41.4	23	71	37.7	1	1	1	1	0	1	1	1	1	1	1	0	1	1	1	0	0	0	0	0	0
74	0	8	1	136	34	21	67	37.3	1	1	1	1	0	0	0	1	1	0	1	0	0	0	1	0	0	0	0	0	0
75	0	14	1	169	80.6	31	94	36.1	1	1	1	1	0	0	0	1	1	1	0	1	1	2	1	0	0	0	0	0	0
76	0	51	0	158	90.2	39	98	38.1	1	1	1	1	0	0	1	0	1	0	1	0	1	2	1	0	0	0	0	0	0
77	0	13	1	155	37.8	21	63	38.7	1	0	0	0	0	0	0	0	0	0	0	0	1	2	1	0	0	0	0	0	1
78	1	14	1	164	47.2	22	68	38.5	1	1	0	0	1	1	0	0	0	0	0	0	0	2	0	0	0	0	0	0	0
79	0	15	0	148	37.2	19	61	37.6	1	1	1	1	0	0	0	1	1	0	0	0	0	2	0	0	0	0	0	0	1
80	0	18	1	169	49.8	24	65	37.1	1	1	1	0	0	0	0	1	1	0	0	0	1	2	0	0	0	0	0	0	0
81	0	15	1	172	58.4	24	73	36.1	1	0	1	0	0	0	0	1	1	0	0	1	1	2	0	0	0	0	0	0	0
82	0	58	0	148	66.6	28	99	36.9	1	1	1	1	0	0	0	1	1	0	1	0	0	2	0	0	0	0	0	1	0
83	0	31	1	164	68.6	26	86	37.1	1	1	1	1	0	0	1	1	1	1	1	1	1	2	0	0	0	0	0	0	1
84	0	13	0	157	59.2	27	80	36.8	1	1	1	1	0	0	1	1	1	0	1	1	1	1	0	0	0	0	0	0	0
85	0	77	0	130	45	22	90	39.3	1	0	1	1	0	0	0	1	1	0	1	0	1	0	0	1	0	0	1	0	0
86	0	13	1	153	41.8	23	68	37.6	1	1	0	1	0	0	1	0	1	1	1	1	1	0	0	0	0	0	0	0	0
87	0	11	1	146	41.8	24	68	37.7	1	1	1	1	0	0	0	1	1	0	1	1	0	0	0	0	0	0	0	0	1
88	0	15	0	160	49.8	24	69	36.7	1	1	1	1	0	0	0	0	1	0	1	0	0	0	0	0	0	0	0	0	1
89	0	5	0	118	21.2	18	55	37	1	1	1	0	0	0	0	1	1	1	1	0	0	0	0	0	0	0	0	0	0
90	0	10	1	136.5	29	18	61	36.4	1	1	0	0	1	0	0	0	0	0	0	0	1	2	0	0	1	0	0	0	0
91	0	12	1	146	37.6	21	64	36.9	1	1	0	0	0	0	1	0	1	0	1	0	0	1	0	0	0	0	0	0	0
92	0	33	0	166	69.4	30	90	36.9	1	1	1	1	1	0	0	0	1	1	0	0	0	0	1	0	0	0	0	1	0
93	0	8	0	122	25.4	21	61	38.1	1	0	0	0	0	0	0	1	1	1	1	0	0	0	0	0	0	0	0	1	0
94	1	22	0	159	60	25	85	36.5	1	0	0	0	0	0	0	1	0	0	1	0	0	1	0	0	0	0	0	0	0
95	0	5	1	116	25	23	66	37.5	1	0	0	1	1	0	0	0	1	0	0	0	1	0	0	0	0	0	0	0	0
96	0	1	0	82	10	13	49	38.5	1	0	0	0	0	0	0	0	0	0	0	0	0	0	0	0	0	0	0	0	0
97	0	9	1	138	40	20	62	39.5	1	1	1	1	0	0	1	1	1	1	1	0	1	0	0	0	0	0	0	0	0
98	0	2	0	79	9.8	17	56	38	1	0	0	0	0	0	1	0	0	1	0	0	0	2	0	0	0	0	0	0	0
99	0	17	1	157	60	28	87	37.5	1	1	1	0	0	0	0	1	1	0	0	0	1	0	0	0	0	0	0	0	0
100	0	46	0	157	73.4	32	93	37	0	1	0	1	0	0	0	0	1	0	1	0	1	1	0	0	0	0	0	0	1
101	0	1	1	50	11.2	15	54	39	1	2	0	2	0	0	0	0	1	1	2	0	2	2	0	0	0	0	0	0	0
102	0	24	1	178	79.8	30	93	37	1	0	0	1	0	0	0	0	1	0	0	0	0	0	0	0	0	0	0	0	0
103	0	31	0	149	40.2	23	66	36.9	1	1	0	1	0	0	0	0	1	0	0	0	0	0	0	0	0	0	0	0	0
104	0	11	0	149	38.4	20	62	39.3	1	1	0	1	0	0	1	0	0	1	0	0	1	0	0	0	0	0	0	0	0
106	0	37	1	173	56	24	75	36.2	1	1	0	1	0	0	0	0	1	0	0	0	1	0	0	0	0	0	0	0	0
107	1	14	1	162	41.1	23	73	37	1	0	0	0	0	0	0	1	0	0	1	1	0	2	0	0	0	0	0	0	0
108	0	20	0	154	44.2	21	69	36.9	1	0	1	1	0	1	0	1	1	0	1	0	0	1	0	0	0	0	0	0	0
111	0	8	1	122	23.4	19	61	36.7	1	1	1	1	0	0	1	1	1	1	1	0	1	2	0	0	0	0	0	0	0
112	1	23	1	171.5	59	26.5	73.8	37	1	1	0	0	0	0	0	0	0	0	1	0	0	2	1	0	0	0	0	0	0
113	0	19	0	165	48.4	22	71	36.7	1	1	1	1	1	0	0	0	1	0	0	1	1	2	0	0	0	0	0	1	0
115	0	13	1	152	42.6	21	65	36.5	1	0	0	0	0	0	0	0	1	0	0	0	0	0	0	0	0	0	0	0	0
116	0	18	0	164	62.4	25	79	37.6	1	1	0	1	0	0	1	0	1	1	1	0	1	0	1	0	1	0	0	1	0
117	0	10	0	139	29.6	18	57	36.8	1	1	0	1	1	0	0	0	1	0	0	0	0	2	0	0	0	0	0	0	0
118	0	13	1	150	58.2	29	86	36.7	1	0	0	0	0	0	0	0	1	0	0	0	0	0	0	0	0	0	0	0	0
119	0	58	1	166	87.6	32	108	36.6	1	1	1	1	0	0	0	1	1	0	1	1	1	1	0	1	0	0	0	0	1
120	1	26	0	166	56	26.5	76.5	37.3	1	1	0	0	0	1	0	1	0	0	1	0	0	0	1	0	0	0	0	0	1
121	0	32	1	156	65.8	30	84	39	1	1	1	1	0	0	0	0	1	1	1	0	1	0	0	0	0	0	0	0	0
122	1	16	1	176	74.5	28	95	37.5	1	0	0	1	0	1	0	0	0	0	1	0	0	2	1	0	0	0	0	0	1
123	0	18	0	156	49.2	23	71	36.5	1	1	1	1	0	0	1	1	1	0	1	1	1	2	1	0	0	0	0	0	1
124	0	30	0	152	68.6	30	90	36.9	1	1	1	1	0	0	0	0	1	0	1	1	1	0	0	0	0	0	0	0	1
125	0	45	1	160	59.2	27	83	36.4	1	1	1	1	0	0	0	1	1	0	1	1	1	0	0	1	0	0	0	0	0
126	0	37	0	154	85.6	43	102	37.3	1	1	1	1	0	0	0	0	1	0	1	0	1	2	1	0	0	0	1	0	0
127	0	4	1	107	17.8	16.5	54	38.1	1	1	1	1	0	0	0	1	1	0	1	0	0	0	1	0	0	0	0	0	0
128	0	1	0	75	9.8	14.5	51	36.7	1	2	1	2	0	0	1	0	1	0	2	0	1	2	1	0	0	0	0	1	0
129	0	42	0	153	55	28	79	37.3	1	1	1	1	0	0	0	0	1	0	1	0	1	0	0	0	0	0	0	0	0
130	0	35	1	175	88.8	36	100	37.9	1	1	0	1	0	0	0	0	1	0	0	0	1	0	0	0	0	0	0	0	0
131	0	19	1	181	76	31	85	36.8	1	1	1	1	1	0	0	0	1	1	0	0	1	0	1	0	0	0	0	0	0
132	0	22	0	175	59.6	27	70	36.3	1	1	1	1	0	0	0	0	1	0	0	1	1	2	1	0	0	0	0	0	0
133	0	3	1	107	16.2	17	53	36.4	1	1	0	1	0	0	1	0	0	0	1	0	1	0	0	1	0	0	0	1	0
134	0	21	1	171	61.6	29	79	36.4	1	0	0	0	0	0	1	1	1	1	1	0	0	0	0	1	0	0	0	0	0
135	0	19	1	169	78.8	31	91	38.5	1	1	0	1	0	0	0	1	1	0	1	0	1	2	0	0	0	0	0	0	0
136	0	17	1	164	59	27	75	36.5	1	1	1	1	0	0	0	1	1	0	0	0	1	0	0	0	0	0	0	0	0
137	0	26	1	167	72.2	30	82	36.9	1	1	0	0	0	0	0	0	0	0	0	0	1	0	0	0	0	0	0	0	0
138	0	10	0	145	39	24	62	36.8	1	1	1	1	0	0	0	1	1	0	1	0	1	2	0	0	0	0	0	0	0
139	0	34	1	160	85.2	36	100	38.3	1	1	1	1	0	0	0	0	1	1	1	1	1	0	0	0	0	0	0	0	0
140	0	11	1	155	40.6	21	71	37.4	1	0	1	1	0	0	0	0	0	0	1	1	0	0	0	0	0	0	0	0	0
141	0	8	0	128	30	21	63	37.1	1	0	1	0	0	0	0	0	1	1	1	0	0	0	0	0	0	0	0	0	0
142	0	6	1	115	24.5	19	58	37.9	1	1	1	1	0	0	0	1	1	1	1	0	0	0	0	0	0	0	0	0	0
143	0	8	1	123	25.6	19	57	37.3	1	1	1	1	0	0	0	1	1	1	1	0	1	0	0	0	0	0	0	0	0
144	0	2	1	88	11.6	16	50	38.8	1	0	0	0	0	0	0	0	1	0	0	0	0	2	0	0	0	0	0	0	0
145	0	16	0	160	52.4	24	67	37.4	1	1	1	1	0	0	0	0	1	1	0	0	1	2	1	0	0	0	0	2	0
146	0	12	1	144	33.8	21	61	38.4	1	1	1	1	1	0	1	0	0	1	1	0	0	2	0	0	0	0	0	1	0
147	0	31	0	154	58	27	77	38	1	1	1	1	0	0	0	0	1	0	1	0	1	1	0	0	0	0	0	0	0
148	0	41	1	170	62	29	80	37.9	1	1	0	1	0	0	0	0	1	0	1	0	1	0	0	0	0	0	0	0	0
149	0	22	0	151	50.5	28	86	37.6	1	1	1	1	0	0	0	0	0	0	1	0	0	0	0	0	0	0	0	0	0
150	0	10	1	143	36	20	57	36.6	1	1	0	1	0	0	0	1	0	0	0	0	1	2	0	0	0	0	0	1	0
151	0	10	0	144.5	48.8	26.5	82.5	37.2	1	1	1	1	0	0	0	0	1	0	1	1	1	2	0	0	0	0	0	0	0
152	0	8	1	123	22.2	17	56	37.2	1	1	0	1	0	0	1	0	1	1	1	0	1	2	0	0	0	0	0	0	0
153	0	28	0	156	56.8	30	79	36.5	1	1	1	1	1	0	0	0	1	0	1	1	1	2	0	0	0	0	0	0	0
154	0	5	1	95	14.2	14.5	51	37.2	1	1	1	1	0	1	0	0	1	0	0	1	1	2	1	0	0	0	0	0	0
155	0	67	0	148	71.6	33	96	37	0	1	0	1	0	0	0	0	0	1	0	0	0	2	1	1	1	0	1	0	0
156	0	59	0	145.5	58.2	27.5	90	36.4	1	1	1	0	0	0	1	0	0	1	1	0	0	2	1	1	0	0	0	0	2
157	0	38	0	155.5	56	27.5	81	36.7	1	1	0	0	0	0	0	0	0	1	0	0	0	2	0	0	0	0	0	0	0
158	0	50	0	158	68	31	93	37.2	1	1	0	1	0	0	1	0	1	0	1	0	1	0	1	0	0	0	0	0	1
159	0	31	0	162	50	24	68	36.6	1	1	1	1	0	0	0	1	1	0	1	1	1	2	0	0	0	0	0	0	0
162	1	9	1	149	29.5	18	58	39.6	1	1	0	1	0	0	0	1	0	0	1	0	0	0	0	0	0	0	0	0	0
163	1	40	0	152	73.8	29.5	88	37.2	1	1	0	0	0	0	0	1	0	0	1	0	0	0	0	0	0	0	0	1	0
164	1	13	1	153	42.4	21	59	38.2	1	1	0	0	1	0	0	1	0	0	1	0	0	0	0	0	0	0	0	0	0
165	0	9	0	135	26.6	18	58	37.3	1	1	1	0	0	0	1	0	1	0	0	0	1	0	0	0	1	0	0	0	0
166	1	30	0	160	65.4	26	88	38	1	1	1	1	0	0	0	1	0	0	1	0	1	2	0	0	0	0	0	1	2
167	0	29	0	165	77.4	35	91	39	1	1	1	1	0	0	0	1	1	1	1	0	1	0	1	0	0	0	0	1	0
169	0	59	1	158	60	26	92	38.5	1	1	0	1	0	0	0	0	1	0	0	0	1	1	0	0	0	0	0	0	0
170	0	2	0	62	10.6	16	47	37.4	1	2	0	2	0	0	0	0	1	1	1	0	0	0	0	0	0	0	0	0	0
171	1	20	0	153	62.1	27	90	39.4	1	1	1	1	1	0	1	1	1	1	0	0	1	2	0	0	0	0	0	0	2
172	0	11	0	162	50	24	71	37.5	1	1	0	0	0	0	0	0	1	0	0	0	1	0	1	0	0	0	0	0	0
173	1	58	1	167	64	29	88	36.7	0	1	1	1	0	1	0	1	0	0	1	1	1	0	0	1	0	0	0	0	0
174	0	19	1	182	77.2	29	84	36.7	1	1	0	1	0	0	1	0	1	0	0	0	1	0	0	0	0	0	0	0	0
175	0	3	1	94	14.1	17	51	38	1	1	0	1	0	0	0	0	0	0	0	0	0	0	1	0	0	0	0	0	0
176	1	10	0	157	33.1	17	66	37	1	0	0	1	1	0	0	1	1	1	1	1	1	1	0	0	0	0	0	1	1
177	0	11	0	137	28.8	19	55	37.4	1	1	1	1	1	0	0	1	1	1	1	1	1	0	0	0	0	0	0	0	1
178	0	27	1	166	129.8	38	128	38.8	1	1	0	1	0	1	1	0	1	1	1	1	0	0	0	0	0	0	0	0	2
179	0	8	0	134	29.9	19	57	38.7	1	1	1	1	0	0	1	1	1	1	1	0	1	0	0	0	0	0	0	0	0
180	0	12	0	144	40	21	63	38	1	1	1	1	0	0	1	1	1	1	1	0	1	0	0	0	0	0	0	0	0
181	0	4	1	102	15.1	14	46	37.2	1	1	0	0	0	0	0	1	1	0	1	0	1	0	1	0	0	0	0	1	0
182	0	8	0	113	17.6	17	50	37.6	1	1	1	1	0	0	0	1	1	1	1	0	1	0	0	0	0	0	0	0	2
183	0	11	1	142	34.6	20.5	63	37.1	1	0	0	0	0	0	1	1	1	1	0	0	0	0	0	0	0	0	0	0	0
184	0	5	0	104	15.2	14.5	47	38.6	1	1	1	0	0	0	1	0	1	1	1	0	0	2	1	0	0	0	0	0	1
185	0	3	0	92	11.9	15	45	38.2	1	1	0	1	0	0	0	0	1	0	0	0	1	2	0	0	0	0	0	0	0
186	0	7	0	130	34	24.5	65.5	37	1	1	1	0	0	0	0	1	0	1	0	0	1	2	0	0	0	0	0	0	0
188	0	37	0	147.5	44.8	23	72	37.1	1	1	0	1	0	0	1	0	1	1	1	0	1	2	0	0	0	0	0	0	0
189	0	2	1	86	10.2	14	46	38.3	1	0	0	1	0	0	0	0	1	0	0	1	0	2	0	0	0	0	0	0	0
190	0	30	0	159	58	26.5	72	39.1	1	1	1	1	0	0	1	1	1	1	0	0	1	2	0	0	0	0	0	0	1
191	0	14	1	171	42.2	19.5	64	37.8	1	1	1	1	0	0	1	0	1	1	1	0	0	2	0	0	0	0	0	0	0
192	0	30	0	160	69.4	27.5	95	37.2	1	1	1	1	0	0	1	1	0	1	1	0	1	2	1	0	1	0	1	0	1
194	1	5	0	113	20	16	51	35.8	1	1	0	0	1	0	0	1	1	0	1	1	1	1	0	0	0	0	0	1	0
195	0	7	1	125	25.4	22	67	38.8	1	1	0	1	0	0	1	0	0	1	0	0	0	2	0	0	0	0	0	0	0
196	1	14	1	177	78.6	26.5	89	37.5	1	0	0	1	0	0	0	1	0	0	1	1	0	0	1	0	0	0	0	0	0
197	0	21	1	168	68	26	82	36.7	1	1	1	1	0	0	1	0	1	0	0	0	1	2	0	0	0	0	0	0	0
198	0	3	0	89	11.6	14	46	37.5	1	1	1	2	0	0	1	1	1	1	1	1	1	2	1	0	0	0	0	0	0
199	0	33	1	168	60.4	27	85	37.6	1	1	0	0	1	0	0	0	1	0	0	0	1	2	0	0	0	0	0	0	0
200	1	32	0	152	49.5	23	91	38	1	1	0	0	0	0	0	0	0	0	1	0	0	2	0	0	0	0	0	0	0
201	0	17	0	161	62.2	28	81	36.4	1	1	0	1	0	0	0	0	1	0	0	0	0	2	0	0	0	0	0	0	0
202	0	43	1	164	82	33	105	37	1	0	0	0	0	0	0	1	1	0	0	0	1	2	0	0	0	0	0	0	0
204	0	10	1	138	41.2	23	76	38.9	1	1	0	1	0	0	1	0	1	0	0	0	0	2	1	0	0	0	0	0	0
205	0	2	1	87	12	16	52	37	1	1	1	1	0	0	1	0	1	1	1	0	1	2	0	0	0	0	0	0	0
206	0	12	1	139	36.2	21	69	37.2	1	1	1	1	0	0	1	0	1	0	0	0	1	2	0	0	1	0	0	0	1
207	0	2	0	86	12	16	46	38.9	1	1	0	0	0	0	1	1	1	1	1	0	0	0	0	0	0	0	0	0	0
208	0	29	0	164	80	30	103	38	1	0	1	0	0	2	1	1	1	0	2	0	0	2	0	0	0	0	0	0	0
209	0	19	1	167	65.6	29	80	37	1	1	1	0	0	0	0	1	1	0	0	1	1	0	0	0	1	0	0	0	0
210	0	21	1	166	57.4	27	68	36.6	1	1	0	1	0	0	0	0	1	0	0	0	1	0	1	0	0	0	0	0	1
211	1	54	0	147	50	27	78	37.4	1	0	1	1	0	0	0	1	0	0	0	1	0	1	1	0	0	0	0	0	1
212	0	29	0	168	66.2	28	70	38.4	1	1	1	1	0	0	0	0	1	1	1	0	1	0	0	0	0	0	0	0	1
213	0	46	0	153	60.4	27	91	37	1	1	0	1	0	0	0	0	1	0	0	1	0	0	0	0	0	0	0	0	0
214	0	27	1	173	73.2	30	83	38.5	1	1	1	1	0	0	0	0	1	0	0	0	1	0	0	0	0	0	0	0	0
215	1	6	0	122	19.6	17	57	37	1	1	0	0	1	0	0	1	0	0	1	0	0	2	1	0	0	0	0	0	0
216	0	18	0	154	55.6	26	75	37	1	1	1	1	0	0	1	0	1	0	1	0	1	2	0	0	0	0	0	0	1
217	1	56	0	156	77	35	119	37.5	1	1	0	1	0	0	0	1	1	0	1	0	0	2	0	0	0	0	0	1	1
218	1	30	0	159	75	32	92	38.1	1	1	0	1	1	0	0	0	0	0	1	0	1	2	0	1	0	0	0	0	0
219	1	9	0	142	32.1	20	72	39.6	1	0	0	0	1	0	1	1	0	1	0	0	0	1	0	0	0	0	0	0	0
220	0	11	0	139	27.4	20	53	38.3	1	1	1	1	0	0	0	0	1	0	1	0	1	0	0	0	0	0	0	0	2
221	0	42	0	166	66.5	27	83	37.4	1	1	1	1	0	0	1	0	1	0	1	0	1	0	0	0	0	0	0	1	1
223	0	23	1	169	72.2	30	85	36.8	1	0	0	1	0	1	0	0	1	1	1	0	1	0	0	0	0	0	0	0	0
224	0	72	1	162	75.2	31	98	38.3	1	1	1	1	0	0	0	0	1	0	1	1	1	2	1	0	0	0	0	0	0
225	0	9	0	132	33	23	64	39.9	1	1	1	0	0	0	0	0	1	0	1	0	1	0	0	0	0	0	0	0	0
226	0	13	1	166	69.8	32	98	37.4	1	1	1	0	0	1	1	0	1	1	0	0	0	2	0	0	0	0	2	0	1
227	0	27	0	162	51.4	26	70	37.8	1	1	1	1	0	0	0	1	1	0	1	1	1	0	1	0	0	0	0	0	0
228	0	11	0	140	30	20	66	37	1	1	0	1	1	0	1	0	1	0	1	0	1	0	0	0	0	0	0	1	0
229	0	9	1	122	35	19	64	37.5	1	1	1	1	0	0	0	1	1	0	1	0	1	1	0	0	0	0	0	0	0
230	0	14	0	176	52	26	78	38.2	1	1	1	0	0	0	0	1	1	0	1	0	0	0	1	0	0	0	0	0	0
231	0	12	1	160	41.8	22	63	37	1	1	1	1	0	0	0	0	1	0	0	0	1	0	0	0	0	0	0	0	1
232	0	14	1	178	55	23	69	36.7	1	1	0	1	0	0	1	0	1	1	1	0	1	0	0	0	0	0	0	0	0
233	0	21	0	162	55	26	75	37.4	1	1	0	1	0	0	0	0	1	0	1	1	1	2	0	0	0	0	0	0	0
234	0	24	1	180	73	29	80	36	1	1	1	1	0	0	0	1	1	0	1	0	0	2	0	0	0	0	0	0	0
235	0	66	0	156	87.4	31	110	38.8	1	0	0	1	0	0	0	0	1	0	0	0	1	0	0	1	0	0	1	0	0
236	0	2	1	83	11.8	15	51	38.1	1	1	1	1	0	1	0	1	1	0	1	0	0	2	0	0	0	0	0	0	0
237	0	19	0	169	76	29	85	36.9	1	1	1	1	1	1	0	0	0	0	0	0	1	1	1	0	0	0	0	0	0
238	1	12	1	156	54	26	80	38.6	1	0	0	0	0	1	0	1	0	0	1	0	0	2	1	0	0	0	0	0	0
239	0	15	1	162	51	25	66	39.4	1	1	1	1	0	0	0	0	1	0	0	0	1	2	0	0	0	0	0	0	0
240	0	21	0	165	55.4	26	74	36.9	1	1	0	1	0	0	0	0	1	0	1	0	1	2	1	0	0	0	0	0	1
241	0	15	1	160	48.2	25	69	37.9	1	1	1	1	1	0	1	0	1	1	0	0	1	2	0	0	0	0	0	0	0
242	0	20	1	166	59.8	26	79	38.6	1	1	1	0	1	0	0	1	1	0	0	0	1	2	0	0	0	0	0	0	0
244	0	10	1	142	46.6	24	74	37.3	1	1	1	1	0	0	0	0	1	0	1	1	1	2	0	0	0	0	0	0	0
245	0	11	1	146	35.6	21	62	37.6	1	1	0	0	0	0	0	0	0	0	0	0	0	2	0	0	0	0	0	0	0
246	0	62	0	149	79	33	103	37.3	1	1	1	1	1	0	1	0	1	1	0	0	1	0	0	0	0	0	0	0	0
247	0	44	0	154	59	31	76	37	1	0	0	0	1	0	0	0	1	0	0	0	0	2	0	0	0	0	0	0	1
248	0	14	1	165	47	22	67	37.8	1	1	1	0	2	0	0	1	1	0	0	1	1	2	0	0	1	0	0	0	0
249	0	24	0	157	96.4	42	105	37.5	1	1	0	1	0	0	0	0	1	0	0	1	1	0	0	0	0	0	0	0	1
250	0	26	1	170	77.5	31	89	36.9	1	1	1	1	1	0	0	1	1	1	1	1	1	0	0	0	0	0	0	1	1
251	0	34	1	178	101.6	36	114	37.2	1	0	0	1	1	0	0	0	1	0	0	0	1	2	0	0	1	0	0	0	0
252	0	26	0	151	75	29	91	37.5	1	1	1	1	1	0	0	0	1	0	1	1	1	0	0	0	0	0	0	1	0
254	0	34	1	157	68.6	31	92	38.2	1	1	0	1	0	0	0	0	1	0	0	0	1	0	0	0	0	0	0	0	0
255	0	37	0	158	69	31	90	37.6	1	1	0	1	0	0	0	0	1	0	1	1	1	0	0	0	0	0	0	0	0
256	0	50	0	152	57.2	30	85	37	1	1	1	1	0	0	0	1	1	0	1	1	1	0	1	0	0	0	0	0	1
257	0	8	0	125	31.6	22	60	38.8	1	1	0	1	0	0	0	0	1	0	1	0	1	2	0	0	0	0	0	0	0
258	0	28	1	164	93	35	105	37	1	1	1	1	0	0	1	0	1	1	1	0	1	0	0	0	0	0	0	0	1
259	0	40	0	145	63	28	92	37	1	1	1	1	0	0	0	0	1	0	1	1	0	2	0	0	0	0	0	0	1
260	0	26	0	153	52	26	76	37.3	1	1	1	1	0	0	0	0	1	0	1	0	1	2	0	0	0	0	0	0	0
261	0	23	0	157	70.4	29	87	37	1	1	1	1	1	1	0	1	1	0	1	1	1	1	0	0	0	0	0	0	1
262	0	14	0	157	45.6	23	63	37.9	1	1	0	1	1	0	1	0	1	1	1	0	1	2	1	0	0	0	0	1	0
263	0	8	1	132	37.2	22	72	37.2	1	1	1	1	0	0	1	1	1	0	1	0	1	2	0	0	0	0	0	0	0
264	0	68	1	158	75	35	102	38.3	1	0	0	1	0	0	0	0	1	0	0	0	1	2	0	1	0	0	0	0	0
265	0	32	1	176	75	30	88	37.3	1	1	0	1	0	0	0	0	1	0	0	0	1	2	0	0	0	0	0	0	1
266	0	30	0	155	47	22	71	36.5	1	1	0	1	0	0	0	0	0	0	1	1	1	2	0	0	0	0	0	0	0
267	0	57	0	162	82.6	36	103	37.5	1	1	1	1	0	0	0	1	1	0	1	0	1	0	0	0	0	0	0	0	0
268	0	41	1	171	95.2	33	106	37.6	1	1	0	1	0	0	0	0	1	0	0	0	1	0	0	0	0	0	0	1	0
269	0	51	0	150	66	29	88	36.8	1	0	0	1	0	0	0	0	1	0	0	0	0	0	0	0	0	0	0	0	0
270	0	39	0	147	41.4	24	68	37.1	1	1	0	1	0	0	0	0	1	0	0	0	0	0	0	0	0	0	0	0	0
271	0	41	1	170	72.4	34	87	37.3	1	1	0	1	0	0	1	0	1	1	0	0	1	2	1	0	0	0	0	0	0
272	0	38	0	153	69.6	28	101	36.8	1	1	1	1	0	0	0	1	0	0	1	0	1	2	0	0	0	0	0	0	0
273	0	15	0	155	61.6	29	78	37.3	0	1	0	1	0	0	0	0	1	0	1	1	0	2	1	0	0	0	0	0	0
274	0	19	1	117	73.4	30	85	38.3	1	1	1	1	0	1	0	0	1	0	1	1	1	0	0	0	0	0	0	0	0
275	0	38	1	155	51	26	84	37.2	1	1	0	1	1	0	0	0	1	0	0	0	1	2	0	0	0	0	0	1	1
276	0	5	1	114	20	17	57	37.5	1	1	1	1	0	0	1	1	1	0	1	0	1	2	1	0	0	0	0	0	0
277	0	9	1	132	34	22	68	35.6	1	1	1	1	0	1	0	1	1	0	1	1	0	2	0	0	0	0	0	0	0
278	0	52	1	158	74.8	30	97	36.6	1	1	0	1	0	0	0	0	1	0	0	1	1	0	0	0	0	0	0	0	0
279	0	1	1	74	10	16	50	38	1	1	1	2	0	0	1	0	1	0	1	1	2	0	1	0	0	0	0	0	0
280	1	28	0	152	58.5	27	81	39.6	1	0	0	0	0	0	0	0	0	0	1	0	0	2	0	0	0	0	0	0	0
281	0	4	1	104	17	17	53	37	1	1	0	1	0	0	0	0	1	1	1	0	0	2	0	0	0	0	0	0	0
282	0	42	0	149	51	29	74	37.7	1	1	0	1	1	0	1	0	1	1	0	1	1	2	0	0	0	0	0	0	0
283	1	34	0	148	67	28	113	37.8	1	0	0	1	0	0	0	0	0	0	1	0	1	2	0	0	0	0	0	0	0
284	0	48	0	158	83.6	30	100	38.4	1	0	0	1	0	0	0	0	1	0	0	0	1	2	0	0	0	0	2	0	0
285	0	53	0	155	61.6	28	83	37.2	1	1	1	1	0	0	0	1	1	0	0	0	1	0	0	0	0	0	0	1	0
286	0	51	1	154	47.4	26	76	36.8	1	0	0	1	1	0	0	0	1	0	0	1	0	2	0	0	0	0	0	0	0
287	0	49	0	148	80	29	100	38	1	0	0	1	1	0	0	0	1	0	0	0	2	2	0	0	0	0	0	0	0
288	0	30	0	159	72	33	94	36.7	0	0	0	1	1	0	0	0	0	1	0	0	0	0	0	0	0	0	0	0	1
289	0	25	1	170	50.6	24	69	36.5	0	0	1	1	0	0	1	1	1	0	1	1	1	2	0	0	0	0	1	0	0
290	1	36	0	155	60	32	88	38	0	0	0	1	1	0	0	0	0	0	0	0	0	2	0	0	0	0	0	0	0
291	0	20	0	158	74	33	91	37.9	1	1	1	1	1	0	1	0	1	0	0	0	1	2	0	0	0	0	0	0	1
293	0	35	1	167	95	35	101	37.1	1	0	0	1	1	0	0	0	1	0	1	0	1	2	0	0	0	0	0	0	0
294	0	7	0	117	20.4	18	51	38	1	1	0	1	0	0	0	0	1	0	0	0	1	2	0	0	0	0	2	0	0
295	0	40	0	155	101	40	108	37.4	1	1	1	1	0	0	0	0	1	0	0	0	1	2	0	0	0	0	0	0	0
296	0	69	0	147	75	37	110	37.4	1	1	0	1	1	0	0	0	1	0	1	1	1	2	0	1	0	0	1	0	0
297	0	19	0	164	67	31	79	37.1	1	1	1	1	0	0	1	0	1	1	0	1	1	2	0	0	0	0	0	0	0
298	0	48	0	165	97.8	36	109	36.8	1	1	1	1	0	0	0	0	1	0	1	1	1	2	0	1	0	0	0	1	0
299	0	57	1	167	81.5	29	99	36.9	1	0	0	1	0	0	0	0	1	0	0	0	1	2	0	0	0	0	0	0	0
300	0	50	0	150	50	24	70	37.1	1	0	0	1	1	0	0	0	0	0	0	0	0	2	0	0	0	0	0	0	1
301	0	42	0	153	65	31	90	37.2	1	1	1	1	0	0	0	1	1	0	1	0	1	2	0	1	0	0	0	0	0
302	0	27	0	155	59	28	81	36.9	1	1	0	1	1	0	0	1	1	0	0	1	1	2	0	0	0	0	0	0	1
303	0	30	0	155	59	27	77	36.8	1	1	0	1	0	0	0	0	1	0	1	0	0	2	0	0	0	0	0	0	0
304	0	10	1	142	48.4	25	81	38.5	1	1	1	1	0	0	0	1	1	0	0	0	0	2	0	0	0	0	0	0	0
305	1	29	0	164	72	29	94	39	1	0	0	1	0	0	0	1	0	0	1	0	1	0	0	0	0	0	0	1	1
306	0	3	1	101	19	18	58	38.6	1	1	1	1	0	0	0	1	1	0	1	0	1	2	0	0	0	0	0	0	0
307	0	15	1	168	74.2	29	92	37.1	1	0	1	1	0	0	0	0	1	1	0	1	1	2	0	0	0	0	0	0	1
308	0	14	1	148	48	25	77	36.8	1	1	0	1	0	0	0	0	1	0	1	0	0	2	0	0	0	0	0	0	0
309	0	1	1	83	10	17	48	37.5	1	2	0	1	1	0	0	1	1	0	0	1	0	2	0	0	0	0	0	0	0
310	0	5	1	103	13.8	13	46	37.4	1	1	0	0	0	0	0	1	1	0	1	1	0	2	0	0	0	0	0	0	0
311	0	19	1	177	80	34	97	40	1	1	1	1	0	0	0	1	1	0	1	0	1	0	0	0	0	0	0	0	0
312	0	45	0	150	65	26	93	37.5	1	1	0	1	0	0	1	0	1	0	0	1	1	2	0	0	0	0	0	1	0
313	0	65	0	151	64	29	96	37	1	1	0	1	0	0	0	0	1	0	0	0	1	2	1	0	0	0	0	0	0
314	0	13	0	159	49.2	23	66	37	1	1	1	1	0	0	1	0	1	0	0	0	0	2	0	0	0	0	0	0	0
315	1	5	1	121	19.8	16.5	47	38.8	1	0	0	0	0	1	0	0	0	0	1	0	0	2	1	0	0	0	0	0	1
316	1	7	1	129	28.8	17	54	38.5	1	0	0	1	0	0	0	0	0	0	1	0	0	2	0	0	0	0	0	0	0
317	0	21	0	156	71.8	31	88	37.1	1	1	0	1	1	0	0	0	1	0	0	0	1	2	0	0	1	0	0	1	1
318	0	3	1	104	18	17	54	37.6	1	1	0	0	0	0	0	0	1	1	1	0	2	2	1	0	0	0	0	0	0
319	0	26	0	163	84	33	101	38	1	1	0	1	0	0	0	0	1	0	0	0	1	2	0	0	0	0	0	0	1
320	0	4	1	101	16.6	17	54	38.9	1	1	0	1	0	0	1	0	1	1	1	1	1	2	0	0	0	0	0	0	0
321	0	33	0	150	64	31	88	37.1	0	1	0	0	1	0	0	0	1	0	0	0	0	2	0	0	0	0	0	0	0
322	0	10	1	129	31.5	22	62	36.8	1	1	1	1	0	0	0	0	1	0	0	0	1	2	0	0	0	0	0	0	0
323	0	68	0	141	57.4	28	97	37.8	1	0	0	1	1	0	0	0	0	0	0	0	0	2	0	1	0	0	0	0	0
324	0	13	1	155	40.8	22	68	37	1	1	0	1	0	0	1	0	1	1	1	0	1	2	0	0	0	0	0	0	0
325	0	78	0	162	80	39	89	37.8	1	0	0	1	0	0	0	0	1	0	0	0	0	2	0	1	0	0	1	1	0
326	0	2	1	85	11.4	16	49	37.2	1	0	0	0	1	0	1	0	0	1	0	0	0	2	1	0	0	0	0	0	0
327	1	11	0	156	55	28	78	36.4	1	0	0	1	0	1	0	0	1	0	1	0	0	1	0	0	0	0	0	0	0
328	1	14	1	165	51	24	65	37	1	0	0	1	0	0	0	0	0	0	1	1	0	2	0	0	0	0	0	0	0
329	1	13	1	175	77	29	84	36.5	1	1	0	0	0	0	0	1	0	0	0	0	0	1	0	0	0	0	0	0	1
330	1	38	0	153	90	33	103	38.2	1	0	0	0	0	0	0	0	0	0	1	0	1	2	0	1	0	0	0	0	0
332	0	23	1	175	89.4	31	98	37.5	1	0	0	1	1	0	0	1	1	0	0	0	0	2	0	0	0	0	0	0	0
333	0	20	0	144	44.4	25	68	37.6	1	0	0	1	1	0	0	0	1	0	0	0	1	2	0	0	0	1	0	0	1
334	0	8	0	125	32.2	23	64	37.1	1	1	1	0	1	0	0	1	0	0	1	0	0	2	0	0	0	0	0	0	0
335	0	29	0	160	96	39	103	38.2	1	1	1	1	1	1	0	0	1	0	1	0	1	2	1	1	0	0	0	0	0
336	1	19	0	164	50	21	92	37	1	0	0	0	0	0	0	1	0	0	0	0	0	2	0	0	0	0	0	0	0
337	0	10	0	145	49.2	25	75	37.9	1	1	1	1	0	0	0	1	0	1	1	0	1	2	0	0	0	0	0	0	1
338	0	39	0	141	64	30	98	38	1	1	0	1	0	0	0	0	1	0	0	0	1	2	0	0	0	0	0	0	1
339	0	9	0	123	26	20	56	38	1	1	1	1	1	0	0	1	1	1	1	1	0	2	0	0	0	0	0	0	0
340	0	1	0	81	10	16	46	38.5	1	1	1	1	0	0	1	1	1	1	0	0	1	2	0	0	0	0	0	0	0
341	0	1	1	81	10	15	45	37.8	1	1	1	1	0	0	1	1	1	1	0	0	1	2	0	0	0	0	0	0	0
342	0	0	1	65	8.2	14	46	37.8	1	2	0	2	0	0	0	0	2	0	2	0	2	2	0	0	0	0	0	1	0
343	0	36	1	174	78.4	31	88	37.4	1	0	0	1	0	0	0	0	1	1	0	0	0	2	0	0	1	0	0	0	0
344	0	8	0	127	25.7	18	59	37	1	1	1	1	0	0	1	1	1	1	1	0	1	2	0	0	0	0	0	1	1
345	0	11	0	144	42	23	67	36.9	1	1	1	1	0	0	0	0	1	0	0	1	1	2	0	0	0	0	0	0	0
346	0	17	1	176	55	29.5	76.5	37.9	1	1	0	1	1	0	0	0	1	0	1	0	1	2	0	0	0	0	0	1	0
347	0	28	0	156	90.9	36	110	37	1	1	1	1	1	0	0	0	1	1	1	0	1	2	0	1	0	0	0	1	1
348	0	33	1	171	70.8	27	78	37.5	1	1	1	0	0	0	1	0	1	1	0	0	1	2	0	0	0	0	0	0	1
349	0	16	1	175	75	29	81	37.8	1	0	0	1	1	0	0	0	1	0	0	0	1	2	1	0	0	0	0	1	0
350	0	48	1	161	66.8	27	83	36	1	1	0	1	1	0	1	0	1	0	1	1	1	2	0	0	0	0	0	2	1
351	0	32	1	171	79.9	29.5	88	38.3	1	1	1	1	1	0	0	0	1	0	1	1	1	2	0	0	0	0	0	1	1
352	0	7	1	122	22	17	53	38.3	1	1	0	1	0	0	0	0	1	1	1	0	0	2	1	0	0	0	0	0	0
353	0	11	1	148	78.8	32	112	37	1	1	1	1	1	1	0	0	1	1	0	1	1	2	0	0	0	0	0	0	0
354	0	43	1	151	60.5	29	83	39.2	1	1	1	1	0	0	0	1	1	1	1	0	1	2	0	0	0	0	0	0	0
355	0	7	1	130	20.5	15.5	53.5	36.8	1	1	1	0	0	0	1	1	1	1	1	0	1	2	0	0	0	0	0	0	0
356	0	10	0	144	52.6	27	79	37	1	0	1	1	1	0	0	0	1	0	0	0	0	2	0	0	0	0	0	0	0
357	0	13	0	154	52.4	26	75	37	1	0	1	1	0	0	0	0	1	0	1	0	0	2	0	0	0	0	0	0	1
358	0	66	0	148	60.6	27	93	36.8	1	1	1	1	1	0	1	0	1	1	1	1	1	2	0	0	0	0	0	0	0
359	0	43	1	171	69.5	30	77	37.5	1	1	0	1	0	0	0	0	1	0	1	0	1	2	0	0	0	0	0	0	1
360	1	39	0	160	75	29	107	37	1	1	0	1	0	0	0	0	0	0	0	0	0	2	0	0	0	0	0	0	1
361	0	45	1	160.3	76.5	34.5	94	38.8	1	1	1	1	0	0	0	0	1	0	1	0	1	2	0	0	0	0	0	0	0
362	0	14	1	167	53	26	67	38.2	1	1	0	1	0	0	0	0	1	0	0	0	1	2	0	0	1	0	0	0	0
363	0	42	0	146	54	30.5	95	36.7	1	1	1	1	0	0	0	1	1	1	1	0	1	0	0	0	0	0	0	1	0
364	0	0	1	72	7.5	14.5	41	37.5	1	2	2	2	2	2	0	0	1	0	2	0	2	2	0	0	0	0	0	0	0
365	0	53	1	159	60.2	26	89	37.2	1	1	0	1	0	0	0	0	1	1	0	1	1	2	0	1	0	0	0	2	0
367	0	49	0	157	45.4	20	69	36.9	0	0	1	1	0	0	0	1	1	0	1	1	1	2	0	0	0	1	0	0	0
368	0	29	1	170	80	33	96	37.4	1	0	0	1	1	0	0	0	1	1	0	1	0	2	0	0	0	0	0	0	0
369	0	8	0	144	33.6	19	65	36.6	1	1	1	1	0	0	1	1	1	1	1	0	1	2	1	0	0	0	0	0	0
370	0	21	0	161	64.6	36	89	39.8	1	1	0	1	0	0	1	0	1	1	1	0	1	2	0	0	1	0	0	0	1
371	0	8	1	125	24.8	19	65	39.1	1	1	1	1	1	0	1	1	1	1	1	0	1	2	0	0	0	0	0	0	0
372	1	27	0	168	58	22.5	86	36.7	1	0	0	0	0	0	0	0	0	0	1	0	0	2	0	0	0	0	0	0	0
373	0	53	0	159	73	28	104	37	1	1	0	1	0	0	0	0	1	1	1	1	1	2	0	0	0	0	1	0	0
374	0	50	1	163	72.7	27	96	37.8	1	0	1	1	0	0	0	0	1	0	1	1	0	2	0	0	0	0	0	0	0
375	0	40	0	165	86.3	33	111	36.6	1	1	1	1	0	0	0	0	1	0	0	0	1	2	1	0	0	0	0	1	1
376	0	18	1	172	70.9	27	85	37.5	1	0	1	1	0	0	0	0	1	0	0	1	1	2	0	0	0	0	0	0	0
377	0	26	0	150	76.7	33	91	37.5	1	1	1	1	0	0	1	1	1	1	0	0	0	2	0	0	0	0	0	0	0
378	0	7	0	116	20.6	18.8	60.3	38.2	1	1	1	1	0	0	0	1	0	1	1	0	1	2	0	0	0	0	0	0	0
379	0	43	0	153	77	31.5	91	37.1	1	1	0	1	1	0	0	0	1	0	0	0	1	2	0	0	0	0	0	0	0
380	1	24	0	164	72.9	26	100	38.9	1	0	0	1	0	0	0	0	0	0	0	0	0	2	0	0	0	0	0	1	0
381	0	24	1	187	111	36.5	115	39.5	0	1	1	1	1	0	0	0	1	0	1	0	1	2	0	0	0	0	0	0	0
382	0	37	0	143	68	31	92	39	1	0	0	1	1	0	0	0	1	0	1	0	0	2	1	0	0	0	0	0	1
383	0	52	0	152	70.5	31	95	37.2	1	1	0	1	1	0	0	0	1	1	0	1	1	2	0	1	0	0	0	0	1
384	0	45	0	160	60.4	28	87	36.4	1	1	0	1	0	0	0	0	1	0	1	0	1	2	1	0	0	0	0	0	1
385	0	37	0	148	51	29	77	38.2	1	1	1	1	0	0	1	0	1	0	1	0	1	2	1	0	0	0	0	0	0
386	0	38	1	161	51	26	72	37.2	1	0	0	1	0	0	0	0	0	0	0	0	1	2	0	0	0	0	0	0	0
387	0	25	1	150	40	22	68	37.9	1	0	1	1	1	0	0	1	0	0	0	0	0	2	0	0	0	0	0	0	0
388	0	68	1	162	72	29	96	38.3	1	0	0	1	0	0	0	0	0	0	0	0	0	2	0	0	0	0	0	0	1
389	0	25	0	155	60	27	82	36.9	1	1	0	1	1	0	0	0	1	0	0	0	1	2	0	0	0	0	0	0	0
390	0	6	0	117	30.6	26	66	37.6	1	1	1	0	1	0	0	1	0	0	0	0	0	2	0	0	0	0	0	0	0
391	0	10	0	132	25.9	18	60	37	1	1	1	1	1	0	0	0	1	0	0	0	0	2	1	1	0	2	0	2	0
392	0	14	0	162	63	26	80	37.6	1	1	1	1	0	0	1	0	1	1	1	0	1	2	0	0	0	1	0	1	1
393	0	23	0	157	61.8	24	86	35.7	1	1	1	0	0	0	1	0	1	1	1	1	1	2	0	0	0	0	0	0	0
394	0	51	1	168	68	29	89	38.1	1	0	0	0	1	0	1	0	1	0	0	0	0	2	1	0	0	0	0	0	1
395	0	64	0	150	60.5	28	87	38.1	1	1	0	1	0	0	0	0	1	1	1	0	1	2	0	1	0	1	0	0	0
396	0	12	0	150	50	25	75	37.2	1	1	0	1	1	0	0	0	1	0	1	0	1	2	0	0	0	0	0	1	0
397	0	25	0	155	66	28	88	37.8	1	1	1	1	0	0	0	0	1	0	1	0	1	2	0	0	0	0	0	1	0
398	0	19	0	145	56	30	76	37.3	1	1	1	1	1	0	1	0	1	0	0	0	1	2	0	0	0	0	0	0	0
399	0	25	0	146	61	27	84	37.4	1	1	0	1	1	0	0	0	1	0	0	0	0	2	0	0	0	0	0	0	0
400	0	31	0	139	58	29	82	37.5	1	1	1	1	0	0	0	0	1	1	1	0	0	2	0	0	0	0	0	0	0
401	0	12	1	141	32	19	58	38.1	1	1	0	1	0	0	0	1	1	0	0	0	0	2	0	0	0	0	0	0	0
402	0	11	0	154	56	27	78	37.8	1	1	1	1	0	0	0	0	1	0	1	0	1	2	0	0	1	0	0	0	0
403	0	9	0	141	31.5	21	60	37.2	1	1	1	1	0	0	0	1	1	0	0	0	0	2	0	0	0	0	0	0	0
404	0	14	1	160	43.7	21.5	68	36	1	0	0	1	0	0	0	0	1	0	0	0	1	2	0	0	0	0	0	0	1
405	0	28	1	170	78	30	94	37.1	1	1	1	0	1	0	1	0	1	1	0	1	1	2	1	0	0	0	0	1	0
406	0	22	0	153	78.2	29	91	36.8	1	1	0	1	1	0	1	0	1	1	1	0	1	0	1	0	0	0	0	1	0
407	1	33	0	168	83	31	104	38.4	1	1	0	1	0	0	0	0	0	0	0	0	1	2	0	0	0	0	0	0	0
409	0	19	0	158	78	29	90	37.8	1	1	0	1	1	0	0	0	1	0	1	0	0	2	0	0	0	0	0	0	0
410	0	12	1	160	71	30	92	38	1	1	1	1	1	0	0	0	1	1	1	0	1	2	0	0	0	0	0	0	0
411	0	27	0	150	48	24.5	75	38.7	1	1	1	1	1	0	0	0	1	0	1	0	1	2	0	0	0	0	0	0	0
412	0	13	1	155	63.2	28	85	39.4	1	1	0	1	1	0	1	0	1	0	0	0	1	2	1	0	0	0	0	0	1
413	0	29	0	159	76.8	33	94	37.3	1	1	1	1	1	0	0	0	1	0	0	0	1	2	0	0	0	0	0	0	1
414	0	54	0	150	59	23	84	36.6	1	0	0	1	1	0	0	0	1	0	0	0	0	2	0	0	0	0	0	0	1
415	0	8	1	117	24	18	61	37.6	1	1	0	0	1	0	0	0	1	0	0	0	1	2	0	0	0	0	0	0	0
416	0	57	0	169	78.5	30	86	39.2	1	1	0	1	0	0	1	0	1	1	1	0	1	2	0	0	0	0	0	0	2
417	0	20	0	158	88.5	32	98	37.6	1	1	0	1	1	0	0	0	1	0	0	0	1	2	0	0	0	0	0	0	0
418	0	12	1	142	37	22	67	37.6	1	0	0	1	1	0	0	1	1	1	1	0	0	2	0	0	0	0	0	0	0
419	0	2	0	77	11	15.5	47	37.6	1	2	2	2	1	0	0	0	2	0	2	0	2	2	0	0	0	0	0	1	0
420	0	20	1	157	61.2	29.5	83	39.7	1	1	1	1	1	0	1	1	0	1	0	0	1	2	1	0	0	0	0	1	0
421	0	27	0	161	57.5	25.5	72	37.4	1	1	1	1	1	0	0	0	1	0	0	0	1	2	0	0	0	0	0	1	0
422	0	48	0	149	50.6	25	76	37.9	1	0	0	1	0	0	0	0	1	0	1	0	0	2	0	0	0	0	1	0	0
423	1	20	0	160	78	29	109	36.5	1	0	0	1	0	0	0	0	0	0	0	0	0	2	0	0	0	0	0	0	0
424	0	32	0	145	55	25	69	38.2	1	0	0	1	1	0	0	0	0	0	0	0	2	2	1	0	0	0	0	2	1
425	0	58	0	152	65	28	86	36.4	1	1	0	1	0	0	0	0	0	0	0	1	0	0	0	0	0	0	0	0	0
426	0	23	0	149	45.8	27	73	37.8	1	1	0	1	0	0	0	0	1	0	0	0	1	2	0	0	0	0	0	0	0
427	0	14	1	169	57	25	71	37.6	1	0	0	1	0	0	0	0	0	1	0	0	0	2	0	0	0	0	0	0	0
428	0	15	1	169	53	23.5	64	36.9	1	1	1	1	0	0	0	0	1	1	1	1	1	2	0	0	0	0	0	0	0
429	0	14	1	152.4	57.2	22	79	36.8	1	1	1	1	0	0	0	0	0	0	1	1	0	0	0	0	0	1	0	0	1
430	0	12	1	157.4	43.3	21	66	36.3	1	0	0	0	0	0	0	0	0	0	0	0	0	0	0	0	0	0	0	0	0
431	0	51	1	168	84.3	28	103	36.2	1	1	1	1	0	0	0	0	0	1	1	0	0	0	0	0	0	0	0	2	2
432	0	9	0	131.2	32.2	21	62	36	1	1	1	1	0	0	0	1	0	1	1	0	0	0	0	0	0	0	0	1	1
433	0	63	1	166	91	31	129	36.9	1	1	2	1	2	0	0	0	0	0	0	0	0	2	0	1	0	0	0	0	0
434	0	14	0	150	53	23	74	34.9	1	1	1	1	0	0	0	1	1	0	1	1	1	2	0	0	0	0	0	0	1
435	0	61	1	163	90	35	101	37.5	1	0	0	1	0	0	0	0	1	0	0	0	0	2	0	2	0	0	0	0	0
436	0	18	1	172	73.8	27	87	39.3	1	2	1	1	1	0	0	0	0	0	1	0	1	2	1	0	0	1	1	0	1
437	0	47	0	145	67.1	26	82	38.3	1	1	1	1	0	0	0	0	0	0	1	0	0	2	0	1	0	0	0	0	0
438	0	36	0	152	53.5	24	83	38	1	1	1	1	0	0	0	0	0	0	1	0	0	0	0	0	0	0	0	0	0
439	0	16	0	144	45	23	71	36.8	1	1	1	1	0	0	0	0	0	1	0	0	0	0	0	0	0	0	0	0	0
440	0	45	0	143	37	29	89	37.2	1	1	1	1	0	0	0	0	0	0	1	0	0	0	0	0	0	0	0	0	1
441	0	25	1	168	72	29	86	38.2	1	0	0	1	1	0	0	0	1	1	0	0	1	2	0	0	0	0	0	0	0
442	0	63	0	166	87	31	98	36.2	1	0	0	1	1	0	0	0	0	0	1	0	0	2	0	1	0	0	0	0	0
443	0	13	1	167	50.5	22.5	70	38.3	1	1	1	1	0	0	0	0	1	0	1	0	1	2	0	0	0	0	0	0	0
444	0	13	1	156	56	28	86	39	1	0	0	1	1	0	0	0	1	0	1	0	0	2	0	0	0	0	0	0	0
449	1	20	0	156	77	29	140	37.3	1	0	0	1	0	1	0	1	0	0	0	0	1	2	0	0	0	0	0	0	0
452	0	11	1	135	32.2	22	67	37.3	1	1	1	1	0	0	0	1	1	0	1	0	1	2	0	0	0	0	0	0	0
453	0	50	0	150	61	30	84	36.8	0	1	1	1	0	0	0	0	1	0	1	0	1	2	1	0	0	0	0	0	1
454	0	11	1	141	29.2	18	58	38.9	1	0	1	1	1	0	0	0	1	1	0	0	0	0	0	0	0	0	0	0	0
455	0	15	1	170	56.8	26	75	36.8	1	1	1	1	1	0	0	1	0	0	0	1	0	2	0	0	0	0	0	1	0
456	0	51	0	169	67	26	91	37.3	1	1	0	1	1	0	0	0	0	0	0	0	1	2	1	1	0	0	0	0	0
457	0	38	1	159	66	29	91	37.1	1	0	0	0	0	0	0	0	1	0	0	1	0	2	1	0	0	0	0	0	0
458	0	20	1	168	56	26	72	36	0	1	1	0	0	0	0	1	1	0	1	0	0	2	0	0	0	0	0	0	0
459	0	23	1	162	62	27	82	37.4	1	0	0	0	0	0	0	0	0	0	0	0	1	2	0	0	0	0	0	0	0
461	0	33	0	155	93.8	33	126	36.7	1	1	1	1	1	0	1	1	1	1	1	1	1	2	0	1	1	0	0	0	1
462	0	24	0	165	70.4	29	81	37	1	1	1	1	0	0	0	1	0	0	0	0	1	2	0	0	0	0	0	0	0
464	0	79	1	165	62	27	88	37.2	1	1	1	1	0	0	1	0	1	1	0	0	0	2	0	0	0	1	0	0	0
465	0	5	1	121	32	22	70	36.7	1	1	0	1	0	0	1	0	0	1	0	0	0	2	1	0	0	0	0	0	0
466	0	28	0	150	63	27	97	36.6	0	0	0	0	1	0	0	0	0	0	1	0	0	2	0	0	0	0	2	0	0
468	0	21	0	155	55	24	73	36.7	1	1	0	1	0	0	0	0	0	1	1	1	1	2	1	0	0	0	0	0	0
469	0	35	0	156	79.4	29	104	36.7	0	1	0	0	0	0	1	0	1	1	0	0	0	2	1	0	0	0	0	0	1
470	0	46	0	155	88.4	39	108	36.4	0	1	0	1	0	0	0	0	1	0	0	0	1	2	0	0	0	0	0	0	0
471	1	16	0	155	55	31	82	37.2	1	0	0	1	1	1	0	0	0	0	1	0	1	2	0	0	0	0	0	0	0
472	0	35	1	155	63.2	28	84	36.8	1	1	1	1	1	0	0	0	1	0	0	1	1	2	1	0	0	0	0	0	0
473	0	23	0	166	92.6	32	105	36.8	1	1	0	1	0	0	1	0	1	0	1	0	1	2	0	0	0	0	0	0	0
474	0	39	1	176	93.2	30	109	37.1	1	1	0	1	0	0	1	0	0	1	1	0	0	2	0	0	0	0	0	0	0
475	0	35	0	162	73	30	93	36.9	1	1	1	1	0	0	0	1	1	0	1	1	1	2	0	0	0	0	0	0	0
476	0	34	0	165	82	31	91	36.6	1	1	1	1	1	0	0	0	1	0	0	0	1	2	0	0	0	0	0	0	1
477	0	27	1	169	70	27	80	37.7	0	1	1	0	0	0	0	1	0	0	1	0	1	2	0	0	0	0	0	0	1
478	0	9	0	138	45	27	74	37.2	0	1	0	1	0	0	0	0	0	1	0	0	1	2	0	0	0	0	0	0	0
479	1	27	0	160	60	22	93	36.5	1	0	0	0	0	0	0	0	0	0	1	0	0	2	1	0	0	0	0	0	0
481	0	29	0	152	70	31	99	37.5	1	1	0	1	1	0	0	0	1	0	0	0	1	2	1	0	0	0	0	0	0
482	0	26	1	164	84	31	94	36.9	1	1	0	1	1	0	0	0	0	0	0	0	1	2	1	0	0	0	0	0	0
483	0	26	0	154	87.2	34	99	37.9	1	1	0	1	0	0	0	0	1	0	0	0	1	2	0	0	0	0	0	0	0
484	1	27	0	155	62	23	150	36.7	1	0	1	0	0	0	0	1	0	1	1	0	0	0	0	0	0	0	0	0	0
485	0	14	1	170	60	24	75	37	1	1	0	1	0	0	0	0	1	0	0	0	1	2	0	0	0	0	0	0	0
486	0	46	0	152	84	28	107	37.3	1	1	1	1	0	0	0	0	0	1	1	0	0	2	0	0	0	0	0	0	0
487	0	53	1	165	89	37	110	37	1	0	1	0	0	0	0	0	1	0	1	1	0	2	0	0	0	0	0	0	0
488	0	25	0	154	52	24	77	37.9	1	1	1	1	0	0	0	0	1	0	0	0	1	2	0	0	0	0	0	0	0
490	0	22	1	172	83	32	99	37.5	0	1	1	1	1	0	0	0	1	1	1	0	1	2	1	0	0	0	0	1	0
491	0	28	0	157	55	25	75	37.5	1	1	0	1	0	0	0	0	1	1	1	1	0	2	0	0	0	0	0	0	1
492	0	9	1	144	34.4	15	60	38	1	1	1	1	0	0	0	0	1	1	1	1	1	2	0	0	0	0	0	0	0
493	0	20	0	160	90	30	110	36.6	0	1	0	1	1	0	0	0	1	0	1	0	1	2	1	2	2	0	0	1	1
494	0	26	0	160	85	32	90	37.1	1	1	0	1	1	0	0	0	1	1	1	0	0	0	0	0	0	0	0	0	1
495	0	15	0	151	94	24	73	37.9	1	1	0	1	0	0	1	0	1	1	1	0	1	2	0	0	0	0	0	0	0
496	0	3	0	101	14.4	17	51	37.3	1	1	0	1	0	0	1	0	1	0	1	0	0	2	1	0	0	0	0	0	0
497	0	18	0	153	42	26	73	37.2	1	1	1	1	0	0	0	0	1	0	1	0	1	2	1	0	0	0	0	0	0
498	0	7	1	114	22	18	57	37.1	1	1	1	1	0	0	0	1	1	1	1	0	1	2	0	0	0	0	0	1	0
499	0	37	1	167	75.2	29	92	37.9	1	1	0	1	0	0	1	0	1	1	0	1	1	2	0	0	0	0	0	1	0
500	0	32	0	150	62	34	87	36.3	1	1	1	1	0	0	1	0	1	1	0	0	1	2	0	0	0	0	0	0	0
501	0	12	1	130	29	19	60	39.5	1	1	1	1	0	0	1	1	1	1	0	0	1	2	0	0	0	0	0	0	0
502	0	27	0	160	54.4	24	81	37.2	1	0	0	1	1	0	1	0	1	1	1	0	0	2	1	0	0	0	0	1	1
503	0	1	1	65	9	16	46	37.4	1	1	0	0	1	0	1	0	1	1	1	1	0	2	0	0	0	0	0	0	0
504	0	25	0	157	53.2	24	70	36.8	1	1	1	1	0	0	0	0	1	0	1	1	1	2	0	0	0	0	0	0	0
505	0	41	0	155	104.45	31	125	37.2	1	1	1	1	0	0	0	0	1	0	1	0	1	2	0	1	0	0	0	0	0
506	0	27	0	147	58	27	83	37.1	1	0	1	1	0	0	0	0	0	0	0	0	1	2	1	0	0	0	0	0	1
507	0	23	0	162	66.8	28	77	37	1	0	1	0	1	0	0	1	1	0	1	1	1	2	0	0	0	0	0	0	1
508	0	27	0	170	75	27	78	36.8	1	1	0	1	1	0	0	0	1	0	0	0	1	2	0	0	0	0	0	1	0
509	0	26	1	173	73	29	81	37	1	1	0	1	1	0	0	0	1	0	0	0	1	0	0	0	0	0	0	0	1
510	0	48	0	153	43	23	70	37.1	1	1	1	1	0	0	0	0	1	1	1	0	1	2	1	0	0	0	0	0	0
511	0	54	0	154	65	30	96	36.9	1	0	0	1	1	0	0	0	1	0	0	0	0	2	0	1	0	0	0	1	1
512	0	54	0	163	94	35	109	36.3	1	1	0	1	0	0	1	0	1	0	1	1	1	2	0	0	0	0	0	0	1
513	0	25	1	175	77	31	84	37	1	1	1	1	0	0	1	0	1	0	0	0	1	2	1	0	0	0	0	1	1
514	0	45	1	174	73	27	91	36.6	1	1	1	1	0	0	0	0	1	0	0	0	1	2	0	0	0	0	0	1	0
515	0	28	0	165	65	26	100	36.5	1	0	1	0	0	0	0	0	0	0	1	0	0	2	0	0	0	0	1	0	1
516	0	15	1	169	73.2	30	83	36.6	1	0	0	0	1	0	0	0	1	0	0	0	0	2	0	0	0	0	0	0	0
517	0	45	0	151	81.7	39	105	36.9	1	1	0	1	1	0	0	0	0	0	0	0	0	2	0	0	0	0	0	0	1
518	0	15	0	169	47.4	23	70	36.3	1	1	0	0	0	0	0	0	0	1	0	0	1	2	0	0	0	0	0	0	0
519	0	31	0	156	77.5	29	68.5	36.7	1	1	0	1	1	0	0	0	1	0	0	0	1	2	0	1	0	0	0	0	1
520	0	33	0	150	70	33	89	36.5	1	1	0	1	0	0	0	0	1	0	0	0	1	2	0	0	0	0	0	0	1
521	0	51	0	140	42.3	23	70	36.6	1	1	0	1	0	0	0	0	1	1	1	0	1	2	0	0	0	0	1	0	0
522	0	30	0	155	65	28	93	37.1	1	1	0	1	1	0	0	0	1	0	0	1	1	2	0	0	0	0	0	1	1
523	0	32	0	150	55	26	83	36.7	1	1	1	1	0	0	0	0	1	0	0	0	1	2	0	0	0	0	0	0	0
524	0	49	1	173	92.6	30	107	38.3	1	1	0	1	0	0	0	0	1	0	0	0	1	2	0	0	0	0	0	0	0
525	0	24	0	152	62	26	87	36	1	0	1	0	0	0	1	0	0	0	1	1	1	2	1	0	0	0	0	1	0
526	0	22	0	157	55.7	28	84	36.7	1	1	1	1	1	0	0	0	1	0	0	0	1	2	0	0	0	0	0	0	0
527	0	23	1	175	67	28	86	36.6	1	1	0	1	1	0	1	0	1	0	0	0	1	2	0	0	0	0	0	0	1
528	0	50	0	154.5	61	29	87	37.1	1	0	1	0	1	0	1	0	0	0	1	1	1	2	0	0	0	0	0	0	0
529	0	38	0	157	71.6	34	90	36	1	1	1	1	0	0	0	0	1	1	1	1	1	2	0	0	0	0	0	0	0
530	0	23	0	169	71.8	28	85	37.2	1	1	1	1	1	0	0	0	1	1	0	0	1	2	0	0	0	0	0	0	0
531	0	37	0	151	66.6	30	95	36	1	1	0	1	0	0	0	0	1	0	0	0	0	2	0	0	0	0	0	0	0
532	0	29	0	148	47.2	26	76	36.9	1	1	1	1	1	0	0	1	1	0	1	0	0	2	0	0	0	0	0	1	0
533	0	61	0	161	71	29	86	37.1	0	0	0	1	0	0	0	0	1	0	0	0	1	2	0	0	0	0	0	0	0
534	0	28	0	171	89	31	94	39.8	0	1	1	1	0	0	1	1	1	1	1	0	1	2	0	0	0	0	0	0	0
536	0	6	1	120	19	18	56	37.2	1	1	0	0	0	0	0	0	1	0	1	0	0	2	0	0	0	0	0	0	0
537	0	50	0	160	72.7	30	87	36.8	0	1	1	1	0	0	0	1	1	0	1	0	1	2	0	1	0	0	0	0	1
538	0	39	0	155	63.6	29	78	37	1	1	1	1	0	0	0	1	1	0	1	1	0	2	0	0	0	0	0	0	0
539	0	16	0	158	51	24	68	38.8	1	1	0	1	0	0	0	0	1	1	1	0	1	0	0	0	0	0	0	0	0
540	0	30	0	150	81	35	98	37.2	0	1	1	0	1	0	0	0	1	0	1	0	1	2	0	0	0	0	0	0	1
541	0	33	1	167	75	34	94	37.5	1	1	1	1	0	0	0	0	1	1	1	1	1	2	0	0	0	0	0	0	0
542	1	17	1	160	70	26	89	39.5	1	0	0	1	0	0	0	1	0	0	1	1	0	2	0	0	0	0	0	0	0
543	0	18	1	153	40.9	24	66	37.1	1	1	0	0	0	1	1	1	1	1	0	0	1	0	0	0	0	0	0	0	0
544	1	12	1	160	77.4	32	91	39.5	1	1	0	1	0	0	0	0	0	0	0	0	0	2	0	0	0	0	0	0	1
545	0	19	1	170	64.6	27	77	37.5	1	1	1	1	1	0	0	0	1	0	0	0	1	2	1	0	0	0	0	0	0
546	0	6	1	108	17.5	16	54	36.2	1	1	0	1	1	0	0	0	1	0	0	0	0	2	0	0	0	0	0	1	0
547	0	26	0	149	52	25.5	98	36.8	1	1	1	1	0	0	0	1	0	1	1	0	0	2	0	0	0	0	0	0	0
548	0	30	1	173	74.1	32	82	39.5	1	1	1	1	0	0	0	0	1	1	0	0	1	2	0	0	0	0	0	0	0
549	0	48	0	155	53.05	26	76	36.7	1	1	0	1	0	0	0	0	1	0	0	0	0	0	0	0	0	0	0	0	0
550	0	34	0	151	52.2	25	87	36.8	0	1	0	1	1	0	0	0	1	0	0	0	1	2	0	0	0	0	0	0	0
551	0	13	0	156	49.4	23	70	39.1	1	1	1	1	0	0	0	1	1	0	1	1	1	2	0	0	0	0	0	0	1
552	0	51	0	162	74	37	101	36.8	1	1	1	1	1	0	0	1	1	0	1	0	1	2	0	0	1	0	0	0	1
553	0	12	1	144	41.3	24	71	36.6	1	1	1	1	0	0	1	1	1	1	0	0	0	2	0	0	0	0	0	0	0
554	0	6	0	110.5	18.4	19	54	36.6	1	1	0	0	1	1	0	0	1	0	0	0	1	2	0	0	0	0	0	0	0
555	0	20	1	171	90	33	104	37.3	1	1	0	1	1	0	0	0	1	1	0	0	1	2	1	0	0	0	0	0	0
556	0	19	0	153	51.6	24	74	37.7	1	1	0	1	0	0	1	0	1	1	1	0	1	2	0	0	0	0	0	0	0
557	0	14	0	151.5	47.85	32	68	37.9	1	1	1	1	0	0	0	1	1	1	0	0	1	0	1	0	0	0	0	0	0
558	0	6	1	119.5	22.1	18	53	37.7	1	1	1	1	1	0	0	0	0	0	1	0	0	2	1	0	0	0	0	0	0
559	0	62	0	155.5	50.4	23	74	36.7	1	1	0	1	0	0	1	0	1	1	1	0	1	2	1	0	0	0	0	0	0
560	0	34	1	175	89	34	100	36.5	0	0	0	0	1	0	0	0	1	0	0	0	1	2	1	0	0	0	0	0	1
561	0	42	1	175	93	33	95	36.4	0	1	0	0	0	0	0	0	1	0	0	0	1	2	0	0	0	0	0	0	1
562	0	4	1	109.5	20.8	20	57	36.8	1	1	0	1	0	0	0	0	1	1	0	0	2	2	0	0	0	0	0	0	0
563	0	36	0	155	76.1	30	97	37	1	1	0	1	0	0	2	0	1	0	0	0	1	2	0	0	1	1	2	0	0
564	0	2	0	89	13	17	54	37.3	0	0	0	0	1	0	1	0	0	1	0	0	0	2	0	0	0	0	0	0	0
565	0	13	0	157.5	42.1	20	65	36.5	0	1	1	1	1	0	2	1	1	1	1	1	1	2	0	0	0	0	0	0	0
566	0	20	0	157.8	59.8	27	81	37.6	1	1	1	1	0	0	1	1	1	0	1	0	1	2	0	0	0	0	0	0	0
567	0	2	0	90	12.5	16	45	37.2	1	0	0	1	1	0	0	0	1	1	1	0	0	2	1	0	0	0	0	0	0
568	0	0	1	73	10.7	18	51	36.7	1	2	0	0	1	0	1	0	1	0	2	0	2	2	0	0	0	0	0	0	0
569	0	16	1	168	50	31	85	36.5	0	0	0	1	1	0	0	0	0	0	0	0	0	2	0	0	0	0	0	0	0
570	0	60	1	150.2	38.5	22	63	36.6	1	1	0	1	0	0	1	0	1	1	1	1	1	2	1	0	0	0	0	1	0
571	0	14	1	150	44.5	24	70	38.9	1	1	1	1	0	1	0	1	1	1	1	1	1	2	0	0	0	0	0	0	0
572	0	34	0	146	56.8	26	80	36.8	1	1	0	1	1	0	1	0	1	0	1	0	0	2	0	0	0	0	0	0	1
573	0	23	1	165	60	24	66	36.9	0	0	0	1	1	0	0	0	0	0	0	0	1	2	0	0	0	0	0	0	1
574	0	12	1	147	49.5	26	72	37.4	1	1	0	1	1	0	1	0	1	1	1	0	1	2	1	0	0	0	0	0	1
575	0	14	1	158	49.75	24	75	37	1	1	1	1	1	0	1	1	1	1	0	1	1	2	1	0	0	0	0	0	1
576	0	43	1	176.4	88.9	31	97	37.4	1	0	1	0	1	0	0	1	1	0	0	0	1	2	0	0	0	0	0	0	0
577	0	22	0	148	40	22	71	38	1	0	1	1	1	0	0	0	1	0	0	0	1	2	0	0	0	0	0	1	0
578	0	6	1	120	22.3	19	58	36.6	1	1	1	0	0	0	0	0	1	1	0	1	0	2	0	0	0	0	0	0	0
579	0	37	0	155	59	30	85	37	0	0	0	0	0	0	0	0	0	0	0	0	0	2	1	0	0	0	0	0	1
580	0	21	0	157	57.3	25	74	36.6	1	1	1	0	0	0	0	1	1	0	1	0	1	2	0	0	0	0	0	1	1
581	0	5	0	111.9	15.7	16	52	36.6	1	1	1	1	0	0	1	0	1	0	1	0	1	2	0	0	0	0	0	0	0
582	0	2	1	88.5	12.5	16	50	37.6	1	1	1	0	0	0	0	1	1	1	0	0	0	2	0	0	0	0	0	0	0
583	0	20	0	150	43	24	72	36.9	1	1	0	0	0	1	0	0	1	1	1	1	0	0	0	0	0	0	0	0	1
584	0	15	0	159	79	30	88	36.7	1	1	0	1	0	0	1	0	1	1	1	0	1	2	0	0	1	0	0	0	0
585	0	36	0	148	63.3	27	87	37.5	1	1	1	1	0	0	0	1	1	0	1	1	1	2	0	0	0	0	0	0	0
586	0	12	0	151.5	40.4	21	75	37.4	1	0	0	1	1	0	0	0	1	1	0	0	1	2	1	0	0	0	0	0	0
587	0	63	1	162	77.2	32	104	36.5	0	1	0	1	0	0	0	0	1	0	0	0	1	2	0	0	0	0	1	0	0
588	0	10	1	134	31.9	22	60	36.7	1	1	0	1	0	0	1	0	1	0	0	0	1	2	0	0	0	0	0	0	1
589	0	23	1	171	52.4	26	72	36	1	1	0	0	0	0	1	0	1	1	0	0	1	2	0	0	0	0	0	0	1
590	0	11	1	132.9	29	19	56	36.4	1	1	1	1	0	0	1	1	1	1	1	1	1	2	0	0	0	0	0	0	0
591	0	48	1	169	69	28	90	38	1	1	0	1	0	0	0	0	1	0	0	0	0	2	0	1	0	0	0	0	0
592	0	1	0	87	11.3	17	47	37.5	1	1	1	1	0	0	0	1	1	1	0	0	1	2	0	0	0	0	0	0	0
