# Supplementary material for: SIMON: Open-Source Knowledge Discovery Platform
Source: Patterns (N Y). 2021 Jan 8;2(1):100178. doi: 10.1016/j.patter.2020.100178 (PMC7815964; doi:10.1016/j.patter.2020.100178)
Supplement: Table S3. List of Models Built for the SISA Dataset [file mmc4.xlsx]

## Sheet: Sheet1
Table S3. List of models built for the SISA dataset.
modelName	Accuracy	F1	Kappa	prAUC	Precision	PredictAUC	Recall	Sensitivity	Specificity	TrainAccuracy	TrainAUC	TrainF1	TrainprAUC	TrainPrecision	TrainRecall	TrainSensitivity	TrainSpecificity
sda	0.962	0.75	0.9722	0.7679	0.979	0.9648	0.8861	0.9114	0.868	0.9581	0.9665	0.9769	0.822	0.9634	0.9913	0.9913	0.69
gbm	0.9367	0.625	0.9583	0.7854	0.965	0.9437	0.8734	0.9114	0.7984	0.9593	0.9665	0.9774	0.8279	0.9679	0.9876	0.9876	0.73
hdda	0.962	0.875	0.9857	0.757	0.9787	0.9718	0.8734	0.8861	0.9234	0.9482	0.9648	0.9707	0.8208	0.9717	0.9703	0.9703	0.77
svmLinear2	0.962	0.75	0.9722	0.7679	0.979	0.9789	0.8861	0.9114	0.868	0.9493	0.9584	0.9717	0.814	0.9664	0.9777	0.9777	0.72
naive_bayes	0.9367	0.375	0.9342	0.8136	0.966	0.9577	0.8987	0.962	0.6875	0.9187	0.9537	0.9563	0.7998	0.9186	0.9975	0.9975	0.28
nnet	0.9494	0.75	0.9718	0.7705	0.9718	0.9789	0.8734	0.8987	0.8609	0.9493	0.9534	0.9716	0.8084	0.9685	0.9752	0.9752	0.74
LogitBoost	0.9114	0.5	0.9444	0.8062	0.951	0.9393	0.8608	0.9114	0.7289	0.9451	0.9505	0.9692	0.747	0.9661	0.9729	0.9729	0.72
pcaNNet	0.9494	0.75	0.9718	0.7705	0.9718	0.963	0.8734	0.8987	0.8609	0.9505	0.9492	0.9722	0.8065	0.9674	0.9778	0.9778	0.73
knn	0.9494	0.5	0.9467	0.7961	0.9726	0.831	0.8987	0.9494	0.75	0.9484	0.9366	0.9716	0.3334	0.953	0.9914	0.9914	0.6
rf	0.9494	0.625	0.9589	0.7823	0.9722	0.9454	0.8861	0.9241	0.8055	0.9351	0.9267	0.9637	0.486	0.9565	0.9716	0.9716	0.64
treebag	0.9241	0.625	0.9577	0.7891	0.9577	0.9278	0.8608	0.8987	0.7914	0.9131	0.9121	0.951	0.3819	0.9521	0.9505	0.9505	0.61
