# Supplementary material for: SIMON: Open-Source Knowledge Discovery Platform
Source: Patterns (N Y). 2021 Jan 8;2(1):100178. doi: 10.1016/j.patter.2020.100178 (PMC7815964; doi:10.1016/j.patter.2020.100178)
Supplement: Table S4. Cyclists Dataset [file mmc5.xlsx]

## Sheet: Sheet1
Table S4. Cyclists dataset.
outcome	CD3	CD4	CD8	naive CD4	CM CD4	EM CD4	EMRA CD4	total memory CD4	naive CD8	CM CD8	EM CD8	EMRA CD8	total memory CD8	CD57pos CD4	CD57pos CD8	CD28negCD57pos CD4	CD28negCD57pos CD8	CD25pos foxp3pos CD4	Recent thymic emigrants	B cells	naive B cells	switched memory B cells	unswitched memory B cells	Total memory B cells	NK cells	CD56dim	CD56bright	IFNpos CD4	IL4pos CD4	IL17pos CD4	IL10pos CD4
cyclists	68.97	59.66	35.66	30.32	0.39	5.65	63.64	69.68	26.33	11.91	22.51	39.26	73.64	na	na	na	na	3.11	na	na	na	na	na	na	12	9.75	2.25	na	na	na	na
cyclists	66.6	72.33	24.74	70.92	0.16	4.59	24.33	29.08	58.39	11.83	22.85	6.93	41.61	na	na	na	na	2.62	10.02	10.22	77.72	8.04	8.15	16.19	15.4	13.89	1.51	na	na	na	na
cyclists	59.78	47.03	42.56	62.33	0.33	5.09	30.09	35.51	40.98	10.88	28.99	21.09	60.96	13.26	34.09	4.62	17.1	2.52	na	na	na	na	na	na	6.19	5.9	0.29	1.4	2.22	1.12	1.78
cyclists	71.63	62.22	34.46	75.58	0.25	2.49	21.68	24.42	20.05	26.93	40	13.03	79.95	na	na	na	na	1.42	3.29	3.04	60.85	21.88	24.3	46.18	na	na	na	1.67	4.15	1.04	1.45
cyclists	52.03	72.64	23.58	60.26	0.42	3.18	36.14	39.74	42.41	20.75	29.66	7.13	57.59	na	na	na	na	2.54	1.5	na	na	na	na	na	na	na	na	2.23	5.03	3.05	3.09
cyclists	66.95	60.23	33.69	39.77	0.68	8.43	51.11	60.23	21.28	11.79	38.24	28.69	77.72	na	na	na	na	4.19	2.12	14.9	68.05	12.7	9.7	22.4	16.59	16.11	0.48	0.98	2.11	2.41	2.12
cyclists	61.2	69.88	28.99	61.62	1.23	15.05	22.11	38.38	24.39	50.72	21.06	3.83	75.61	4.43	37.06	3.26	15.53	0.49	1.55	na	na	na	na	na	24.5	23.41	1.09	2.12	3.55	1.86	2.13
cyclists	78.61	52.05	44.99	61.18	0.33	4.59	33.79	38.82	15.06	20.81	55.41	8.72	84.94	8.46	34.31	0.34	11.26	1.24	0.98	4.8	67.69	12.26	7.54	19.8	13.32	12.84	0.48	1.73	1.74	2.6	2.5
cyclists	82.17	74.77	22.77	56.07	0.71	6.28	36.93	43.93	51.1	12.32	29.9	6.68	48.9	2.96	18.14	0.13	12.63	2.41	4.52	6.58	60.22	22.69	19.88	42.57	na	na	na	1.28	3.29	2.8	1.42
cyclists	67.83	56.77	43.23	47.82	0.43	5.47	46.29	52.18	21.93	19.07	38.36	20.63	78.07	4.76	21.6	0.15	12.91	4.57	6.88	na	na	na	na	na	11.25	10.79	0.46	na	na	na	na
cyclists	71.23	72.26	24.49	65.92	0.09	1.54	32.46	34.08	41.56	28	22.88	8.17	58.44	5.19	33.5	0.06	14.94	2.36	3.27	7.01	61.12	25.25	9.21	34.46	na	na	na	0.88	3.11	2.78	1.5
cyclists	69.92	65.95	29.88	46.62	0.36	10.15	42.87	53.38	26.14	15.82	47.35	10.69	73.86	2.55	15.02	0.09	7.66	0.97	5.18	9.88	47.3	20.89	25.8	46.69	19.11	18.11	1	1.53	3.29	1.53	3.09
cyclists	66.37	61.43	33.3	14.67	0.41	9.79	75.13	85.33	13.8	26.06	51.21	8.94	96.18	6.09	11.59	0.15	10.45	2.61	3.56	9.41	59.45	11.25	15.74	26.99	na	na	na	na	na	na	na
cyclists	56.16	66.97	23.23	29.06	0.88	5.34	64.72	70.94	15.82	32.18	44.36	7.65	84.18	7.24	30.08	3.09	15.5	3.28	6.13	na	na	na	na	na	na	na	na	3.26	3.12	2.36	2.74
cyclists	71.54	44.34	38.93	45.86	8.53	7.48	38.13	54.14	34.84	39.6	28.32	7.25	65.16	1.43	11.39	0.61	7.93	6.13	na	na	na	na	na	na	na	na	na	na	na	na	na
cyclists	64.22	70.85	18.61	38.97	1.32	7.34	52.37	61.03	22	25.32	44.83	7.86	78	4.39	17.98	4.68	9.63	4.04	5.03	8.28	52.57	18.71	14.17	32.88	9.51	9.08	0.43	0.86	1.27	2.18	2.3
cyclists	67.93	43.22	41.46	23.47	4.09	16.34	56.09	76.53	14.71	34.58	47.43	3.28	85.29	0.68	5.65	0.09	3.46	3.28	22.31	na	na	na	na	na	3.91	3.52	0.39	na	na	na	na
cyclists	52.81	36.37	40.9	37.87	12.41	16.18	33.55	62.13	27.9	36.46	33.77	1.87	72.1	2.51	8.09	0.88	5.8	2.82	31.19	9.34	56.62	19.9	20.13	40.03	na	na	na	5.58	4.23	1.78	3.8
cyclists	51.67	53.89	39.2	32.01	0.33	2.16	65.5	67.99	31.77	19.34	43.63	5.26	68.23	5.63	25.09	1.51	14.51	5.27	8.7	7.8	59.04	10.39	13.82	24.21	na	na	na	na	na	na	na
cyclists	56.67	62.75	27.1	44.96	1.62	10.51	42.91	55.04	8.56	25.88	62.35	3.2	91.44	2.29	10.91	3.72	3.45	2.64	4	5.98	59.36	12.97	11.57	24.54	na	na	na	1.89	5.15	3.08	2.48
cyclists	74.41	39.21	43.49	20.29	9.32	8.21	62.17	79.71	14.63	48.5	22.26	14.6	85.37	3.45	6.25	0.83	4.72	1.97	31.25	na	na	na	na	na	na	na	na	na	na	na	na
cyclists	64.05	63.01	34.77	63.34	5.35	9.71	21.61	36.66	29.05	25.58	32.35	13.03	70.95	3.72	13.64	0.8	5.7	3.66	2.33	8.21	60.26	14.45	18.21	32.66	11.15	10.34	0.81	2.4	2.52	0.46	1.03
cyclists	74.85	62.45	37.13	61	6.24	16.24	16.34	39	20.45	25.98	47.12	6.54	79.55	1.5	9.01	0.11	3.8	3.35	7.56	6.57	69.56	9.71	13.72	23.43	7.42	6.75	0.67	3.98	3.58	1.67	1.67
cyclists	63.63	69.88	25.66	45.65	0.13	1.69	52.52	54.35	13.76	36.95	39.68	9.61	86.24	2.64	13.91	1.02	10.69	3.14	11.9	7.03	64.04	5.16	14.12	19.28	21.55	20.9	0.65	na	na	na	na
cyclists	60.27	64.16	30.23	27.27	1.28	8	63.04	72.73	9.97	46.35	41.44	2.24	90.03	1.02	5.62	0.92	4.16	4.24	6.15	6.72	67.88	22.46	12.4	34.86	12.29	11.66	0.63	2.2	3.7	4.92	0.73
cyclists	76.47	59.17	36.24	57.48	1.74	6.66	34.11	42.52	19.13	47.37	27.59	5.91	80.87	2.65	9.43	0.16	4.42	4.82	4.14	11.46	67.53	13.27	12	25.27	5.41	5.06	0.35	5.55	2.17	2.09	0.85
cyclists	57.53	59.34	31.23	43.9	1.37	10.71	44.03	56.1	31.74	25.64	36.36	6.25	68.26	0.51	4.88	0.97	5.24	5.54	7.04	7.8	58.32	19.19	12.84	32.03	18.3	17.23	1.07	2.55	1.03	1.7	0.74
cyclists	62.51	60.49	33.45	53.19	1.1	6.83	38.88	46.81	17.55	33.05	33.98	15.41	82.45	7.36	27.36	0.26	13.48	3.54	13.6	11.9	68.74	11.34	12.39	23.73	5.71	4.82	0.89	4.56	3.64	1.33	0.84
cyclists	71.11	55.95	35.28	61.73	4.06	5.83	28.39	38.27	12.53	66.85	16.93	3.78	87.47	2.43	13.53	0.15	5.7	3.3	17.72	8.17	45.08	13.85	28.51	42.36	6.45	5.99	0.46	2.42	2.55	1.39	0.73
cyclists	62.76	79.67	26.82	47.47	0.16	4.95	47.42	52.53	13.72	12.26	58.58	15.44	86.28	5.32	23.49	0.58	13.03	2.3	10.26	na	na	na	na	nana	15.86	14.62	1.24	2.45	3.09	0.92	1.41
cyclists	66.77	62.06	30.73	57.53	0.43	3.63	38.2	42.47	9.59	41.34	47.17	1.9	90.41	1.46	8.49	0.05	3.67	2.06	8.88	9.01	53.86	10.68	20.45	31.13	11.19	10.33	0.86	1.33	2.38	1.66	1.1
cyclists	70	52.17	45.02	49.63	0.24	2.96	47.17	50.37	24.76	10.35	59.1	5.79	75.24	9.88	23.46	0.02	7.7	2.37	15.71	9.17	78.77	6.03	7.02	13.05	10.82	10.23	0.59	na	na	na	na
cyclists	67.85	50.93	43.95	58.48	0.83	3.36	37.32	41.52	16.32	23.78	48.83	11.07	83.68	5.75	18.03	0.06	11.71	3.34	6.56	13.67	60.16	13.86	11.4	25.26	7.03	5.52	1.51	4.37	2.65	1.65	1.35
cyclists	61.45	56.14	39.49	17.44	0.36	7.48	74.72	82.56	6.37	34.9	52.49	6.24	93.63	15.11	40.55	1.74	38.6	4.03	19.93	9.16	45.5	17.87	18.5	36.37	16.62	16.05	0.57	3.04	1.81	0.56	0.62
cyclists	77.14	64.81	31.41	34.97	3.09	9.09	39.19	51.37	19.89	30.09	28.88	16.01	74.98	6.16	19.1	1.16	7.08	3.14	2.68	9.13	48.63	11.26	11.07	22.33	8.36	7.7	0.66	1.7	1.05	na	2.13
cyclists	78.29	75.46	21.61	58.64	0.4	3.93	37.04	41.36	38.82	22.92	33	5.26	61.18	1.46	8.49	0.05	3.67	1.72	na	8.88	54.96	14.49	18.75	33.24	5.36	5.11	0.25	2.6	1.3	0.76	1.78
cyclists	49.63	57.25	32.22	8.21	0.83	14.32	76.62	91.79	6.77	32.55	56.8	3.87	93.23	6.9	39.44	0.45	27.68	0.87	15.71	12.66	46.36	16.93	31.35	48.28	14.48	13.84	0.64	1.5	1.36	0.8	1.28
cyclists	61.59	64.71	27.77	53.98	0.15	4.82	41.05	46.02	58.74	7.18	28.39	5.69	41.26	1.01	8.45	0.01	5.98	2.72	3.52	7.64	79.11	10.47	8.92	19.39	19.35	18.62	0.73	1.28	1.65	0.72	1.22
cyclists	78.71	70.31	27.24	18.32	9.24	58.95	13.49	81.68	8.3	65.96	20.89	4.85	91.7	2.55	15.02	0.09	7.66	1.38	18.55	9.2	58.29	14.67	21.66	36.33	5.51	4.28	1.23	3.84	3.2	0.97	1.53
cyclists	65.34	70.09	25.2	39.7	0.79	9.75	49.75	60.3	25.8	17.45	51.45	5.3	74.2	3.44	20.81	0.54	13.12	2.94	4.89	na	na	na	na	na	5.94	5.71	0.23	1.75	2.07	1.02	3.08
cyclists	59.67	64.64	30.43	57.96	3.56	13.06	25.42	42.04	43.94	16.08	35.96	4.02	56.06	3.46	27.31	0.22	19.23	2.5	2.29	na	na	na	na	na	23.9	22.22	1.68	na	na	na	1.88
cyclists	69.93	60.54	24.17	55.53	11.94	17.86	14.66	44.37	34.44	28.34	32.62	4.59	65.56	24.33	55.09	13.33	43.04	0.87	4.16	7.59	71.95	8.37	13.3	21.67	na	na	na	2.13	2.16	1.04	2.37
cyclists	68.73	75.29	20.5	66.84	1.03	10.15	21.98	33.16	40.84	23.59	29.13	6.43	49.16	9.01	28.97	2.68	28.59	1.19	11.54	11.46	65.21	12.41	14.44	26.85	na	na	na	2.15	3.76	2.12	0.96
cyclists	69.27	53.89	39.2	32.5	4.27	26.33	36.9	67.5	19.54	36.24	38.87	5.35	80.46	3.31	8.88	0.45	12.06	3.29	14.61	15.47	77.2	7.57	9.91	17.48	15.26	14.08	1.18	3.16	2.8	1.17	1.41
cyclists	71.52	69.62	35.29	11.12	19.55	38.03	31.3	88.8	24.78	30.31	39.11	5.81	75.22	0.25	7.88	0.04	4.82	2.22	na	9.64	69.59	10.92	5.67	16.59	11.57	11.32	0.25	4.67	2.44	0.87	1.06
cyclists	50.43	54.38	39.18	42.6	5.95	28.16	23.29	57.6	37.47	15.22	40.15	7.16	62.53	14.22	29.57	2.18	14.1	3.29	14.79	na	na	na	na	na	14.85	14.27	0.58	4.06	1.65	1.46	2.55
cyclists	37.47	61.72	30.88	42.19	9.93	14.42	33.46	57.81	14.08	24.7	51.14	10.07	85.92	2.55	15.02	0.09	7.66	3.64	14.43	9.85	65.67	17.17	6.28	23.45	12.63	11.64	0.99	2.83	3.31	0.63	1.35
cyclists	61.45	62.66	30.87	33.28	7.95	10.98	47.79	66.72	15.35	31.76	46.68	6.21	84.65	2.43	13.53	0.15	5.7	2.59	30.19	7.83	65.54	17.95	5.92	23.87	9.73	8.63	1.1	1.14	1.24	1.57	1.1
cyclists	69.8	62.87	28.19	30.78	1.07	26.03	42.11	69.22	32.85	31.72	29.86	5.57	67.15	8.83	31.86	0.39	22.22	3.57	3.67	13.03	46.66	24.82	14.82	39.64	14.05	13.55	0.5	1.3	1.4	1.67	1.16
cyclists	68.59	59.42	32.01	38.87	4.97	10.57	45.59	61.13	13.16	21	64.24	1.6	86.4	12.01	52.73	3.27	8.18	3.59	15.48	4.64	45.66	16.66	8.99	25.65	na	na	na	1.35	0.83	1.25	1.24
cyclists	72.16	71.76	22.57	68.01	1.94	3.81	26.23	31.99	38.87	14.43	41.83	4.86	61.13	7.47	23.28	0.14	13.67	4.66	4.6	8.79	52.11	25.88	9.96	35.84	8.48	8.11	0.37	1.28	1.64	2.1	0.87
cyclists	69.8	73.6	23.33	50.76	0.28	7.89	41.07	49.24	19.72	26.31	44.5	9.47	80.28	6.75	38.9	1.16	29.43	2.74	4.1	10.13	65.69	12.95	7.84	20.79	9.39	7.96	1.43	0.96	2.3	4.76	1.29
cyclists	50.36	56.72	42.44	37.03	0.18	4.38	58.4	62.97	60.78	5.49	6.27	27.45	39.22	9.64	16.32	1.38	10.09	2.97	4.12	6.49	70.62	9.57	6.08	15.65	na	na	na	1.59	1.67	1.58	2.43
cyclists	56.29	47.21	38.57	73.1	0.52	2.98	23.4	26.9	29.99	27.73	33.85	8.42	70.01	4.6	35.31	1.27	9.44	1.59	2.89	7.2	58.19	14.19	19.84	34.03	11.82	11.65	0.17	2.84	2.27	1.56	1.54
cyclists	72.27	60.81	34.43	56.55	6.38	13.94	23.14	43.45	24.73	13.32	58.06	3.89	75.27	4.58	28.61	2.41	21.99	2.38	6.66	5.73	73.59	9.88	8.35	18.23	9.04	8.26	0.78	0.73	1.57	1.59	0.53
cyclists	58.09	68.62	37.64	44.75	0.81	8.7	45.74	55.25	9.44	36.55	48.28	5.73	90.56	3.86	17.19	0.54	7.66	2.51	21.09	8.8	76.89	8.06	15.8	23.86	11.01	10.59	0.42	2.29	3.06	2.67	0.91
cyclists	52.98	65.52	37.78	38.43	0.34	6.31	54.92	61.57	5.56	41.94	48.61	3.89	94.44	18.54	67.27	3.45	12.51	na	8.42	8.56	79.86	9.47	13.92	23.39	18.07	17.14	0.93	1	1.49	2.39	1.45
cyclists	56.76	61.84	34.05	36.93	0.51	8.86	53.7	63.07	29.05	10.07	54.09	6.79	70.95	5.01	23.01	4.12	18.9	1.31	6.16	10.07	59.23	4.73	20.95	25.68	6.57	5.95	0.62	1.89	5.15	na	2.48
cyclists	63.56	41.21	41.58	37.99	9.11	31.6	21.3	62.01	14.6	23.85	54.83	6.72	85.4	12.63	31.82	2.49	17.64	3.19	7.91	na	na	na	na	na	12.77	11.65	1.12	1.39	1.91	0.43	1.07
cyclists	69.5	68.52	27.52	20.3	0.69	4.77	74.25	79.7	8.55	51.42	35.17	4.86	91.45	15.87	61.57	0.16	55.29	2.44	8.92	7.52	81.58	4.59	15.21	19.8	7.11	6.75	0.36	2.27	2.8	0.49	0.72
cyclists	67.21	48.72	48.4	34.23	1.26	16.7	47.81	65.77	13.35	34.26	46.06	6.33	86.65	11.6	62.96	0.81	47.36	6.02	15.76	5.67	49.99	23.36	15.42	38.78	8.1	7	1.1	na	na	na	na
cyclists	46.51	63.2	34.22	59.35	0.11	1.23	39.31	40.65	20.39	30.45	41.23	7.94	79.61	7.5	53.11	0.59	39.97	4.56	7.88	na	na	na	na	na	14.79	13.78	1.01	1.6	1.56	0.58	0.98
cyclists	55.51	62.65	33.7	28.65	1.01	12.93	57.41	71.35	13.88	39.34	42.33	4.45	86.12	17.27	61.04	1.48	34.64	na	23.35	13.38	60.12	11.42	20.79	32.21	22.72	21.6	1.12	1.49	2.59	1.58	1.56
cyclists	71.84	57.6	36.73	40.46	2.74	14.17	42.62	59.54	11.75	44.45	38.65	5.18	88.25	15.29	69.69	2.25	58.95	2.47	5.98	5.44	67.59	6.96	14.97	21.93	9.81	9.09	0.72	0.74	1.88	1.03	0.44
cyclists	65.59	58.5	36.79	51.6	0.47	6.67	41.26	48.4	22	42.15	31.23	4.62	78	16.38	53.98	0.34	37.87	3.07	1.6	10.72	68.72	13.89	9.35	23.24	11.08	10.6	0.48	1.21	1.63	3.51	0.84
cyclists	58	59.06	36.09	47.18	0.4	6.09	46.32	52.82	21.51	34.32	28.51	15.65	78.49	4.53	42.09	0.12	33.84	3.23	4.19	9.87	60.98	9.53	14.89	24.42	15.25	14.16	1.09	2.26	3.67	0.96	0.95
cyclists	57.99	68.16	27.37	37.81	3.85	27.68	30.66	62.19	15.09	15.53	53.73	15.67	84.91	7.13	25.09	0.56	14	3.06	3.41	na	na	na	na	na	5.94	5.58	0.36	1.34	4.01	0.71	0.59
cyclists	61.69	56.66	33.11	66.58	0.24	3.34	29.83	33.42	28.48	21.22	45.38	4.92	71.52	3.92	50.53	0.36	42.75	3.96	9.89	8.94	68.77	13.44	7.81	21.25	6.2	5.79	0.41	3.39	2.43	1.43	1.35
cyclists	72.89	32.75	61	26.45	2.09	21.61	49.86	73.55	14.14	31.91	42.64	11.31	85.86	4.41	20.39	0.29	10.2	2.88	3.05	7.66	54.44	10.61	13.97	24.58	10.16	9.69	0.47	2	2.56	1.91	1.2
cyclists	52.93	69.93	28.68	53.94	7.26	19.04	19.77	46.06	32.81	30.56	34.16	2.48	67.19	6.81	48.93	2.17	46.53	3.67	12.34	15.16	63.87	19.11	11.59	30.7	4.51	4.23	0.28	3.66	3.64	1.68	1.44
cyclists	57.39	58.48	35.99	49.46	1.07	7.96	41.51	50.54	27.39	19.82	44.66	8.13	72.61	3.92	22.85	0.28	14.77	3.27	3.83	17.51	67.89	6.67	18.21	24.88	8.2	7.73	0.47	1.58	4.5	1.23	0.69
cyclists	53.81	61.44	34.69	65.42	4.71	14.23	15.64	34.58	35.2	26.9	33.28	4.57	64.8	6.02	24.2	1.01	16.83	2.71	4.3	15.57	64.38	6.07	12.37	18.44	5.96	4.96	1	4.04	2.91	1.47	0.83
cyclists	63.99	71.3	25.9	67.88	0.05	4.3	27.77	32.12	46.59	4.25	26.73	22.43	53.41	na	na	na	na	5.72	4.52	na	na	na	na	na	8.26	7.24	1.02	2.74	1.06	1.59	2.52
cyclists	61.19	62.73	18.72	57.63	1.31	6.29	34.77	42.37	23.83	13.59	54.96	7.52	76.17	5.66	29	1.18	19.83	2.43	8.68	10.03	61.29	16.93	20.8	37.73	9.79	9.12	0.67	3.23	2.35	1.92	4.2
cyclists	64.06	69.46	25.74	54.47	0.33	3.74	41.46	45.53	51	8.23	32.3	8.47	49	3.49	13.48	0.39	8.92	4.16	5.13	8.67	55.21	22.24	13.63	35.87	17.17	16.2	0.97	1.46	0.55	1.05	1.27
cyclists	61.18	57.05	38.66	34.38	6.45	33.9	25.28	65.62	25.71	13.83	51.18	9.28	74.29	0.38	7.09	0.37	3.09	2.39	9.95	8.96	57.18	18.19	18.82	37.01	4.34	3.9	0.44	0.96	1.53	0.56	2.35
cyclists	58.41	63.94	34.47	52.44	8.93	20.47	18.16	47.56	34.85	18.23	41.69	5.23	65.16	10.33	40.89	6.86	30.09	1.57	5.31	na	na	na	na	na	16.53	15.91	0.62	3.21	2.56	1.52	1.12
cyclists	64.72	64.84	30.28	62.27	3.6	13.09	21.04	37.73	38.33	22.76	34.4	4.51	61.67	5.75	35.14	2.63	33.1	2.08	na	9.26	62.39	12.71	14.31	27.02	na	na	na	1.57	1.56	1.54	1.53
cyclists	51.19	67.92	29.04	39.49	3.61	22.81	34.09	60.51	19.5	32	46.52	1.98	80.5	0.25	7.88	0.04	4.82	1.51	6.11	21.78	76.63	5.42	9.35	14.77	7.29	6.73	0.56	0.72	1.09	0.69	2.71
cyclists	63.91	52.67	44.9	64.12	1.34	5.89	28.65	35.88	58.65	8.2	25.94	7.22	41.35	2.98	10.02	1.02	4.67	0.97	5.68	na	na	na	na	nana	9.03	8.69	0.34	1.68	1.87	1.58	1.29
cyclists	59.61	60.78	39.22	29.13	1.77	15.17	53.93	70.87	11.25	25.23	56.86	4.84	88.75	5.72	36.55	0.11	20.28	1.16	8.51	8.55	58.51	15.03	7.54	22.57	5.99	5.66	0.33	2.72	0.96	3.09	1.29
cyclists	58.76	62.94	31.7	40.91	5.2	32.61	21.28	59.09	22.44	23.16	49.21	5.19	77.56	0.16	6.21	0.02	4	0.85	7.73	12.23	79.1	6.93	15.19	22.12	5.48	4.45	1.03	3.04	1.38	1.15	3.53
cyclists	51.13	68.96	28.56	61.2	4.37	21.6	12.83	38.8	7.37	43.53	43.09	6.01	92.63	0.24	13.87	0.01	8.12	1.08	na	5.9	57.2	20.25	10.06	30.31	22.25	21.3	0.95	3.75	1.27	na	2.33
cyclists	72.06	72.19	23.53	42.69	2.69	9.97	44.65	57.31	17.77	39	34.02	9.21	82.23	5.25	56.87	0.25	52.79	4.81	8.06	8.7	66.51	13.23	16.63	29.86	na	na	na	1.05	0.77	0.99	0.8
cyclists	81.29	54.61	37.67	35.66	19.57	22.91	21.85	64.34	9.59	46.12	37.44	6.85	90.41	3.69	26.94	1.57	14.15	3.41	na	9.43	69.77	14.66	9.82	24.48	6.42	5.74	0.68	na	na	na	na
cyclists	66.76	46.04	45.89	30.07	3.14	21.12	45.66	69.93	26.78	29.84	30.16	8.24	58.24	7.35	35.64	0.07	23.62	7.9	8.75	7.1	59.98	9.59	15.07	24.66	20.72	19.74	0.98	na	na	na	na
cyclists	64.2	45.53	47.2	57.45	0.53	3.26	38.76	42.55	13.06	22.39	58.25	6.3	86.94	9.06	31.24	1.15	3.26	2.14	na	na	na	na	na	na	13.06	12.25	0.81	na	na	na	na
cyclists	78.06	59.06	36.09	76.43	4.43	4.07	15.08	23.57	58.24	11.71	23.27	6.79	41.76	6.29	22.33	0.07	11.44	2.98	na	na	na	na	na	na	4.95	4.58	0.37	3.47	2.48	0.7	1.58
cyclists	53.36	53.36	41.08	32.26	2.07	15.36	50.2	67.74	15.7	49.48	33.17	1.65	84.3	8.74	35.46	1.33	26.75	5.14	27.82	na	na	na	na	na	13.66	12.9	0.76	1.69	1.77	1.23	6
cyclists	65.37	54.4	37.91	38.84	5.38	20.12	35.68	61.16	30.93	27.88	31.9	9.29	69.07	19	40.59	6.62	22.1	3.58	8.96	na	na	na	na	na	15.88	15.23	0.65	na	na	na	na
cyclists	68.78	51.71	41.8	46.07	5.71	16	32.22	53.93	43.53	7.89	22.1	26.48	56.47	16.61	70.73	5.97	64.49	7.07	na	10.29	59.55	24.25	11.62	35.87	10.56	10.17	0.39	1.52	2	1.21	1.02
cyclists	54.21	54.21	34.97	19.55	22.57	40.16	17.72	80.45	10.15	53.97	28.57	7.31	89.85	28.68	56.42	10.18	34.42	3.03	na	na	na	na	na	na	4.49	4.21	0.28	na	na	na	na
cyclists	65.04	68.99	28.04	66.28	3.14	9.91	20.67	33.72	49.39	10.49	33.43	6.7	50.61	9.63	25.24	0.4	11.58	3.31	na	na	na	na	na	na	19.72	18.96	0.76	1.89	5.15	na	na
cyclists	73.9	63.9	30.81	39.32	0.41	9.6	50.67	60.68	26.22	21.22	48.39	4.16	73.78	6.9	39.44	0.45	27.68	4.31	9.29	na	na	na	na	na	na	na	na	na	na	na	na
cyclists	66.61	37.41	55.34	19.18	4.01	43.09	33.72	80.82	7.75	51.43	33.59	7.13	92.25	22.95	77.93	12.89	47.6	3.03	20.12	na	na	na	na	na	13.38	12.99	0.39	na	na	na	na
cyclists	65.02	47.92	43.93	56.04	0.77	6.92	36.62	43.96	46.26	10.87	38.48	4.38	53.74	7.76	61.6	2.67	34.39	5.29	22.88	10.68	66.48	27.64	8.2	35.84	13.77	13.19	0.58	0.81	2.16	2.35	2.08
cyclists	72.43	43.21	45.72	57.24	0.35	1.6	40.81	42.76	9.82	56.39	32.8	0.99	90.18	5.37	28.68	4.15	18.98	3.52	12.22	10.69	63.41	18.13	13.43	31.56	15.84	15.33	0.51	2.44	2.78	3.07	3.17
cyclists	47.95	64.06	23.88	29.82	0.7	9.04	60.44	70.18	13.3	19.4	57.92	9.38	86.7	7.14	45.78	5.06	37.89	8.66	na	na	na	na	na	na	7.28	6.94	0.34	na	na	na	na
cyclists	59.85	41.21	41.58	39.88	1.09	8.77	48.99	58.85	29.09	20.44	30.89	6.78	58.11	na	na	na	na	15.31	na	7.43	64.44	11.65	21.18	32.83	na	na	na	na	na	na	na
cyclists	69.14	45.53	47.2	34.79	1.45	4.18	59.58	65.21	15.47	60.88	24.17	1.15	84.53	2.72	34.47	3.15	31.79	5.97	11.68	5.56	61.62	8.69	25.25	33.94	7.76	7.11	0.65	0.92	1.29	1.58	0.68
cyclists	64.49	53.52	27.04	48.65	0.21	3.16	47.98	52.02	15.28	22.2	58.57	3.95	84.72	3.31	83.88	0.45	12.06	5.39	na	8.67	52.63	19.7	13.48	33.18	5.01	3.84	1.17	1.67	2.33	1.64	3.66
cyclists	72.91	47.92	43.93	56.24	15.23	12.96	15.57	43.76	26.03	62.92	8.1	2.95	73.97	8.51	43.5	2.01	36.28	6.67	15.87	na	na	na	na	na	7.73	7.37	0.36	1.01	2	0.62	1.01
cyclists	66.57	55.5	38.78	49.81	1.25	15.64	33.3	50.19	26.49	38.78	31.79	2.94	73.51	3.35	27.41	0.17	25.13	2.64	4.85	5.24	66.86	14.39	4.57	18.96	10.87	9.88	0.99	na	na	1.55	0.9
cyclists	57.71	54.84	36.67	33.31	0.49	7.22	58.98	66.69	19.61	34.16	40.35	5.88	80.39	6.4	44.8	0.95	40.39	4.47	5.6	8.91	60.24	8.53	4.89	13.42	20.32	19.71	0.61	0.78	2.61	0.88	1.2
cyclists	70.71	61.84	33.53	65.25	1.07	5.1	28.59	34.75	28.48	45.89	19.67	5.95	71.52	12.01	52.73	3.27	18.18	2.1	11.12	na	na	na	na	na	5.96	5.42	0.54	0.82	1.14	na	na
cyclists	74.13	61.66	33.91	33.12	4.29	9.06	53.52	66.88	16.12	23.75	50.69	9.44	83.88	14.46	51.19	10.97	41.15	1.87	4.41	na	na	na	na	na	4.92	4.23	0.69	na	na	na	na
cyclists	76.34	64.92	26.52	41.9	0.1	3.85	54.15	58.1	47.21	10.22	28.39	14.18	52.79	7.63	14.98	0.05	2.65	3.07	6.71	7.17	68.65	16.33	6.09	22.42	7.48	7.12	0.36	0.65	0.56	0.62	0.86
cyclists	77.36	55.81	37.17	49.96	0.71	6.99	42.33	50.04	30.76	17.79	44.18	7.27	69.24	8.74	35.46	1.33	26.75	6.13	20.03	na	na	na	na	na	4.4	4.21	0.19	na	na	na	na
cyclists	60.76	30.55	59.35	12.28	9.87	12.28	42.76	87.72	26.07	48.89	9.08	4.09	73.93	2.61	15.51	1.96	8.9	4.25	4.27	9.18	56.96	26.84	11.31	38.15	7.08	5.48	1.6	2.03	3.69	nana	1.17
cyclists	80.32	59.68	36.4	30.09	6.77	11.9	40.98	59.65	19.77	30.54	7.19	32.98	70.71	7.83	24.58	0.49	13.72	1.08	4.38	na	na	na	na	na	2.96	2.71	0.25	0.75	0.47	0.33	0.84
cyclists	63.08	66.69	30.44	69.4	2.6	9.56	18.44	30.6	43.2	16.66	32.77	7.37	56.8	4.78	19.3	2.18	14.72	4.65	6.46	8.05	83.35	7.43	3.85	11.28	10.94	10.46	0.48	1.78	2.15	1.14	0.67
cyclists	64.34	65.07	27.3	47.49	13.75	10.2	28.56	52.51	9.96	45.19	34.93	9.93	90.04	12.82	54.42	10.34	18.24	1.18	17.63	7.1	60.16	13.86	11.4	25.26	15.27	14.7	0.57	1.67	2.02	0.54	1.16
cyclists	64.18	52.69	38.33	51.71	1.42	7.19	39.67	48.29	36.24	8.05	36.24	36.32	63.76	5.31	17.25	0.16	7.25	1.91	2.22	na	na	na	na	na	11.72	10.47	1.25	1.11	3.27	1.49	2.17
cyclists	72.25	46.16	48.52	54.61	7.05	6.38	31.96	45.39	5.93	77.78	15.05	1.24	94.07	10.5	65.09	1.12	23.66	2.12	16.61	7.8	64.06	26.42	13.68	40.1	7.56	6.56	1	1.54	2.66	1.05	2.58
cyclists	65.84	69.42	26.59	32.11	0.03	3.22	64.46	67.89	31.64	16	45	7.36	68.36	5.18	16.47	0.08	8.09	2.61	7.21	16.38	73.13	11.3	6.55	17.85	6.51	6.11	0.4	0.58	1.25	0.74	0.43
cyclists	79.87	55.95	36.77	47.87	0.47	5.93	45.74	52.13	24.09	44.26	26.76	4.9	75.91	14.14	57.63	0.38	41.02	4.77	4.33	7.77	66.57	14.81	5.21	20.02	11.06	10.59	0.47	3.93	3.09	1.91	1.91
cyclists	80.33	53.16	39.17	55.21	0.24	5.1	39.41	44.79	16.29	27.13	45	11.57	83.71	12.33	58.21	1.85	13.09	na	6.1	8.78	58.48	21.35	12.4	33.75	11.4	10.83	0.57	0.66	0.71	1.03	0.47
cyclists	73.65	57.4	37.51	40.27	0.84	7.34	51.54	59.73	11.53	22.77	48.43	17.27	88.47	6.17	31.06	4.98	26.78	4.01	9.84	na	na	na	na	na	10.6	9.79	0.81	na	na	na	na
cyclists	72.27	45.35	50.9	59.77	0.26	3.74	36.24	40.23	8.84	53.9	32.58	4.69	91.16	10.47	17.18	2.04	11.33	2.26	3.84	na	na	na	na	na	14.16	13.92	0.24	na	na	na	na
cyclists	70.89	71.71	24.53	79.02	0.68	0.99	19.31	20.98	50.35	24.42	20.12	5.11	49.65	5.5	37.47	3.97	32.28	1.39	na	na	na	na	na	na	6.04	5.75	0.29	na	na	na	na
noncyclists	50.98	56.66	33.11	47.58	9.96	15.99	26.46	32.42	28.7	32.98	14.92	23.4	71.3	16.78	31.84	8.61	26.89	0.49	1.99	4.96	54.36	13.29	26.02	39.31	11.01	10.64	0.37	1.81	4.47	2.56	2.54
noncyclists	46.77	41.59	50.51	50.39	0.47	6.6	42.54	49.61	30.87	3.24	32.44	33.45	69.13	7.56	24.11	0.25	12.29	5.09	5.82	8.7	59.99	25.77	7.25	33.02	34.68	32.94	1.74	2	2.34	4.19	1.88
noncyclists	68.88	53.01	40.54	20.16	1.05	5.94	72.84	79.84	17.37	32.58	42.21	7.84	82.63	na	na	na	na	4.71	2.1	6.9	69.3	8.99	17.09	26.08	31.56	29.99	1.37	3.02	2.1	4.53	3.17
noncyclists	45.03	47.35	44.9	58.42	0.09	0.64	40.85	41.28	21.1	16.86	30.12	31.91	78.9	na	na	na	na	4.56	2.1	4.11	54.86	15.1	29.06	44.16	16.45	15	1.45	0.73	3.52	3.5	2.67
noncyclists	39.98	70.27	26.63	26.88	0.51	5.22	27.39	73.12	18.37	39.83	21.42	18.37	81.63	40.7	38.4	1.23	33.65	3.32	2.51	9.63	65.16	18.53	19.4	37.93	22.25	20.9	1.35	2.27	2.8	4.09	2.07
noncyclists	50.15	67	29.36	39.15	2.32	1.93	46.34	50.85	23.5	21.05	24.03	21.42	76.5	7.26	18.37	1.25	7.84	4.02	5.26	4.41	65.33	11.04	29.04	40.08	16.42	15.94	0.48	2.15	5.1	0.39	1.01
noncyclists	69.19	66.28	30.4	60.32	0.53	5.23	33.92	39.68	24.77	15.61	22.4	7.22	75.23	na	na	na	na	7.51	4.1	6.77	54.54	16.79	22.22	39.01	23.21	22.34	0.86	0.82	1.14	2.88	2.88
noncyclists	38.98	53.01	40.54	31.3	0.53	11.3	56.87	68.7	10.43	22.87	59.97	6.73	89.57	5.79	16.34	2.42	12.21	2.36	3.12	10.44	56.68	17.39	23.88	41.27	9.04	8.67	0.37	1.24	2.12	3.11	0.63
noncyclists	40.13	49.61	46.6	37.89	0.39	7.96	53.77	62.2	20.8	5.29	53.29	20.62	79.2	na	na	na	na	2.8	3.87	7.9	65.68	14.56	17.88	32.44	37.24	36.98	0.37	1.9	1.32	1.88	2.91
noncyclists	56.09	47.92	43.93	60.1	1	7.89	31	39.9	34.43	17.21	33.53	14.83	65.57	14.21	40.9	6.48	57.37	7.52	1.7	4.38	41.54	35.55	12.45	48	17.3	16.87	0.43	0.87	1.85	1.58	0.9
noncyclists	45.67	49.18	48.91	52.48	0.94	8.2	38.38	47.52	8.7	13.2	76.25	1.86	91.3	na	na	na	na	10	10.64	8.02	56.17	18.99	7.66	26.65	13.51	12.65	0.86	2.21	4.21	1.43	2.83
noncyclists	40.09	50.12	45.37	43.43	1.05	7.12	48.39	56.57	15.76	42.91	35.09	5.34	84.24	na	na	na	na	9.06	2.75	5.12	9.25	8.52	40.96	49.48	14.62	na	na	1.57	2.35	0.41	1.24
noncyclists	36.78	61.21	34.9	52.59	0.47	5.8	41.15	47.41	18.09	34.89	32.34	14.68	81.91	na	na	na	na	1.77	2.34	9.29	72.61	9.45	15.29	24.74	18.57	na	na	0.73	2.89	2.35	3.12
noncyclists	73.41	56.87	35.29	4.79	15.5	12.96	36.76	95.21	5.46	6.92	51.57	36.06	94.54	na	na	na	na	3.4	3.38	9.54	66.89	11.17	14.28	25.45	10.26	9.68	0.58	0.44	1.35	1.52	1.42
noncyclists	43.13	54.63	32.26	20.08	1.6	11.27	67.05	79.2	8.43	9.88	43.2	38.49	91.57	na	na	na	na	2.41	3.77	10.41	65.44	11.16	13.72	24.88	6.62	6.3	0.32	1.68	0.98	1.91	2.04
noncyclists	68.11	61.43	29.25	31.74	15.37	10.34	42.55	68.62	12.11	35.09	48.8	4.01	87.89	0.94	18.81	0.34	16.66	7.35	2.07	11.66	67.85	9.57	21.49	31.06	24.35	23.62	0.73	1.4	2.22	1.47	0.82
noncyclists	67.65	69.9	23.58	11.44	2.67	10.44	59.73	88.56	7.67	15.04	76.47	0.81	92.33	8.88	38.87	6.78	32.87	4.1	5.47	3.95	58.42	13.78	25.12	38.9	9.76	9.25	0.51	0.86	1.27	0.98	2.3
noncyclists	52.91	39.47	56.93	30.99	3.46	20.89	39.78	69.01	13.01	20.99	50.12	12.33	86.99	6.78	41.7	5.98	36.78	5.65	2.45	6.36	65.58	13.19	24.49	37.68	16.47	16.2	0.27	1.43	2.11	1.32	4.07
noncyclists	70.55	67.29	29.81	37.92	0.89	3.9	59.98	62.08	15.78	23.88	29.87	31.87	84.22	4.16	63.8	3.98	42.5	4.37	3.15	4.84	69.24	10.71	19.12	29.83	17.06	15.81	1.25	0.94	1.5	3.81	3.55
noncyclists	76.79	61.71	34.27	55.77	0.33	4.24	39.66	44.23	26.14	13.9	20.27	9.68	73.86	2.67	34.43	1.19	28.89	1.41	5.08	4.98	38.14	24.13	28.84	52.97	8	7.6	0.4	2.08	7.7	2.39	2.41
noncyclists	60.58	40.38	20.42	28.85	0.42	5.72	65.01	71.15	13.45	8.46	51.58	26.51	86.55	4.11	32.52	3.1	42.3	2.82	3.89	10.41	73.26	13.9	9.98	23.88	7.77	7.5	0.2	2.76	0.93	2.46	3.59
noncyclists	47.55	63.81	22.66	41.08	1.06	8.4	49.46	58.92	31.27	28.54	29.79	10.4	68.73	2.46	33.95	1.73	28.95	5.33	6.09	9.63	61.65	14.82	18.15	32.97	10.81	10.58	0.23	2.24	4.43	1.39	2.76
noncyclists	51.22	58.48	35.99	43.29	1.37	6.36	48.09	56.71	16.82	35.1	36.03	12.05	83.18	1.13	8.72	0.69	6.92	6.1	2.73	8.69	57.62	16.99	28	44.99	10.03	8.78	1.25	2.33	6.83	1.62	2.17
noncyclists	68.97	56.76	32.93	27.21	0.38	2.13	20.28	72.79	19.95	21.89	40.56	17.6	80.05	5.19	17.94	6.8	15.15	4.02	4.81	4.47	46.43	15.83	20.12	35.95	12.37	11.51	0.86	1.67	2.02	2.32	1.62
noncyclists	77.64	70.61	22.21	35.17	0.78	6.16	57.88	64.83	13.32	52.32	32.76	1.6	86.68	4.15	8.18	2.47	7.29	2.82	4.35	10.97	49.53	17.46	26.29	43.75	16.72	16.23	0.49	1.69	2.77	0.96	1.88
noncyclists	65.48	52.73	43.79	53.28	3.65	13.11	30.05	46.72	9.69	13.66	74.45	2.2	90.31	6.77	14.69	1.36	11.36	3.46	6.27	5.34	39.09	21.09	32.88	53.97	14.08	13.49	0.59	2.29	3.06	1.45	2.58
noncyclists	64.92	44.44	49.85	29.04	13.58	12.54	44.84	70.96	22.28	21.63	50.09	5.99	77.72	14.04	39.58	9.24	51.96	1.92	4	8.77	43.73	17.78	30.63	48.41	12.92	12.78	0.14	0.95	1.09	1.9	3.39
noncyclists	47.55	62.58	25.04	41.17	2.73	12.13	43.97	58.83	27.89	26.95	34.48	10.68	72.11	2.21	18.06	1.58	13.73	3.01	5.62	12.3	58.16	18.18	14.27	32.45	11.17	10.81	0.36	1.98	2.34	2.09	3.12
noncyclists	57.39	60.63	33.89	50.55	0.3	8.78	40.37	49.45	23.94	30.17	42.4	3.48	76.06	3.02	45.51	1.41	43.71	3.6	4.77	6.49	65.61	26.75	12.63	39.38	12.41	12.08	0.33	1.35	0.83	2.39	3.91
noncyclists	73.18	57.45	34.6	25.27	1.83	10.13	62.37	74.73	4.45	20.49	60.13	14.93	95.55	6.82	7.5	4.07	6.9	2.71		6.66	49.52	12.37	29.12	41.49	9.71	9.26	0.45	2.74	1.06	1.44	2.66
noncyclists	46.24	48.31	48.12	41.32	0.67	6.54	51.48	58.68	12.31	44.09	31.26	12.34	87.69	1.04	5.51	0.58	4.79	4.79	3.78	15.38	64.59	9.23	14.74	23.97	15.28	13.62	1.66	4.16	2.64	2.01	0.68
noncyclists	78.61	44.44	49.85	48.36	0.72	5.69	45.22	51.64	21.43	63.85	10.86	3.85	78.57	1.13	8.72	0.9	7.92	5.82	7.46	2.62	65.66	13.88	18.4	32.28	5.44	5.22	0.22	2.42	2.55	1.64	1.02
noncyclists	51.75	67.22	26.82	26.27	1.76	11.25	60.72	73.73	4.12	32.99	47.6	15.29	95.88	4.15	8.18	2.47	7.29	1.96	6.05	9.7	70.79	9.49	8.95	18.44	na	na	na	2.88	3.39	0.82	1.35
noncyclists	73.87	65.89	29.56	14.33	4.83	17.6	57.25	79.68	6.01	16.05	49.98	27.96	93.99	1.33	20.9	0.76	16.16	3.08	3.53	11.25	58.02	14.18	12.15	26.33	na	na	na	3.26	3.12	2.36	2.74
noncyclists	65.56	52.69	38.33	50.18	1.12	5.61	37.09	49.82	13.59	27.02	44.17	14.22	86.41	5.4	29.4	3.67	30.43	2.98	6.9	10.87	65.81	21.98	14.5	36.48	na	na	na	1.91	3.44	4.63	1.96
noncyclists	59.53	45.54	42.07	34.88	5.49	12.07	47.56	65.12	9.62	44.92	41.19	4.27	90.38	9.9	25.55	2.08	15.42	4.36		12.48	63.87	20.8	11.15	31.95	18.94	17.86	1.08	2.24	2.18	3.18	2.75
noncyclists	56.3	50.67	40.82	30.34	3.84	7.75	51.15	69.66	8.13	39.98	46.83	4.28	91.87	1.33	10.9	0.6	9.16	3.12	3.99	14.08	69.89	14.3	10.86	25.16	15.39	14.41	0.98	3.2	6.21	2.66	1.63
noncyclists	83.84	60.81	36.66	50.21	0.48	3.83	45.48	49.79	14.35	51.71	29.07	4.86	85.65	1.13	8.72	0.9	6.92	4.35	4.43	10.99	54.33	24.99	16.45	41.44	12.93	12.14	0.79	1.36	5.99	3.51	1.27
noncyclists	70.97	69.27	25.74	41.21	0.17	2.26	56.36	58.79	13.06	14.24	52.53	20.17	86.94	7.56	40.46	1.61	32.05	na	3.26	9.11	65.28	22.12	8.32	30.44	16.49	15.89	0.6	1.85	2.68	1.66	1.27
noncyclists	52.91	59.55	35.38	42.36	0.43	1.53	53.67	57.64	20.93	27.49	42.19	2.17	79.07	12.21	33.76	0.63	15.77	2.14	3.43	5.31	57.62	20.92	15.91	36.83	9.78	8.69	1.09	2.38	6.71	1.27	2.09
noncyclists	63.19	61.99	34.4	37.83	1.12	11.31	49.37	62.17	21.17	26.29	46.34	6.2	78.83	11.59	69.99	2.63	43.15	5.64	2.89	9.66	60.09	18.97	14.09	33.06	12.92	12	0.92	3.15	6.4	3.32	3.17
noncyclists	64.41	71.68	24.62	39.1	0.48	6.25	54.17	60.9	18.71	21.98	42.25	5.06	81.29	8.83	32.35	0.85	3.46	4.2	6.81	11.93	65.73	19.71	15.87	35.58	14.96	14.57	0.39	2.44	4.8	1.45	1.99
noncyclists	63.47	72.48	23.26	53.65	0.47	2.44	43.43	46.35	28.68	3.93	11.8	55.59	71.32	5.46	26.78	0.34	3.98	5.56	4.13	6.61	58.1	20.98	17.78	38.76	9.92	9.4	0.52	3.17	3.74	0.94	2.13
noncyclists	57.61	70.55	23.34	34.51	0.4	3.57	41.52	65.48	3.2	38.36	31.2	27.24	96.8	2.72	34.47	1.38	28.97	6.5	2.85	8.27	62.05	15.89	11.81	27.7	12.49	11.5	0.99	1.51	5.22	1.78	1.6
noncyclists	72.63	66.98	24.56	35.09	6.58	13.01	43.41	64.91	19.87	5.53	10.6	54	80.13	5.91	53.74	6.08	14.89	5.04	3.25	4.97	43.97	19.21	15.73	34.94	10.71	10.13	0.58	1.35	3.29	2.1	2.87
noncyclists	54.02	69.63	25.16	43.68	1.24	3.35	46.47	56.32	29.07	9.98	19.46	42.48	70.93	9.71	44.62	7.89	21.89	5.28	2.36	9.27	62.7	7.38	31.56	38.94	12.45	11.44	1.01	2.33	7.99	3.12	1.24
noncyclists	59.53	63.15	31.43	33.32	25.28	6.91	34.49	66.68	22.13	19.58	13.27	45.02	77.87	9.32	50.85	6.78	21.09	7.86	3.1	5.66	49.92	36.25	6.08	42.33	5.03	4.23	0.8	0.36	2.14	1.39	0.66
noncyclists	36.8	69.22	22.03	40.81	7.1	19.28	32.81	59.19	25.96	19.14	9.11	46.28	74.04	6.3	60.86	0.18	5.98	4.99	5.12	7.1	49.99	23.36	15.42	38.78	7.88	6.97	0.91	2.12	3.18	1.24	0.54
noncyclists	32.26	47.03	42.56	31.81	24.34	17.14	26.71	68.19	27.46	28.73	13.14	30.68	72.54	4.94	30.86	0.23	21.61	6.23	1.67	9.41	59.45	11.25	15.74	26.99	14.52	13.5	1.02	2.05	6.38	1.19	2.07
noncyclists	58.79	64.87	24.88	36.59	0.95	12.14	50.31	63.41	14.31	16.75	28.66	40.28	85.69	27.16	53.14	0.17	15.72	na	4.33	5.98	44.04	23.19	5.59	28.78	4.39	4.05	0.34	1.75	4.99	3.88	3.05
noncyclists	70.17	61	33.6	49.53	0.21	3.43	46.83	50.47	4.84	13.26	21.2	60.7	95.16	7.16	24.23	0.38	7.64	6.14	2.39	6.97	45.5	17.87	18.5	36.37	7.45	6.79	0.66	1.88	2.45	1.2	1.36
noncyclists	58.46	72.46	26.77	54.16	1.87	3.56	40.41	45.84	16.43	10.27	48.46	5.57	83.57	11.02	45.05	0.93	43.56	4.17	1.83	3.92	57.18	18.19	18.82	37.01	4.11	3.88	0.23	2.16	4.58	3.84	1.56
noncyclists	58	67.77	27.87	48.01	1.68	3.75	46.56	51.99	12.57	17.86	56.43	13.14	87.43	3.75	17.04	1.1	7.08	6.6	5.01	7.4	46.36	16.93	31.35	48.28	4.27	3.82	0.45	4.96	4.84	1.94	2.37
noncyclists	62.06	72.4	25.57	47.76	1.18	5.05	42.01	52.24	28.63	15.37	38.11	17.89	71.37	9.36	32.35	3.75	12.06	5.58	4.62	15.63	58.19	14.19	19.84	34.03	9.07	8.1	0.97	3.33	4.72	2.73	1.69
noncyclists	64.87	44.44	49.85	25.05	1.29	2.9	70.76	74.95	11.76	14.31	38.47	35.18	88.24	7.13	29.57	3.9	18.51	na	5.08	7.43	64.44	11.65	21.18	32.83	11.2	10.61	0.59	2.23	5.05	2.61	1.92
noncyclists	62.12	58.99	41.01	29.62	18.99	7.99	40.71	70.38	24.55	27.77	32.35	14.91	75.45	9.85	40.86	6.41	38.28	1.83	2.25	9.23	53.77	17.04	14.53	31.57	11.16	10.09	1.07	2.19	4.71	2.97	2.16
noncyclists	42.28	65.26	29.44	45.08	0.25	10.72	42.95	54.92	33.25	11.42	52.28	4.98	66.75	na	na	na	na	5.48	6.63	7.47	58.29	14.67	21.66	36.33	8.79	8.19	0.6	2.2	2.01	3.23	1.78
noncyclists	51.7	41.59	50.51	37.52	0.58	3.44	50.46	62.48	22.61	13.11	61.38	7.88	77.39	na	na	na	na	6.61	3.81	6.34	34.33	14.5	34.33	48.83	11.22	10.7	0.52	1.2	2.57	2.48	1.88
noncyclists	54.94	67.24	25.56	45.62	0.16	2.62	51.6	54.38	30.89	19.44	44.14	5.53	69.11	na	na	na	na	2.78	1.94	11.55	39.65	11.37	31.82	43.19	22.65	21.36	1.29	1.43	1.11	3.4	0.89
noncyclists	66.71	50.8	34.08	41.99	29.96	14.28	13.77	58.01	23.41	28.81	34.27	13.51	76.59	2.23	16.88	3.06	10.02	7.66	1.9	7.3	69.56	14.3	12.07	26.37	14.84	13.51	1.33	1.69	6.89	3.11	1.03
noncyclists	49.69	37.58	53.89	16.26	13	17.75	52.99	83.74	5.63	69.04	14.08	11.25	94.37	13.46	39.24	12.06	43.6	6.62	3.41	20.93	48.84	14.18	22.91	37.09	4.16	3.65	0.51	2.87	4.65	2.09	1.52
noncyclists	61.85	53.92	32.83	25.07	37.75	20.36	16.82	74.93	5.58	49.53	38.04	6.85	94.42	9.41	30.76	1.74	57.51	7.62	6.65	12.09	44.53	5.57	35.98	41.55	9.33	8.65	0.68	3.4	6.08	1.64	1.33
noncyclists	46.87	67.37	27.08	55.64	0.77	9.35	34.23	44.36	25.23	15.09	50.3	9.38	74.77	6.57	22.55	0.47	15.48	7.09	3.65	10.06	62.47	13.37	18.52	31.89	21.63	20.24	1.39	2.91	2.67	1.96	1.12
noncyclists	41.61	53.23	36.86	29.45	0.94	20.77	48.84	70.55	13.7	11.65	60.95	13.7	86.3	16.99	34.06	0.59	21.28	5.12	4	15.04	39.28	14.99	27.54	42.53	8.67	8.19	0.48	2.03	3.69	2.35	2.24
noncyclists	72.97	47.87	47.1	24.54	1.84	14.93	52.47	75.46	7.36	19.25	34.58	38.81	92.64	2.4	15.66	0.17	2.44	8.63	3.08	12.31	54.44	16.02	18.52	34.54	7.85	7.04	0.81	2.26	3.67	1.52	2.33
noncyclists	57.18	69.58	28.62	35.55	1.47	8.97	53.02	64.45	20.03	16.51	20.66	29.8	79.97	3.41	26.88	0.1	10.25	4.57	0.78	9.28	52.33	16.17	23.33	39.5	27.1	25.96	1.14	1.89	5.15	1.3	3.18
noncyclists	47.42	41.59	50.51	25.69	0.08	4.93	69.3	74.31	23.98	8.9	12.9	54.84	76.02	10.85	32.06	0.72	25.14	na	1.72	12	55.59	21.03	8.59	29.62	26.55	25.27	1.28	na	na	1.58	na
noncyclists	74.82	53.52	27.04	18.42	9.22	17.74	52.61	79.57	9.23	22.16	34.1	14.44	90.77	10.55	41.77	0.43	19.12	2.55	6.06	5.8	64.04	8.16	19.12	27.28	30.54	28.98	1.56	na	na	2.05	na
noncyclists	54.34	67.28	23.63	49.63	18.21	9.36	25.5	50.37	27.74	16.01	60.09	10.63	72.26	7.04	30.05	0.71	30.93	3.86	5.53	14.53	67.58	9	16.22	25.22	11.22	10.25	0.97	na	na	1.31	na
noncyclists	51.02	54.4	37.91	48.84	2.62	6.36	22.18	51.16	30.13	29.25	17.72	2.77	69.87	3.76	20.32	0.57	3.88	5.8	4.88	15.63	54.65	11.12	20.02	31.14	21.9	20.86	1.04	na	na	2.47	na
noncyclists	67.4	67.09	30.09	55.72	0.84	10.29	33.16	44.28	27.21	35.85	30.29	6.65	72.79	2.71	21.27	0.65	5.09	4.09	2.65	7.8	64.06	26.42	13.68	40.1	9.99	9.51	0.48	na	na	na	na
noncyclists	58.84	71.14	25.02	51.43	0.622	10.11	37.84	48.57	13.32	49.65	32.68	4.35	86.68	6.71	22.91	0.37	7.89	1.89	4.45	15.16	63.87	19.11	11.59	30.7	13.82	12.56	1.26	na	na	na	na
noncyclists	66.72	32.43	61.05	35.05	0.31	5.84	48.97	64.95	8.64	69.62	18.69	2.75	91.36	3.87	10.57	0.28	10.48	na	2.63	6.49	70.62	9.57	16.08	25.65	4.75	4.16	0.59	na	na	na	na
noncyclists	67.86	70.88	24.93	52.45	0.62	10.57	36.36	47.55	18.41	29.37	47.32	4.9	81.59	3.97	22.75	1.1	14.81	na	2.44	5.98	68.62	9.07	12.67	21.74	4.64	3.77	0.87	na	na	na	na
noncyclists	54.44	67.73	29.74	37.81	0.75	12.78	38.65	62.19	25.91	34.05	15.18	24.86	74.09	3.23	30.93	0.2	25.22	na	2.23	5.73	53.04	9.72	18.04	27.76	19.88	18.81	1.07	na	na	na	na
