# Supplementary material for: SIMON: Open-Source Knowledge Discovery Platform
Source: Patterns (N Y). 2021 Jan 8;2(1):100178. doi: 10.1016/j.patter.2020.100178 (PMC7815964; doi:10.1016/j.patter.2020.100178)
Supplement: Table S5. VAST Dataset [file mmc6.xlsx]

## Sheet: Sheet1
Table S5. VAST dataset.
Vaccine	Diagnosis	D0_IgA_nViPS_Mag	D0_IgA_nViPS_AI	D0_IgA_Tetanus Toxoid_Mag	D0_IgA_Tetanus Toxoid_AI	D0_IgA_ViBiot_Mag	D0_IgA_ViBiot_AI	D0_IgA1_nViPS_Mag	D0_IgA1_nViPS_AI	D0_IgA2_nViPS_Mag	D0_IgA2_nViPS_AI	D0_IgG1_nViPS_Mag	D0_IgG1_nViPS_AI	D0_IgG1_Tetanus Toxoid_Mag	D0_IgG1_Tetanus Toxoid_AI	D0_IgG1_ViBiot_Mag	D0_IgG1_ViBiot_AI	D0_IgG2_nViPS_Mag	D0_IgG3_Tetanus Toxoid_Mag	D0_IgG3_Tetanus Toxoid_AI	D0_IgG3_ViBiot_Mag	D0_IgG3_ViBiot_AI
Vi-TT	Diagnosed	5.32649	1.07918	4.10806		5.59756	1.30103	5.32181	0.845098	5.4274	0.845098	5.72452	1.4624	5.71667		5.51973	1	5.83822	4.20716		4.05356	1.20412
Vi-PS	Protected	6.35241		3.89		6.52237	1.59106	5.89713	1.27875	6.36084	1.25527	5.18427	1.17609	5.34986		3.63849		6.23086	4.10466		3.37107
Vi-PS	Protected	5.52261	0.778151	3.50345		5.47365	1.04139	5.58337	0.778151	3.47712		4.6714	1.20412	5.53782		3.94694		4.52827	4.33471		3.94633	0.30103
Vi-TT	Protected	5.71892	1.25527	5.52527		6.35211	1.41497	6.11886	1.11394	5.13386	0.69897	6.02102	1.70757	7.02796		5.37268	1.11394	6.44113	4.5608		3.81541	1.32222
Vi-TT	Protected	5.95993		5.11851		6.01915	1.60206	6.30312	0.90309	5.56726	0.477121	6.32974	1.99564	7.18072	1.72428	5.86957	1.57978	6.95646	4.68842		4.175	1.41497
Vi-PS	Diagnosed	3.59245		3.87216		4.38605		4.0086		2.90309		3.51851		5.41414		4.18041		4.13434	4.49013		3.48961
Vi-PS	Diagnosed	5.20998	1.14613	3.88649		5.69558	1.61278	5.68556	1.14613	4.59106	1.14613	4.86864	1.34242	5.59106		4.67852		5.42037	4.3927		3.97081
Vi-PS	Protected	5.07188	1.30103	4.63359		5.22927	1.5682	5.10261	1.69897	5.49192	0.30103	4.02735		6.08307		3.78533		4.57403	4.54407		2.80448
Vi-TT	Diagnosed	5.79682	1.85733	4.29667		5.90802	1.95424	5.33335	1	5.93138	1.36173	6.26484	1.94448	6.59253	1.04139	5.84305	1.34242	6.11938	4.49119		4.27589	1.41497
Vi-PS	Protected	6.37306		5.60393		6.48642	1.59106	6.30256	1.30103	6.32303	1.20412	5.37835	1.77085	6.75722		4.63974		6.64618	4.68135		3.76249	1.47712
Vi-TT	Protected	5.54365	1.14613	4.02067		5.47792	1.34242	5.96555	0.954243	5.51008	1.14613	5.23426	1.88649	7.07931	1.8451	4.3962		5.35912	4.94349	1.77815	4.14535	1.30103
Vi-TT	Protected	6.53381	1.83885	5.50937	1.72428	6.52438	1.88649	6.33413	1.90309	6.47268	1.91381	5.70668	2.00432			5.09132	1.90309	6.34979	4.8979	1.94448	4.11851	1.83251
Vi-PS	Protected	5.5846	1.04139	4.50464		5.85083	1.27875	5.62003	0.778151	4.90768	0.845098	5.94013	1.53148	5.91682		5.48202	1.43136	5.82127	3.56378		3.70222	0.954243
Vi-PS	Diagnosed	5.56403	1.66276	2.86034		5.82757	1.79934	5.7223	1.65321	6.11007	1.81954	6.11209	2.02531	3.07918		6.15417		5.63296	3.35218		3.47712
Vi-TT	Protected	6.36509	1.27875	4.15267		6.70077	1.54407	6.84247	1.25527	6.00391	1.44716	5.69287	1.6721	5.85461		5.03842	0.30103	6.18597	4.41057		3.60206
Vi-TT	Diagnosed	5.99699	1.17609	5.00609		6.04682	1.43136	6.17238	1.47712	5.61553	0.778151	5.95688	1.70757	6.47328	1.61278	5.41929	0.69897	5.95785	4.40675		3.70969	1.07918
Vi-TT	Diagnosed	6.08128		5.68681	1.72428	6.82025	1.60206	6.31941	1.4624	5.64875	1.60206	6.2942	1.83885			5.85338	1.53148	6.58419	4.42631		5.01141	1.62325
Vi-TT	Diagnosed	5.84601	1.14613	5.23663		5.8055	1.30103	6.0259	1.25527	4.64197	0.477121	6.08761	1.79934	6.38075		5.06041	0.30103	5.98391	4.5513		3.6957
Vi-PS	Diagnosed	5.04796	0.69897	4.37314		5.4654	0.90309	5.32428	0.69897	4.02325		5.21418	1.17609	5.75656		4.90146		5.71033	4.43016		3.56378
Vi-TT	Diagnosed	6.34282	1.11394	5.2016		6.87461	1.39794	6.51489	1.23045	5.63879	0.778151	6.14771	1.85126			5.52608		6.53298	4.41225		3.48073
Vi-PS	Protected	5.62798		4.32428		6.56784	1.72428	5.88516	1.32222	3.8451		6.15337	1.9345	5.549		6.68846	2.0086	6.88746	4.52048		4.1438	1.5563
Vi-TT	Diagnosed			5.06971		7.26933	1.38021	6.73019	1.20412	6.57434	0.30103	6.04956	2.04532	6.61662	1.27875	5.24279	1.44716	7.18355	4.78059	1.89763	3.94325	1.50515
Vi-PS	Protected	5.61445		3.81624		5.7017	1.4624	5.04922	1.11394	5.69267	0.90309	4.21617		5.94933		3.94817		5.23109	3.86996		3.19033
Vi-PS	Protected	5.28177	1.76343	2.75012		5.25021	1.65321	4.75089	0.69897	5.44963	1.30103	3.86629		4.52634		3.62066		4.49485	1.69897		2.66511
Vi-PS	Protected			3.03643		5.13838	1.68124	4.80922	1.04139	3.90849		4.68417	1.25527	3.07918		4.51983		6.19687	1.69897		3.97081	1.69897
Vi-TT	Diagnosed	4.75853	0.69897	5.99265	1.79239	4.99039	0.60206	5.13194	0.60206	4.8264	0	4.14613		7.13476	1.74036	3.41913		4.716	4.85786		3.273
Vi-PS	Protected	5.37946	1.47712	4.01231		5.31851		5.13529		5.20615	1.17609	2		5.40756		3.30643		4.09691	3.93827		2.94817
Vi-TT	Protected	5.46015	1.60206	4.38112		6.37834	1.81291	5.99463	1.20412	5.31334	0.60206	4.98193	2.02119	7.22741		5.55509	1.92428	7.48615	4.48572		4.32325	1.73239
Vi-TT	Diagnosed	5.54639	1.30103	5.20225		5.7748	1.6721	5.66025	1.20412	4.34537	1.14613	6.17399	1.78533			6.07586	1.4624	6.04016	4.59988		4.83418	1.6902
Vi-PS	Protected	5.61408	1.41497	3.09255		5.72948	1.6721	5.63724	1.23045	5.30438	1	5.53612	1.5682	4.57749		4.91156		5.90404	1.69897		3.94201	1.04139
Vi-PS	Diagnosed	4.37107	0.954243	3.61542		4.83219	0.90309					3.57113		5.2307		4.86407		4.2816	3.69351		2.24304
Vi-TT	Protected	5.66997	1.4624	5.8558	1.49136	5.7194	1.54407	5.69258	1.07918	5.28046	0.90309	5.79812	1.83885	7.28424	1.4624	5.36159	1.99123	6.17355	4.55236		4.12385	1.38021
Vi-TT	Protected			4.82339		6.88133	1.86332	6.25433	1.6902	5.04669	0.954243	5.7973	1.49136	6.7545	1.50515	4.07828		6.56041	4.50311		3.81707	1.65321
Vi-PS	Protected	5.42641	1.20412	2.70969		5.55373	1.51851	5.53612	1.14613	5.68511	1.23045	4.84479	1.57978	4.33445		4.58149		5.07737	2.21085		3.17609
Vi-PS	Protected	5.94219		3.0607		5.88111	1.43136	5.91931	1.04139	6.07753	0.69897	5.12937	1.63347	3.81954		4.92967		5.47367	1.69897		3.33244
Vi-TT	Protected			4.33471		5.74745	1.50515	5.40088	1.07918	4.83442	1.65321	5.8252	1.76343	6.46644	1.74036	6.00138	1.53148	5.90255	4.30481		5.1917	1.74036
Vi-TT	Protected			3.6721		5.97796	1.73239	5.53889	1.36173	4.83027	1.4624	6.18335	1.62325	6.25105		5.94569	1.73239	5.96598	4.68101		4.40334	1.77085
Vi-TT	Protected	6.78759		4.72581		7.10721	1.75587	6.16696	1.30103	6.60912	1.41497	6.19604	2	7.0797	1.70757	6.12413		5.94039	4.45217		3.74331	1.17609
Vi-TT	Diagnosed	4.74194	1.50515	4.52114		5.00924	1.716	4.60906	1.11394	4.33445	1.25527	6.08418	1.93952	6.58406		6.36135	0.30103	5.13712	4.25164		3.39138
Vi-PS	Protected	5.28976	0.954243	3.1181		5.85983	1.20412	5.54593	0.60206	4.06819		6.19811	1.4624	5.29929		6.16689	0	6.10166	4.26067		4.36173	0
Vi-PS	Diagnosed	6.1428		4.3294		6.3656	1.6721	6.00533	1.41497	6.30031	1.32222	5.25636	1.77815	5.59638		4.81856		6.1678	4.793		3.50003
Vi-TT	Protected	5.3869	1	4.58771		5.53244	1.32222	5.30835	1.04139	5.05135	0.60206	6.01553	1.81291	6.92366	1.25527	5.59098	1.49136	5.98255	4.7639		4.06679	1.34242
Vi-TT	Protected	6.34862	1.20412	4.75815		6.61807	1.63347	6.15053	1.72428	6.23217	1.36173	5.85748	1.83251	7.16879	1.64345	5.81131	1.30103	6.04873	4.62131		5.50048	1.43136
Vi-TT	Protected	6.0655	1.77815	4.37658		6.00692	1.77815	6.25768	1.57978	5.38534	1.4624	6.16813	1.97772	7.25029	1.5682	5.80917	1.69897	6.12205	4.4859		4.54962	1.54407
Vi-TT	Diagnosed	5.19344	1.07918	4.07326		5.19576		4.97035	0.778151	3.60206		5.68518	1.75587	6.30255		5.18313	1.61278	5.48323	4.26007		4.29967	1.60206
Vi-PS	Diagnosed	5.28964	1.43136	3.4413		5.61899	1.61278	5.42586	1.23045	4.83474	1.27875	4.68931	1.44716	5.189		4.4257		5.40312	3.02119		3.50003
Vi-PS	Protected	5.71487	1.49136	3.21748		5.7238	1.61278	5.26375	1.27875	5.72107	1.43136	5.65227	1.63347	5.27439		5.5544	1.53148	5.44228	3.86776		3.18327
Vi-TT	Protected	5.18498	1.30103	4.62428		5.43255	1.50515	5.31723	1.20412	4.52634	0.30103	5.35334	1.57978	6.92992	1.47712	4.29281		5.77969	4.54885		3.68237
Vi-PS	Diagnosed	5.23751	0.69897	3.98621		5.63731	1.4624	5.32439	1.11394	5.38792	0	5.17681		5.48827		4.54931		5.96142	4.13194		3.3248
Vi-TT	Protected	5.95244	1.79934	4.94528		5.87208	1.88081	5.79602	1.36173	6.01939	1.5682	6.12946	1.85733	6.40145	1.49136	5.77752	1.68124	6.1269	4.51851		4.16099	1.76343
Vi-TT	Protected	4.88402		5.36236		5.26867	1.80618	5.45879	1.27875	4.4257	0.69897	5.11769	1.74819	6.65575		4.7553		5.34782	4.89763		3.56526
Vi-PS	Protected	6.12551	0.845098	4.44735				6.07392	1.36173			5.87008	1.75587	5.49332		5.28814	1.5563	6.05168	4.07918		3.62454
Vi-TT	Protected	5.75451	1.34242	5.43263	1.61278	5.73179	1.44716	5.80353	0.954243	4.92221	1.34242	6.04378	1.70757			5.62032	1.43136	6.71472	4.70778	1.93952	4.33546	1.39794
Vi-TT	Protected	6.5918	1	5.88087	1.70757	6.90491	1.27875	5.94662	1.30103	6.75992	0.90309	5.85965	1.96379	7.72449	1.41497	5.78005	1.66276	5.86938	4.88451	1.8451	3.68686
Vi-PS	Protected	5.12536		2.58827		5.69574	1.69897	5.43584	1.5563	4.68664	1.04139	5.17297	1.4624	4.72428		4.95701	0.30103	2.69897	3.96731		3.32736
Vi-TT	Protected	6.57655	1.76343	5.21431		6.61601	1.88649	6.16633	1.69897	6.35222	1.93952	5.43107	2.03342	7.43825	1.65321	4.31555		5.95036	4.67486		3.88295	1.53148
Vi-PS	Protected	3.95964		4.5265		4.40119		4.51786	0.778151	3.66745		3.45484		5.22453		3.04139		4.39794	4.40355		2.41913
Vi-TT	Diagnosed	6.16417	1.34242	5.56804	1.8451	6.69189	1.66276			5.01745	0.778151	6.27807	1.88649	7.0115	1.51851	5.15579	1.32222	6.49629	5.23312	1.81954	4.03543	1.23045
Vi-TT	Protected	6.61767	1.57978	5.42525		6.81356	1.70757	6.36584	1.83251	6.46981	1.5563	6.36028	2.00432	7.04362		5.38107	2.09691	6.12499	5.68177	1.20412	4.24117	1.54407
Vi-PS	Protected	6.10041	0.778151	3.36642		6.76193	1.04139	6.41979	0.954243	5.66778	0	6.22418	1.34242	5.4216		4.73799		6.39526	4.24859		3.9275	1.17609
Vi-TT	Protected			5.96404	1.81954	6.46425	1.92428	5.68614	1.49136	6.0828	1.6902	4.37291		7.55987	1.36173	4.19103		7.3316	4.42284		4.02171	1.6721
Vi-PS	Protected	5.78115		2.90309		5.81137	1.27875	5.70659	0.778151	6.03693	0.845098	5.05135	1.32222	3.62325		4.03443		5.1181	1.69897		3.14613
Vi-PS	Protected	6.05982	1.38021	3.716		5.78241	1.70757	6.45473	0.90309	6.43169	0.69897	5.92463	1.87506	5.16039		4.27761		6.51278	4.05928		3.55781
Vi-TT	Protected	6.18831	1.44716	5.01677		6.81478	1.6902	6.31269	1.47712	4.57461	0.60206	6.13477	1.98677	5.75358		5.2971	1.44716	5.13949	4.45025		4.17826	1.57978
Vi-PS	Diagnosed	4.17573	1.38021	4.96912		4.62183		4.91302	1.23045	4.26007		2.54407		5.73408		3.66039		4.14999	4.54484		3.99454	0
Vi-TT	Protected	6.44064	1.43136	4.64591		6.89045	1.61278	6.25865	1.49136	6.22148	1.25527	6.06102	2.02119	6.9337	1.68124	5.29386	1.79239	7.04506	5.01484	1.86923	4.30157	1.63347
Vi-TT	Diagnosed	6.00903	1.53148	4.86703		5.91412	1.64345	6.12235	1.49136	5.71575	1.32222	5.75874	1.86923	7.2384	1.69897	5.3962	1.64345	5.9825	5.75124	1.94448	4.65837	1.59106
Vi-PS	Diagnosed	4.45389	1	3.43735		4.75416	1.47712	4.87099	0.845098	3.72428		4.58035	1.41497	6.11531		4.26893		3.99454	4.75089		3.71809
Vi-PS	Diagnosed	5.45383		3.66978		5.65004	1.57978	5.53889	1.34242	5.12548	0.69897	2		5.3217		4.42529		2.69897	3.46798		4.02582	0.69897
Vi-PS	Protected	5.78358	1.50515	3.76155		5.76154	1.77085	5.37024	1.23045	5.5193	1.38021	6.36054	0.69897	6.10643		5.32869	0	6.16058	4.15305		6.55073	0
Vi-PS	Diagnosed	4.49346	1.07918	3.68011		4.98559	1.36173	4.78068		2.30103		4.7356	1.30103	6.0724		4.49485		4.46798	4.69185		3.65682
Vi-PS	Diagnosed	5.19368	1.30103	2.45864		5.43702	1.6721	5.01072	0.778151	4.96071	0.90309	5.32587	1.59106	5.56455		5.12271	1	5.72652	3.99012		3.47166
