# Supplementary material for: SIMON: Open-Source Knowledge Discovery Platform
Source: Patterns (N Y). 2021 Jan 8;2(1):100178. doi: 10.1016/j.patter.2020.100178 (PMC7815964; doi:10.1016/j.patter.2020.100178)
Supplement: Table S6. List of Models Built for the Cyclists Dataset [file mmc7.xlsx]

## Sheet: Sheet1
Table S6. List of models built for the Cyclists dataset.
modelName	Accuracy	F1	Kappa	prAUC	Precision	PredictAUC	Recall	Sensitivity	Specificity	TrainAccuracy	TrainAUC	TrainF1	TrainprAUC	TrainPrecision	TrainRecall	TrainSensitivity	TrainSpecificity
naive_bayes	0.9565	0.9091	0.9231	0.3317	0.96	1	0.5217	0.5652	0.9545	0.9205	0.9896	0.9272	0.6927	0.9175	0.95	0.95	0.8875
hdda	1	1	1	0.3239	1	1	0.5217	0.5217	1	0.8884	0.9354	0.8892	0.6691	0.9233	0.875	0.875	0.9083
svmLinear2	0.9565	0.9091	0.9231	0.3317	0.96	1	0.5217	0.5652	0.9545	0.858	0.909	0.8658	0.6461	0.8575	0.8958	0.8958	0.8208
pcaNNet	0.9565	0.9091	0.9231	0.3317	0.96	0.9924	0.5217	0.5652	0.9545	0.8571	0.8936	0.869	0.2943	0.8725	0.9	0.9	0.8208
LogitBoost	0.8696	0.8182	0.8462	0.3458	0.88	0.9318	0.4783	0.5652	0.8674	0.7423	0.8109	0.7241	0.4953	0.78	0.7167	0.7167	0.7708
