# Supplementary material for: SIMON: Open-Source Knowledge Discovery Platform
Source: Patterns (N Y). 2021 Jan 8;2(1):100178. doi: 10.1016/j.patter.2020.100178 (PMC7815964; doi:10.1016/j.patter.2020.100178)
Supplement: Table S7. List of Models Built for the VAST Dataset [file mmc8.xlsx]

## Sheet: Sheet1
Table S7. List of models built for the VAST dataset.
modelName	Accuracy	F1	Kappa	prAUC	Precision	PredictAUC	Recall	Sensitivity	Specificity	TrainAccuracy	TrainAUC	TrainF1	TrainprAUC	TrainPrecision	TrainRecall	TrainSensitivity	TrainSpecificity
naive_bayes	0.7273	0.875	0.5	0.2312	0.4	0.7083	0.0909	0.1818	0.6042	0.6817	0.7333	0.7576	0.3403	0.5444	0.5	0.5	0.7833
LogitBoost	0.6364	0.75	0.3333	0.2542	0.3333	0.4792	0.0909	0.2727	0.5417	0.6083	0.5958	0.7852	0.2712	0.45	0.425	0.425	0.7
hdda	0.6364	0.75	0.3333	0.2542	0.3333	0.7083	0.0909	0.2727	0.5417	0.6067	0.5625	0.7233	0.3097	0.4167	0.45	0.45	0.6917
pcaNNet	0.8182	0.875	0.6667	0.1795	0.6667	0.8542	0.1818	0.2727	0.7708	0.5692	0.5417	0.6818	0.226	0.3611	0.525	0.525	0.5917
svmLinear2	0.7273	1	0	0	0	0.875	0	0	0.5	0.5733	0.4083	0.75	0.3215	0.3222	0.25	0.25	0.7167
