# Supplementary material for: SIMON: Open-Source Knowledge Discovery Platform
Source: Patterns (N Y). 2021 Jan 8;2(1):100178. doi: 10.1016/j.patter.2020.100178 (PMC7815964; doi:10.1016/j.patter.2020.100178)
Supplement: Table S8. Zeller Dataset [file mmc9.zip]

Archive with 1 entries (1 files):
- Supplementary Table 8_Zeller.csv
