# Supplementary material for: SIMON: Open-Source Knowledge Discovery Platform
Source: Patterns (N Y). 2021 Jan 8;2(1):100178. doi: 10.1016/j.patter.2020.100178 (PMC7815964; doi:10.1016/j.patter.2020.100178)
Supplement: Table S8. Zeller Dataset [file mmc9.zip › Supplementary Table 8_Zeller.csv]

k__Archaea.p__Euryarchaeota.c__Methanococci.o__Methanococcales.f__Methanocaldococcaceae.g__Methanocaldococcaceae_unclassified	k__Bacteria.p__Candidatus_Saccharibacteria.c__Candidatus_Saccharibacteria_noname.o__Candidatus_Saccharibacteria_noname.f__Candidatus_Saccharibacteria_noname.g__Candidatus_Saccharibacteria_noname_unclassified	k__Bacteria.p__Firmicutes.c__Clostridia.o__Clostridiales.f__Ruminococcaceae.g__Ruminococcus.s__Ruminococcus_bromii	k__Bacteria.p__Firmicutes.c__Clostridia.o__Clostridiales.f__Clostridiaceae.g__Clostridium.s__Clostridium_sp_L2_50	k__Bacteria.p__Firmicutes.c__Negativicutes.o__Selenomonadales.f__Veillonellaceae.g__Dialister.s__Dialister_invisus	k__Bacteria.p__Bacteroidetes.c__Bacteroidia.o__Bacteroidales.f__Bacteroidaceae.g__Bacteroides.s__Bacteroides_uniformis	k__Bacteria.p__Firmicutes.c__Clostridia.o__Clostridiales.f__Eubacteriaceae.g__Eubacterium.s__Eubacterium_rectale	k__Bacteria.p__Firmicutes.c__Clostridia.o__Clostridiales.f__Eubacteriaceae.g__Eubacterium.s__Eubacterium_eligens	k__Bacteria.p__Firmicutes.c__Clostridia.o__Clostridiales.f__Ruminococcaceae.g__Subdoligranulum.s__Subdoligranulum_unclassified	k__Bacteria.p__Bacteroidetes.c__Bacteroidia.o__Bacteroidales.f__Rikenellaceae.g__Alistipes.s__Alistipes_putredinis	k__Archaea.p__Euryarchaeota.c__Methanobacteria.o__Methanobacteriales.f__Methanobacteriaceae.g__Methanobrevibacter.s__Methanobrevibacter_smithii	k__Bacteria.p__Verrucomicrobia.c__Verrucomicrobiae.o__Verrucomicrobiales.f__Verrucomicrobiaceae.g__Akkermansia.s__Akkermansia_muciniphila	k__Bacteria.p__Firmicutes.c__Clostridia.o__Clostridiales.f__Ruminococcaceae.g__Faecalibacterium.s__Faecalibacterium_prausnitzii	k__Bacteria.p__Bacteroidetes.c__Bacteroidia.o__Bacteroidales.f__Bacteroidaceae.g__Bacteroides.s__Bacteroides_massiliensis	k__Bacteria.p__Bacteroidetes.c__Bacteroidia.o__Bacteroidales.f__Bacteroidaceae.g__Bacteroides.s__Bacteroides_cellulosilyticus	k__Bacteria.p__Firmicutes.c__Clostridia.o__Clostridiales.f__Ruminococcaceae.g__Ruminococcus.s__Ruminococcus_lactaris	k__Bacteria.p__Firmicutes.c__Clostridia.o__Clostridiales.f__Ruminococcaceae.g__Ruminococcus.s__Ruminococcus_champanellensis	k__Viruses.p__Viruses_noname.c__Viruses_noname.o__Viruses_noname.f__Geminiviridae.g__Mastrevirus.s__Wheat_dwarf_virus	k__Bacteria.p__Firmicutes.c__Clostridia.o__Clostridiales.f__Lachnospiraceae.g__Roseburia.s__Roseburia_inulinivorans	k__Bacteria.p__Bacteroidetes.c__Bacteroidia.o__Bacteroidales.f__Bacteroidaceae.g__Bacteroides.s__Bacteroides_vulgatus	k__Bacteria.p__Bacteroidetes.c__Bacteroidia.o__Bacteroidales.f__Prevotellaceae.g__Paraprevotella.s__Paraprevotella_unclassified	k__Bacteria.p__Bacteroidetes.c__Bacteroidia.o__Bacteroidales.f__Porphyromonadaceae.g__Odoribacter.s__Odoribacter_splanchnicus	k__Bacteria.p__Bacteroidetes.c__Bacteroidia.o__Bacteroidales.f__Porphyromonadaceae.g__Barnesiella.s__Barnesiella_intestinihominis	k__Bacteria.p__Firmicutes.c__Clostridia.o__Clostridiales.f__Lachnospiraceae.g__Lachnospiraceae_noname.s__Lachnospiraceae_bacterium_8_1_57FAA	k__Bacteria.p__Bacteroidetes.c__Bacteroidia.o__Bacteroidales.f__Bacteroidaceae.g__Bacteroides.s__Bacteroides_sp_2_1_22	k__Bacteria.p__Firmicutes.c__Clostridia.o__Clostridiales.f__Lachnospiraceae.g__Coprococcus.s__Coprococcus_comes	k__Bacteria.p__Proteobacteria.c__Gammaproteobacteria.o__Enterobacteriales.f__Enterobacteriaceae.g__Escherichia.s__Escherichia_coli	k__Bacteria.p__Bacteroidetes.c__Bacteroidia.o__Bacteroidales.f__Bacteroidaceae.g__Bacteroides.s__Bacteroides_caccae	k__Bacteria.p__Firmicutes.c__Clostridia.o__Clostridiales.f__Lachnospiraceae.g__Blautia.s__Ruminococcus_torques	k__Bacteria.p__Firmicutes.c__Clostridia.o__Clostridiales.f__Lachnospiraceae.g__Dorea.s__Dorea_longicatena	k__Bacteria.p__Bacteroidetes.c__Bacteroidia.o__Bacteroidales.f__Porphyromonadaceae.g__Parabacteroides.s__Parabacteroides_merdae	k__Bacteria.p__Proteobacteria.c__Betaproteobacteria.o__Burkholderiales.f__Oxalobacteraceae.g__Oxalobacter.s__Oxalobacter_formigenes	k__Bacteria.p__Bacteroidetes.c__Bacteroidia.o__Bacteroidales.f__Bacteroidaceae.g__Bacteroides.s__Bacteroides_faecis	k__Bacteria.p__Firmicutes.c__Clostridia.o__Clostridiales.f__Eubacteriaceae.g__Eubacterium.s__Eubacterium_ventriosum	k__Bacteria.p__Firmicutes.c__Clostridia.o__Clostridiales.f__Eubacteriaceae.g__Eubacterium.s__Eubacterium_siraeum	k__Bacteria.p__Firmicutes.c__Clostridia.o__Clostridiales.f__Peptostreptococcaceae.g__Peptostreptococcaceae_noname.s__Clostridium_bartlettii	k__Bacteria.p__Bacteroidetes.c__Bacteroidia.o__Bacteroidales.f__Bacteroidaceae.g__Bacteroides.s__Bacteroides_finegoldii	k__Bacteria.p__Firmicutes.c__Clostridia.o__Clostridiales.f__Lachnospiraceae.g__Dorea.s__Dorea_formicigenerans	k__Bacteria.p__Bacteroidetes.c__Bacteroidia.o__Bacteroidales.f__Rikenellaceae.g__Alistipes.s__Alistipes_shahii	k__Bacteria.p__Bacteroidetes.c__Bacteroidia.o__Bacteroidales.f__Bacteroidaceae.g__Bacteroides.s__Bacteroides_dorei	k__Bacteria.p__Bacteroidetes.c__Bacteroidia.o__Bacteroidales.f__Bacteroidaceae.g__Bacteroides.s__Bacteroides_ovatus	k__Bacteria.p__Bacteroidetes.c__Bacteroidia.o__Bacteroidales.f__Bacteroidaceae.g__Bacteroides.s__Bacteroides_stercoris	k__Bacteria.p__Firmicutes.c__Clostridia.o__Clostridiales.f__Clostridiaceae.g__Clostridium.s__Clostridium_bolteae	k__Bacteria.p__Bacteroidetes.c__Bacteroidia.o__Bacteroidales.f__Prevotellaceae.g__Paraprevotella.s__Paraprevotella_clara	k__Bacteria.p__Bacteroidetes.c__Bacteroidia.o__Bacteroidales.f__Rikenellaceae.g__Alistipes.s__Alistipes_onderdonkii	k__Bacteria.p__Bacteroidetes.c__Bacteroidia.o__Bacteroidales.f__Porphyromonadaceae.g__Parabacteroides.s__Parabacteroides_unclassified	k__Bacteria.p__Firmicutes.c__Negativicutes.o__Selenomonadales.f__Veillonellaceae.g__Veillonella.s__Veillonella_unclassified	k__Bacteria.p__Firmicutes.c__Clostridia.o__Clostridiales.f__Lachnospiraceae.g__Blautia.s__Ruminococcus_obeum	k__Bacteria.p__Proteobacteria.c__Gammaproteobacteria.o__Pasteurellales.f__Pasteurellaceae.g__Haemophilus.s__Haemophilus_parainfluenzae	k__Bacteria.p__Firmicutes.c__Bacilli.o__Lactobacillales.f__Streptococcaceae.g__Streptococcus.s__Streptococcus_thermophilus
1.41069778314658	0.794587098474302	2.49880710362907	4.0799586077189	2.24002904127016	1.2036703106387	0.262818576709297	2.00484218745063	-0.0705172539093469	0.50002771732472	0.390340142527591	0.120386533099826	-0.79143867094216	0.39610754842681	0.367868523449942	0.230776673141866	3.62738493298904	13.7984523708516	-0.212020141810035	-0.452592209991256	0.996061368100777	-0.0337988555466174	-0.359764582741944	1.61072194146161	0.669512807532812	-0.552913862739837	-0.272404750214694	-0.339296341752911	-0.782239571115619	-0.554101801721809	-0.47273183131457	10.175429342254	0.387819631969603	-0.078067082663356	-0.30256544840296	0.95233676274178	0.0665617833759626	-0.451603028356994	-0.266645495737711	-0.32200602669002	-0.381014965632394	-0.337661824351802	-0.120006090245906	0.923009293832387	-0.335853573070683	-0.198719345271216	0.271264422978176	-0.564302964904729	0.337374259958873	-0.178976137529089
-0.333619680745406	0.986063966071488	1.09847957700624	-0.316665557430875	-0.0708767861872657	0.827078489602683	2.84934874819359	0.815669019156343	-0.89887941983603	-0.441907828374819	-0.350731672486043	-0.396927943571024	0.354942980809018	-0.438549433138179	-0.430857265491224	-0.577713635130715	-0.165685734595534	-0.092773722539598	-0.63484475794543	-0.551987793124235	-0.520256053717658	-0.254688371022937	-0.754256319266213	-0.210725237247473	-0.221611040598358	-0.86919444855835	-0.350856980391915	-0.653765024300579	-0.0332404828309456	-0.808006857656799	-0.750351899573426	-0.182667091402095	-0.283673741902841	-0.67469550008071	-0.439283279615137	-0.164753307954209	-0.225069483795567	-0.854058844591073	0.0833671705981956	-0.399086322558646	-0.426124447956661	0.604504566265379	0.444666992730008	-0.453280665395367	-0.449838325603705	2.2975489630309	-0.246484855299749	-0.583301367649853	-0.297579776875313	-0.0273063389785082
-0.333619680745406	-0.348097433960519	-0.735042077152721	-0.316665557430875	-0.390946368191022	-0.560405604916133	-0.812841483940162	-0.320535806895567	-0.717900431078957	-0.942894039545201	-0.351063966298597	-0.395429194935218	1.49270240240051	-0.437189371655139	-0.430552574950224	-0.571292423984377	-0.165685734595534	-0.092773722539598	-0.597223472899253	-0.732498858102976	0.113691924628813	1.03921513127678	1.96484106584215	-0.210725237247473	-0.221611040598358	-0.217533395175921	-0.360960220807647	-0.128631974177444	1.00649377735242	0.998948466784857	-0.00925682449581862	-0.182667091402095	-0.276915499530828	-0.502662339623264	-0.439181245525594	0.436083426167794	-0.225069483795567	0.354869022929447	-0.63568572197834	-0.244892594633445	-0.507309882489195	-0.0595741346546718	-0.262606142843215	1.33721269234553	0.951738665251261	-0.334196471650562	-0.202219422091899	0.109391144285856	0.0313200136501054	-0.233257368643903
-0.333619680745406	-0.348097433960519	1.11831315275121	-0.316665557430875	0.499166629730774	-0.627188077048743	0.797212312341667	-0.118504476510778	-0.487359386831883	-0.132086909982007	-0.351543946250062	-0.396927943571024	1.07295731336909	-0.438638687173003	-0.430857265491224	-0.577713635130715	-0.165685734595534	-0.092773722539598	-0.244137421066135	-0.339334545730972	-0.520256053717658	-0.168663623799565	0.561484244513699	-0.210725237247473	0.123990702167346	0.369337570109671	0.0248061490126222	0.591281658805214	0.0279402380200611	-0.810788875316547	-0.385517735141166	-0.182667091402095	-0.283499110317001	0.125179602214941	-0.436186937436298	0.405554839975552	-0.225069483795567	-0.854058844591073	0.487935717948649	0.0341582894856285	-0.327721209725891	-0.438010276799652	-0.258059369765341	-0.453280665395367	-0.43544631139499	-0.334196471650562	-0.0721708059647353	-0.498652577515254	0.331417308068818	-0.0963372295260902
-0.333619680745406	0.83164713736408	-0.578236214362939	-0.215973832878025	-0.361879476389443	-0.557618250738714	-0.83080187103161	1.59584695570021	1.30903634489585	-0.714457658493197	0.136814732163362	-0.396927943571024	-0.428547733115032	-0.144291630898296	-0.121982914077596	0.555370890754228	0.133128152492666	-0.092773722539598	-0.602632269363472	-0.504818814705578	-0.520256053717658	0.0145565908617768	-0.197342935239061	-0.210725237247473	-0.221611040598358	-0.578494995942488	-0.320068062875277	-0.58904238343661	-0.192525922286755	0.692818792321432	-0.442138772614993	0.255895974617536	-0.247420224682431	-0.291538887610552	-0.304806273984858	-0.250361441262524	0.536772219824323	3.56035276844292	-0.308554621644559	-0.247753352193089	-0.434378523445783	-0.0988975136538062	-0.252253953544056	-0.453280665395367	-0.436517875225184	0.0329382577201115	-0.231183535278585	-0.443996606889098	-0.218967023475162	-0.229016139121828
-0.333619680745406	-0.0763238154354808	2.09181841812977	-0.316665557430875	-0.391061214534725	0.215413887034885	1.1391221217778	-0.63010565590097	-0.450621262193623	-0.426304215941535	-0.351543946250062	-0.270711384295466	-0.523008115201257	-0.437495385488823	-0.154170968543227	-0.085952557898707	-0.165685734595534	-0.092773722539598	0.191590325611731	0.178272641904919	3.54303900802126	-0.260503266477111	0.797822152930261	-0.210725237247473	-0.221611040598358	0.470129627085515	1.22753752245628	0.0666553770515878	-0.11885067941308	-0.179898246390474	-0.283828824004533	-0.0770572354304556	-0.283673741902841	0.399251959277017	-0.431379562063575	0.547267256160239	-0.225069483795567	-0.178278481279969	-0.345678143953639	-0.396330496260842	-0.319240278039394	-0.438010276799652	-0.234512505216353	1.60340725446128	-0.406382992404797	-0.334196471650562	-0.248728376686707	0.0147215660144776	0.0751099472248769	0.389268762642992
-0.333619680745406	0.226333168831039	-0.737579975510012	-0.316665557430875	-0.391283729325649	-0.229017066762819	-0.612178208405776	1.82338056368541	0.961799982478539	0.972310519539484	-0.351543946250062	-0.217726846192233	-0.78059609244888	-0.438638687173003	1.88600051303197	-0.577713635130715	-0.165685734595534	-0.092773722539598	-0.219287787017196	-0.536893877957706	-0.520256053717658	0.020205710787652	2.15203236653614	-0.210725237247473	-0.221611040598358	-0.702020023715896	-0.364858426739064	0.918555697316736	0.443079839291437	-0.710686936926163	2.21490630072264	0.106214830148826	2.58566291871906	2.14422496165707	5.75862051418266	-0.450483795784257	1.09495649228039	0.0584820146737323	-0.0309513281452707	0.221112661896943	-0.206033218723484	-0.435955047932101	-0.154302610349866	-0.453280665395367	2.46507178386475	-0.334196471650562	-0.235947867212687	-0.51425592459511	-0.297579776875313	0.288020498884836
2.11905005274739	-0.348097433960519	-0.461684160107449	0.129196525369501	-0.391283729325649	-0.63074828852081	-0.151797904580322	1.63763711405704	0.981132449117573	0.424946904747952	0.568619465115875	-0.187369099543952	-0.86168475754263	-0.436968361664145	-0.392498090665341	-0.577282895501023	-0.165685734595534	-0.092773722539598	-0.0536688977984875	0.659884217567687	1.64650522008398	0.447332735431419	1.67045044047905	0.0148571719238763	-0.221611040598358	-0.358371662136161	1.94110088641344	-0.6538860436127	-0.543292634471696	-0.303428702521377	-0.00528871656072661	-0.095868151252376	-0.282660878704968	-0.0361228899724326	2.77842059996016	-0.450483795784257	-0.155943863154903	-0.436474900152624	-0.407074247710595	-0.353347337792295	-0.539959724434535	-0.206907402602358	-0.262606142843215	1.92359795641976	-0.175723178148055	4.19783734625828	-0.228259395043897	-0.120467401006818	-0.297579776875313	-0.211252663173723
-0.333619680745406	-0.348097433960519	-0.409688646349829	-0.0745240534233427	-0.391283729325649	0.387533007490492	0.0568360016885429	0.2569716058343	0.867861546620631	-0.0518680146703311	-0.213664166961306	-0.396927943571024	-0.692756318556043	2.47089834157223	-0.287570854061003	-0.124663287952348	1.95868008123158	-0.092773722539598	-0.231438310507646	0.762829219935484	2.36485011973435	0.882786792381274	1.51234847823205	-0.210725237247473	-0.221611040598358	-0.375512965009825	-0.350252970210432	-0.0830908942847293	-0.725580462682795	-0.624938688739263	0.400490703201775	0.0825668216869836	-0.283673741902841	-0.499743206461648	-0.390079302126812	-0.42234625969938	-0.0434868741815113	-0.633219910139173	0.0507867813045954	-0.163916035331753	-0.537563192298158	-0.433405041744585	-0.262606142843215	2.49897429877847	-0.437828830974888	-0.334196471650562	-0.2344353808844	-0.416867772885993	-0.182116305134019	-0.151757144996552
-0.333619680745406	0.621640250322005	-0.524514986817937	1.11624119898565	-0.391283729325649	-0.558127576365679	0.23431487522505	0.155336000026827	-0.421613365057794	-0.491554921009092	-0.351543946250062	-0.396927943571024	0.513411152935924	-0.438018159121366	-0.430857265491224	1.19694161586125	-0.165685734595534	-0.092773722539598	1.4355319043885	1.14280264280412	-0.520256053717658	-0.41170330024935	-0.358349385685557	-0.210725237247473	-0.221611040598358	0.0479811253067637	-0.365796759899228	-0.625983528461691	-0.326867383601727	-0.606212351189023	-0.675386263999669	-0.182667091402095	-0.283673741902841	1.32588919601534	-0.439283279615137	-0.192164989542208	0.301490328639129	0.119417691916508	-0.344631691966927	0.609634465605319	-0.358009420488297	4.09509385697513	-0.262606142843215	-0.453280665395367	-0.448458972162712	-0.0774134126886961	-0.199370906173626	0.00391681716542011	0.072289900851393	-0.230926762741954
-0.333619680745406	-0.348097433960519	-0.739435581733004	-0.316665557430875	-0.391283729325649	-0.606211969884496	-0.836019836123442	1.53066462817193	-0.663670808120208	-0.267419211992368	-0.279185122489859	-0.396927943571024	0.193028489869617	2.23195253977072	0.709067357929649	-0.577713635130715	-0.165685734595534	-0.092773722539598	-0.0710604679885495	1.42861577720648	0.337873551593619	-0.474481217619742	-0.491874339366934	-0.210725237247473	-0.221611040598358	-0.87093623816566	-0.365796759899228	-0.651495912198301	0.352696412324327	-0.810788875316547	-0.617571282545372	-0.182667091402095	0.0955212835904039	-0.680321762319578	-0.439283279615137	-0.450483795784257	0.19442651426509	0.405542962858769	0.0988470030357736	-0.398915118920907	-0.507560005988865	-0.344002586006134	0.525605575732155	-0.453280665395367	-0.449239845804927	-0.334196471650562	-0.223016109105838	1.33905881054915	-0.297579776875313	1.75395682310237
-0.333619680745406	1.93727163090912	-0.738125238261691	0.393835806603967	-0.391283729325649	-0.213841190245945	-0.809155634395584	-0.501377490045708	-0.842437875741844	0.254708463273165	-0.3351827834942	-0.3199760067199	-0.796133016673951	1.12466698373831	-0.374475872546198	0.0604111729387644	-0.165685734595534	-0.092773722539598	0.744865319504857	-0.021537156355014	-0.520256053717658	-0.543074030444308	-0.53157395103248	-0.210725237247473	-0.221611040598358	-0.114087538583788	-0.363010735076889	0.149417459128665	-0.406941984914426	-0.753247371101259	0.123797697327755	-0.182667091402095	-0.276653552152068	1.3024056666705	-0.28642444031479	-0.450483795784257	0.523335776210419	-0.746641200007074	-0.570435612123981	-0.31349554908498	-0.171993155466022	-0.438010276799652	0.258104763353259	-0.453280665395367	-0.413730044410751	-0.334196471650562	-0.244417790651091	-0.550109482654212	-0.29605885298849	-0.165835424302743
-0.333619680745406	0.133683071606594	0.872131302536352	-0.316665557430875	-0.391283729325649	0.201796394899022	0.707475412391366	0.705839415653916	0.310474281982288	0.212526529338095	-0.180572626102301	-0.395684377556662	-0.158841579904331	0.34108456105359	0.139696236821153	-0.577713635130715	-0.165685734595534	-0.092773722539598	0.192728303744605	-0.713472549657382	1.56643508530776	-0.223420555993037	0.312476247267707	-0.210725237247473	-0.221611040598358	0.381679607198384	-0.152220097018685	0.20293824991439	-0.625721929294528	0.668807254934678	0.0203248934203012	-0.182667091402095	0.329073566492985	-0.636909849044602	-0.345984877891781	1.11518435398264	-0.225069483795567	-0.580192118094136	-0.243853261002744	-0.39199793968644	0.243968041311326	-0.43449355184851	-0.11084629971419	0.377805551730991	0.0613090210137746	-0.334196471650562	0.992064990828557	-0.0571246399075169	2.04667090734747	-0.039787502565089
-0.333619680745406	-0.348097433960519	-0.0313533757123267	-0.316665557430875	-0.391283729325649	1.53246407544867	-0.773718845380625	-0.258541745387693	1.50885881703333	-0.187658998923202	2.88090688197058	0.505171376205446	-0.0393875747715523	-0.304149857461061	-0.430857265491224	-0.577713635130715	12.1308154099173	-0.092773722539598	0.0742289632707644	-0.0390473613677156	-0.520256053717658	0.531266160605483	-0.754256319266213	2.35307987148137	-0.221611040598358	0.789983498021172	-0.350689818902575	-0.353599311704269	-0.554063385647234	0.383159314130263	-0.626553955198439	-0.182667091402095	1.26057590852279	0.599726283052103	0.308037938529845	-0.342587659689438	-0.225069483795567	-0.0821804850726663	-0.283605674888198	-0.352419524529708	-0.518024475196003	-0.274726149252143	-0.262606142843215	-0.453280665395367	-0.238489459520874	-0.0523971140786231	-0.230074378637841	-0.318101367666581	-0.128567109952135	-0.213163286793849
-0.333619680745406	-0.348097433960519	-0.0960983316113	0.0500686554449455	3.1169598323038	-0.598534076104879	1.35347007793564	-0.301225234320288	-0.36055330510701	-0.0131535501648796	-0.211626098244313	-0.396857858203162	-0.1756338831955	-0.304064853618371	-0.409719927661858	-0.577426475377587	-0.165685734595534	-0.092773722539598	0.466554858689646	-0.525432293932481	-0.520256053717658	-0.334936478683282	-0.172128717527628	2.6996649606756	-0.221611040598358	0.495516397499367	-0.347288639799463	-0.272281897665642	-0.70359205677876	0.339933477098052	-0.247287115002261	-0.182667091402095	-0.283673741902841	0.545632625526523	-0.341899589921981	-0.147162010735742	-0.225069483795567	0.188287702133603	-0.264386690839564	-0.375438129758656	-0.412321120870203	-0.438010276799652	-0.262606142843215	-0.453280665395367	-0.430749669926483	-0.334196471650562	0.0339301099645595	1.17729104647611	-0.251888688442013	-0.2338488929845
-0.333619680745406	0.572226865135634	3.53119218185254	-0.316665557430875	-0.389047814571682	-0.624137191203641	-0.835156225089402	-0.667856573852721	-0.549372887493853	-0.941055102481192	-0.350091699217422	-0.297534312518531	-1.12279625114415	-0.437826900475314	-0.414417619137274	-0.577713635130715	-0.165685734595534	-0.092773722539598	-0.562721426719281	-0.784800478351738	-0.520256053717658	-0.743815443250463	-0.713571256247266	-0.210725237247473	-0.221611040598358	-0.87093623816566	-0.365587250832588	-0.6538860436127	0.385038709787274	-0.7207250143135	-0.709624363439623	-0.182667091402095	-0.283359405048328	-0.680142374248194	-0.439114530928585	-0.398051482715623	-0.225069483795567	-0.18499621653156	-0.630427938825593	-0.398915118920907	-0.540593758422071	-0.438010276799652	-0.259462546092685	-0.453280665395367	-0.426406416529635	-0.334196471650562	-0.248829209108593	-0.347518861168433	-0.297579776875313	-0.233576791787825
-0.333619680745406	-0.348097433960519	0.234689170646152	-0.316665557430875	-0.391283729325649	-0.21726963588417	0.133609661406355	0.780559587303623	0.254908002592422	-0.169303293034857	-0.255213200708703	-0.395299806563782	-0.576074072766859	0.375880884058731	-0.324256504721394	0.0985316301665303	-0.135358693223969	-0.092773722539598	-0.478501977331744	0.205305871605475	0.323737743335613	0.0453653351979268	-0.514524901677791	-0.210725237247473	-0.221611040598358	0.131968276543403	-0.348175710102896	-0.523328896954645	0.313030905380105	0.0118645198600325	2.40596543039741	-0.182667091402095	1.9680433890783	2.34160076419916	-0.0296909734710952	-0.450483795784257	-0.225069483795567	0.502831109012219	0.137616772982486	-0.176604433967431	-0.249415103852353	-0.0320036199944192	-0.259149390860831	1.01370183939348	-0.419731941821356	-0.334196471650562	-0.230502916430856	-0.426054022200025	-0.297579776875313	-0.2338488929845
-0.333619680745406	0.331336612352077	1.64994861780645	-0.316665557430875	-0.22005141981273	0.520162921127105	-0.83509875185071	1.4346854991567	-0.938208082741017	-0.942894039545201	-0.351543946250062	-0.396523604910285	1.52890988735374	-0.438302921994378	0.464596401167372	3.56716619484105	-0.165685734595534	-0.092773722539598	0.123053212326233	0.234806717570505	-0.520256053717658	-0.0499300896464642	-0.754256319266213	-0.210725237247473	-0.221611040598358	0.00191714436148798	-0.365183834438313	-0.6538860436127	-0.340109248540691	-0.809584813003672	-0.750351899573426	-0.182667091402095	-0.283673741902841	1.66044794914687	-0.439283279615137	0.188994015965688	-0.225069483795567	-0.15721282723315	-0.318151352059281	-0.277029174246509	0.618187697771597	-0.438010276799652	-0.223407538917547	-0.453280665395367	-0.457612863180215	-0.334196471650562	-0.241191153150747	2.11300505695419	-0.297579776875313	-0.2338488929845
-0.333619680745406	0.430163382724818	0.141788958786791	-0.316665557430875	0.867127137058677	-0.331746271950758	1.14655129410565	0.660117832651153	-0.0312499055195485	-0.147265504924525	0.260674173998021	-0.236141327332642	0.750630007474185	0.556594803425481	-0.430857265491224	1.10083084182121	-0.165685734595534	-0.092773722539598	0.0136939671347612	-0.762449797274646	-0.520256053717658	0.0146331026440686	-0.754256319266213	-0.210725237247473	-0.221611040598358	-0.228963422255656	-0.365796759899228	-0.6538860436127	-0.331227509862118	1.55426200548279	-0.750351899573426	-0.182667091402095	-0.283673741902841	1.02112517074007	-0.222150812678501	-0.409067392138838	-0.225069483795567	0.0528750860385464	-0.577735252811776	0.690577888719062	-0.541111455898133	-0.438010276799652	-0.262606142843215	-0.453280665395367	-0.00225523342408233	-0.334196471650562	-0.211697669749161	-0.300285228253683	-0.263739220393507	0.428534148371771
-0.333619680745406	-0.348097433960519	3.12352120421895	-0.316665557430875	-0.391283729325649	-0.606118213425801	-0.813894151680427	-0.652777769823849	-0.316224443488375	-0.648373750819979	-0.347305354063272	-0.175328792757503	-0.26758350714953	-0.185769255938869	-0.430388860629687	-0.572449039656698	-0.165685734595534	-0.092773722539598	-0.621220756792892	-0.703523120879026	0.236341572279588	-0.542155889056807	-0.194053157788612	-0.210725237247473	-0.221611040598358	-0.87093623816566	-0.0563986736890706	-0.218761106879917	-0.799109241366845	-0.652429332493219	1.03352682484695	-0.182667091402095	-0.0236298474283125	2.53551926936548	-0.283186820165813	1.97036904327553	-0.225069483795567	-0.854058844591073	-0.420550507441908	-0.348153240331205	-0.257366704411641	-0.0520344894942686	-0.25218168695209	0.441063165397884	-0.437971326165074	-0.334196471650562	-0.137031261342753	1.82525986422912	-0.254708734815496	-0.149544843962723
-0.333619680745406	-0.348097433960519	3.05733886719186	-0.316665557430875	-0.391283729325649	-0.560104063873303	-0.83291174387309	0.543126182291294	-0.40535275562972	0.996090458552561	-0.351543946250062	-0.39531957423164	0.804094819003686	-0.438638687173003	-0.426455169316778	0.502206453126469	-0.165685734595534	-0.092773722539598	-0.585041212966851	-0.46280221904714	0.172791895154462	-0.0271040745960882	0.047412061429099	-0.210725237247473	-0.221611040598358	0.316433514097059	-0.364945350713521	0.310327762008189	0.181483530144142	-0.382402515905839	-0.657561382691238	-0.182667091402095	-0.283673741902841	-0.420355830870896	-0.439283279615137	-0.450483795784257	-0.225069483795567	0.129163697586631	-0.126280551812796	-0.30413733733823	-0.511079185460971	-0.438010276799652	-0.254644773294938	0.0602360216095372	-0.357643937553819	-0.334196471650562	-0.241317193678104	0.70797675942916	-0.285444071695039	-0.123621289736092
-0.333619680745406	3.01818943186098	-0.723287525424772	-0.316665557430875	-0.391283729325649	-0.348120710763922	-0.706057718902896	0.557819930037508	-0.84322423439914	0.500229705835183	-0.35088920436755	0.284652258881277	-0.366036104948148	0.884242115073986	-0.430311551089433	-0.135702985128164	-0.165685734595534	-0.092773722539598	-0.275012445308659	-0.0259156946546952	-0.37538245708386	0.823898223944047	1.63964211922012	-0.210725237247473	-0.221611040598358	-0.466728916891398	2.5682060992639	-0.564437644540911	-0.296519252412912	-0.578335140060934	-0.253123394106794	-0.182667091402095	-0.283673741902841	-0.627451205280708	-0.356804415771452	4.31282959667244	-0.200112103408219	-0.359842467508986	0.175493230257615	-0.312368918694695	-0.452649172572865	-0.438010276799652	-0.26173894373962	-0.444019191571209	-0.457612863180215	-0.334196471650562	-0.233048935083471	-0.45182356948426	-0.239562867775887	-0.233062165611507
-0.333619680745406	-0.348097433960519	-0.479596469716925	-0.316665557430875	-0.391283729325649	-0.441127117789356	-0.408249545441458	-0.555035083034044	-0.126987922398248	-0.801943932087582	-0.351543946250062	-0.396927943571024	-1.06487420061715	-0.214504804960214	-0.400733830512368	-0.576987759088085	-0.165685734595534	-0.092773722539598	-0.513316854153821	0.216171279541203	-0.360582880438086	-0.455213000445933	-0.71521614497249	-0.0130821198106302	1.34384239204625	-0.778142957498067	0.284017898483086	-0.487250014528429	-0.833445705103924	-0.486186350105593	-0.345738330991854	0.217467960867042	-0.281700404982847	-0.593220699659305	-0.439059589495754	-0.341562923929139	-0.186759346986375	0.523103329761606	0.426565137410881	-0.339137435859933	0.157506745983421	-0.423227852870825	-0.194573168723032	-0.281564785938646	1.24793486737803	0.461785421880675	-0.0773384675863807	-0.343377778373739	-0.293492293929476	-0.201974603891471
-0.333619680745406	-0.348097433960519	-0.739886636784131	-0.316665557430875	-0.391283729325649	-0.441172729039532	-0.534559087097722	-0.66844185940236	-0.0806663390359759	-0.831707780723131	-0.351543946250062	-0.396927943571024	-0.790361581435962	-0.438638687173003	-0.424390549830002	-0.399499101675443	-0.165685734595534	-0.092773722539598	0.16758850794067	-0.75383880355814	-0.520256053717658	-0.743815443250463	-0.414379334064591	-0.210725237247473	-0.221611040598358	-0.490949510572458	2.71917075469712	-0.42748916546144	0.780379357014914	-0.604456955080253	-0.617065612153644	-0.182667091402095	-0.283673741902841	1.23740195280346	-0.439283279615137	-0.0783766228256691	-0.225069483795567	0.0977569628966151	-0.644861319276459	-0.399086322558646	-0.413571738368555	-0.438010276799652	-0.255210861598673	-0.453280665395367	-0.457612863180215	-0.334196471650562	-0.193951163497266	0.701509083552867	-0.293999268558417	-0.164974756387176
0.905996791056009	-0.348097433960519	0.769523415351941	-0.316665557430875	-0.391283729325649	-0.591575826494704	-0.180566285453285	-0.0651549285485676	0.842083391572373	-0.857734841915112	1.14746051796972	-0.396927943571024	-0.908097022254244	-0.438638687173003	-0.430857265491224	0.553480422379467	0.400670818839077	-0.092773722539598	-0.553458919446524	-0.737027427471537	-0.520256053717658	-0.53469599028336	-0.592308873918349	-0.210725237247473	-0.221611040598358	0.345640260859992	-0.00567073372391363	-0.387666248066466	-0.0804695507471116	0.181903467118248	-0.750351899573426	-0.182667091402095	-0.283673741902841	-0.653495091644396	1.57495206012289	0.0904058963602515	-0.225069483795567	0.0319284469863422	-0.492474939113953	-0.352822681483094	-0.532962083269339	-0.415886118638408	-0.122216243516872	-0.453280665395367	-0.429866199747334	-0.334196471650562	-0.243812796119776	0.714703648121611	-0.297579776875313	-0.148187295601054
-0.333619680745406	-0.348097433960519	0.766237564947844	1.61241894258538	-0.391283729325649	-0.562283268048376	-0.547045904430522	0.629109250208736	-0.675585751284274	-0.721468343043858	-0.347689338024445	-0.393256548531514	0.951746145151113	1.23617077438688	-0.430857265491224	0.125867643332371	-0.165685734595534	-0.092773722539598	0.199071058357717	0.341964434425011	1.00941048789921	-0.371101047779855	-0.0434124700744975	-0.210725237247473	-0.221611040598358	-0.120755677337956	-0.350591750828828	0.155196131282466	-0.316081610458023	0.705987431722244	-0.57069844651209	-0.182667091402095	-0.283673741902841	-0.293006608194605	-0.18405285339818	1.18977657786774	-0.201571979980803	0.414482311343169	-0.50877151456555	-0.262993237300882	-0.420040048406541	0.611408612868595	-0.262606142843215	0.857247004854558	-0.457099880495548	-0.334196471650562	-0.229570216528412	-0.193508514788656	-0.283352801350658	-0.2338488929845
-0.333619680745406	-0.348097433960519	1.57883465039441	-0.316665557430875	-0.391283729325649	-0.487062714633217	-0.358680389522711	2.52314719672189	0.934965684906153	-0.7366174813286	-0.351543946250062	0.00745204956436351	-0.0529063347000272	-0.438638687173003	-0.229997984672067	0.831674409882201	-0.165685734595534	-0.092773722539598	0.291029665804283	-0.516813403843929	-0.520256053717658	-0.619075734187459	-0.417439419846202	-0.210725237247473	-0.221611040598358	-0.87093623816566	-0.349234399535384	-0.343032813014662	-0.335884319993801	-0.485444901207665	-0.750351899573426	-0.182667091402095	-0.283673741902841	0.623226120403433	1.13382729592184	-0.450483795784257	-0.225069483795567	1.54497929741254	-0.642934316227758	-0.398939971061869	-0.471414251873714	-0.438010276799652	-0.233488728496832	-0.453280665395367	-0.457612863180215	-0.334196471650562	-0.234737878150058	1.61797180073348	-0.297579776875313	0.807154090678914
-0.333619680745406	-0.348097433960519	0.500316346688561	-0.316665557430875	-0.391283729325649	-0.529369683129747	-0.835817167334368	-0.668749904428487	-0.919789202378297	-0.290976122025142	-0.351543946250062	-0.13160450851555	-0.93725563646299	-0.438638687173003	-0.204699574529046	-0.577713635130715	-0.165685734595534	-0.092773722539598	-0.596529804953717	1.09682601656446	-0.520256053717658	-0.743815443250463	-0.306824357779209	-0.210725237247473	-0.221611040598358	-0.667453349277247	-0.365466894560263	1.53663914285618	-0.179175148078584	0.133519173650878	-0.750351899573426	-0.182667091402095	-0.283673741902841	1.40656490411876	-0.439283279615137	-0.450483795784257	1.46028827992514	0.524650524691599	-0.631155350572453	0.348642803918746	0.728905155741952	-0.437614454943679	-0.170285571606391	-0.453280665395367	-0.133789693580326	2.392252604766	-0.245426114869949	-0.500397522326454	-0.297579776875313	-0.197073824729631
-0.333619680745406	1.68402803182897	0.00669083402720313	-0.103800900657319	-0.391140171396021	-0.332574876328954	0.386591733594836	0.0919595864642124	-0.839893323361508	-0.0877504319353294	-0.0353922286799676	-0.219807842499503	0.648846887175173	0.216035408072369	-0.270003397943352	-0.567152537543445	-0.165685734595534	-0.092773722539598	-0.610108468332037	0.923137417033731	1.80502294468855	-0.296935626811706	-0.0849644339080894	-0.210725237247473	-0.221611040598358	-0.400017627382206	-0.0214686088765073	-0.0941187791017992	0.0124863882685485	-0.538905267899313	-0.239154249535293	-0.182667091402095	-0.15558147368911	0.675476973195703	-0.10605564071829	0.219607996804622	-0.225069483795567	-0.422589817447565	-0.521214083919745	-0.38727603290363	0.684284286765878	0.226650738966205	-0.262606142843215	1.34798862100886	-0.422513447933773	-0.334196471650562	-0.233578305298371	-0.39195805347974	1.1174497843274	-0.2338488929845
-0.333619680745406	-0.348097433960519	-0.701252915221451	0.19518442957787	1.21902710100937	0.486154666204253	1.16115857145548	0.720729542104285	-0.310100656283892	-0.936598730969097	-0.351543946250062	-0.360451205190227	0.82878516599474	-0.438638687173003	-0.0920050029392178	1.77358233012206	-0.0945323772555227	-0.092773722539598	1.19681038802054	0.0938012019394733	-0.520256053717658	-0.223101756900155	0.274895726482405	-0.210725237247473	-0.221611040598358	0.602610294127414	-0.361974333842978	-0.6538860436127	-0.204626117645048	-0.0208923122202342	-0.750351899573426	-0.182667091402095	-0.282643415546384	-0.0639769650564517	-0.00940188720417529	1.70884793778254	-0.225069483795567	0.762508603373415	-0.30017024414127	-0.394872503991063	0.260499459591864	-0.438010276799652	-0.262606142843215	-0.453280665395367	-0.457612863180215	-0.255911381133619	0.795693849206032	0.600207450546169	7.08812167527885	-0.194920676129861
4.89047830756055	-0.348097433960519	2.8045853161688	-0.316665557430875	-0.391283729325649	-0.204746813752531	-0.649900314885592	1.58914312581914	-0.707857113491029	-0.83987148302102	-0.076978183962093	1.13755165041903	-0.965728662982637	-0.380185794747243	-0.430857265491224	-0.0907704604234131	-0.165685734595534	-0.092773722539598	-0.603534491070413	-0.787532623079762	-0.520256053717658	-0.743815443250463	-0.715808897666265	-0.210725237247473	-0.221611040598358	-0.17298693908165	-0.365796759899228	-0.532465855019817	-0.440501061798877	-0.668018770859915	-0.617072635353529	-0.182667091402095	-0.114997093139865	-0.661763250934558	-0.091213605077769	0.424085478307626	-0.225069483795567	-0.526384116639958	-0.555823569138798	-0.0802223086181978	-0.479848648955621	-0.285036547404355	-0.262606142843215	-0.453280665395367	-0.457612863180215	-0.274224133606907	-0.0657427390695179	0.327515567949595	-0.295583564273858	0.136439428985345
-0.333619680745406	-0.348097433960519	0.735513008063314	-0.316665557430875	-0.391283729325649	-0.323931544420613	1.09926594319811	-0.617317936753911	0.2812364554145	-0.937503471172214	0.0333359774986359	-0.389159250102693	1.40634041001447	0.551617828435983	-0.395936091396624	-0.577625891872815	0.0946434013623731	-0.092773722539598	-0.433381824429894	-0.306801492900158	0.519549417726959	-0.302457227100428	0.909874640279657	-0.210725237247473	-0.221611040598358	0.479189923240282	-0.337334730314208	-0.6538860436127	-0.436734303281072	0.941001383685233	0.088780022700553	-0.182667091402095	-0.283673741902841	2.59083602737777	-0.408939911140123	1.24626513665422	-0.225069483795567	-0.0969118966283201	-0.235596499595396	-0.105392004714871	0.672685536571862	0.475805373383485	-0.262606142843215	0.240106657892562	0.0123932721269661	-0.334196471650562	-0.234536213306286	-0.11155300903656	-0.0466273355495601	-0.0482670039875362
-0.333619680745406	-0.348097433960519	-0.0810707759838746	-0.11576997833939	-0.00211253789509947	-0.0688328901032497	0.654184108040445	-0.412822246160114	1.30711566770756	0.657991148694898	0.719736845322493	0.0108449001931419	0.312440220158296	-0.438638687173003	-0.430857265491224	-0.125931576861997	-0.165685734595534	-0.092773722539598	0.027399576280892	-0.372811215021321	-0.520256053717658	0.00528591324075818	0.456781890567107	-0.210725237247473	-0.221611040598358	-0.342531094849072	-0.0191372633051736	-0.387295626423094	-0.327517083724938	0.148303791418969	0.134065615559798	-0.0904936038746845	-0.283673741902841	0.0602900443933293	-0.0510160981856876	-0.450483795784257	0.0554034911014405	0.280603666289814	-0.431640346179134	-0.397865806302505	-0.508275475534434	0.103831784233137	-0.262606142843215	-0.453280665395367	-0.357182253137618	-0.175122092347187	-0.222486738890937	1.10153768152034	-0.277649336775073	-0.0218968488837556
-0.333619680745406	-0.348097433960519	-0.602102165169413	-0.316665557430875	-0.391283729325649	-0.423359001887483	1.02772386065498	7.93793571202632	-0.410214996684193	-0.0434981157680111	-0.351543946250062	-0.396927943571024	-0.300861161602968	-0.438489930448296	-0.430857265491224	-0.577713635130715	-0.165685734595534	-0.092773722539598	0.848317052715711	1.2737916104944	1.32386461560036	0.138276142827558	-0.754256319266213	3.52519195796309	-0.221611040598358	-0.287720788407858	-0.365796759899228	-0.653288510759101	-0.777109568986685	-0.747309442747765	0.0811949668246248	-0.182667091402095	0.12671048482145	-0.210928411533089	-0.404077594334569	-0.447153404563285	-0.225069483795567	-0.723578738828384	-0.368291716154289	-0.304090394405302	0.0685325820076646	-0.438010276799652	-0.262606142843215	1.41142097946489	-0.365823161470455	-0.334196471650562	0.447872409911091	-0.594460163272197	3.60961031654369	0.128229071137869
-0.333619680745406	-0.348097433960519	1.83470847465089	-0.316665557430875	-0.373435889724556	-0.333350267581945	0.771859051809966	0.454212836062828	-0.730322751856211	-0.942894039545201	-0.351543946250062	-0.392744386227911	1.83693726772267	-0.438638687173003	-0.430857265491224	0.916841206664133	-0.165685734595534	-0.092773722539598	0.258309394151082	0.478204489526091	-0.520256053717658	-0.457712385334131	-0.427871867256633	0.125032869518439	0.775788071549	0.300906917468799	-0.365796759899228	0.192038948116449	-0.486682347435414	-0.399157993565005	-0.750351899573426	-0.182667091402095	1.74006185376402	-0.677467861183921	-0.439283279615137	2.42509553690823	-0.225069483795567	0.713196723938017	-0.644861319276459	0.1772072128638	1.79961405592379	-0.438010276799652	-0.262606142843215	-0.453280665395367	-0.457612863180215	0.258181260528826	0.305144116731792	-0.0506063859207537	-0.159555934146149	-0.213911565084703
-0.333619680745406	-0.348097433960519	-0.0731830221467589	1.91506562111773	-0.391283729325649	3.19502455186192	0.350161262531955	0.0913473469747868	-0.647496039013397	1.70438841905567	0.0221389067334162	-0.393748943167258	0.177421720249946	-0.438638687173003	0.47518780818213	-0.505173890826613	-0.165685734595534	-0.092773722539598	-0.240347183141502	-0.727666278410632	-0.520256053717658	-0.743815443250463	-0.754256319266213	-0.210725237247473	2.37349389464233	-0.251090878211193	-0.161770590109665	0.437617387238964	-0.844573228023422	-0.200576432321585	-0.750351899573426	-0.182667091402095	-0.283673741902841	-0.624515764112603	0.0801487239224873	0.747944675885467	-0.225069483795567	-0.854058844591073	0.429921440734115	3.27124353567234	0.306859559414482	-0.438010276799652	-0.168563217831197	-0.453280665395367	-0.386530562508182	0.208110137181457	0.0478197760793234	-0.125291288292852	0.155909028712335	-0.19632850406048
2.15446766622743	-0.348097433960519	-0.739992263599901	-0.316665557430875	-0.391283729325649	-0.603662807791329	-0.825434173028448	-0.636994312797714	-0.569855001292678	-0.942894039545201	7.00421773016127	1.77662238167231	-1.01988825238474	-0.438638687173003	-0.400761116232458	-0.577713635130715	-0.165685734595534	-0.092773722539598	-0.619230428504718	-0.459710789391008	1.323840031586	-0.0225006156948671	-0.463229565440281	-0.210725237247473	-0.221611040598358	-0.814511225479042	0.0859070165963134	-0.610319091248967	-0.0580492632582828	-0.499804928581216	-0.750351899573426	-0.182667091402095	-0.252187666975866	-0.680321762319578	-0.393517066066816	-0.450483795784257	-0.225069483795567	-0.639302898752818	-0.207942091605098	-0.322845476784742	-0.139785392264286	-0.412243796367582	-0.262606142843215	1.47386311744915	-0.457612863180215	-0.334196471650562	-0.233351432349129	-0.669663491276608	-0.260031968419376	-0.221956296116812
4.29723328176988	7.45304075233775	0.982201581515993	-0.316665557430875	-0.391283729325649	-0.0587984150645422	-0.784507177264693	-0.608588710826063	-0.516741302510364	-0.644380269644362	8.56585834732951	-0.13326858673708	-1.13663850553182	-0.27567357015992	-0.181097426651591	-0.563220044257551	-0.165685734595534	-0.092773722539598	-0.465127333937406	-0.795247378569011	-0.463639068642546	-0.312697053963809	0.115667534117232	-0.210725237247473	-0.221611040598358	-0.87093623816566	2.01541196929474	1.49918366575458	0.0192725623878639	-0.707651432463705	-0.570586075313929	-0.182667091402095	-0.283673741902841	-0.172017508049208	0.787884639712649	-0.248226575095235	-0.225069483795567	-0.854058844591073	-0.350578602037753	0.219160388156916	0.347362115884356	-0.437888485459352	0.139358708320795	-0.437378889584077	-0.217194978299583	-0.157644072630396	-0.248829209108593	-0.614318393895304	-0.0197259943013828	-0.21237064417745
-0.333619680745406	1.99286168924379	-0.738866053361485	-0.316665557430875	-0.391283729325649	-0.359439902682585	-0.788233863057815	-0.474284929997919	-0.49888958141314	-0.937070037493511	-0.351543946250062	-0.396927943571024	-0.270482091025424	-0.375434079940873	-0.279594328554827	-0.577713635130715	-0.165685734595534	-0.092773722539598	1.8382129474388	2.13164952141995	0.334038445353186	-0.607407687387965	-0.626992315912829	-0.210725237247473	1.43585062118976	-0.369622277410851	-0.363652635195956	-0.567788366745274	1.33231275590448	-0.697873179049147	-0.272788353785127	-0.182667091402095	-0.276216973187467	1.14301121124239	-0.181929759458063	0.0251643862878795	-0.225069483795567	-0.632135551299349	-0.51044328542237	-0.361424283604996	-0.516448115465523	1.99273174072872	-0.255590261206496	0.291306881109135	-0.457612863180215	0.0968402607405034	-0.174540922284257	-0.639816083835766	2.89851502762544	-0.210122851683184
-0.333619680745406	-0.348097433960519	0.233427358414518	-0.316665557430875	-0.391283729325649	2.02201215754541	-0.836236116995364	-0.668749904428487	-0.746598689913083	-0.942894039545201	-0.351543946250062	-0.396927943571024	-1.13393291550943	-0.438638687173003	2.5631911570743	-0.577713635130715	-0.165685734595534	-0.092773722539598	-0.63484475794543	-0.797790010367925	-0.520256053717658	-0.743815443250463	-0.754256319266213	-0.210725237247473	-0.221611040598358	-0.87093623816566	0.411974446523492	-0.429932242824893	0.29889147784318	-0.810788875316547	-0.688365137387369	0.0430638984609507	-0.28323716293824	-0.680321762319578	-0.439283279615137	-0.36773638314011	-0.225069483795567	-0.854058844591073	-0.479190103526551	2.98247546443706	5.83542070818603	-0.438010276799652	6.56240738006086	-0.453280665395367	-0.457612863180215	0.459936167773976	2.59293093689788	-0.106179084799171	-0.179011085531756	-0.232517963218158
-0.333619680745406	-0.348097433960519	1.61569698170883	-0.316665557430875	-0.391283729325649	0.0888857450884753	1.04113024980686	-0.288637744440211	-0.432340339490077	-0.253641912341189	0.0977492869853444	-0.0877652123878747	0.39683735131204	-0.436322332459702	0.0362606195817094	3.31614071064817	-0.165685734595534	-0.092773722539598	-0.532435793541593	-0.335390307893839	-0.518781012855953	-0.00142161967348629	1.56394019081645	-0.210725237247473	-0.103635191325397	0.876811336171022	-0.207274176327971	-0.126809120788614	-0.353486311193154	1.48220204464226	0.205203607196165	-0.112797975492104	-0.275326352099683	0.304975373761376	-0.0134597044575593	0.14198426296197	0.22145747730012	-0.848676722056826	-0.279547483037291	-0.398760483377142	-0.508380178394761	-0.434223327312221	-0.253012752759701	-0.453280665395367	-0.4529105219041	-0.334196471650562	-0.248829209108593	1.59361844054239	-0.297579776875313	-0.227702955085705
-0.333619680745406	-0.113383854325259	0.844748264242609	-0.316665557430875	-0.391283729325649	-0.0964454341680969	0.644244262653919	-0.43195569284537	-0.294059246247617	0.283946300162717	0.152193782095456	-0.293100963736117	-0.253077721513157	-0.438638687173003	1.1204268739996	1.41439333891756	-0.165685734595534	-0.092773722539598	0.182033122806556	0.00368385596091329	-0.520256053717658	-0.206868507090585	-0.353888921664904	-0.210725237247473	-0.221611040598358	-0.202567460438427	-0.31415946143206	1.00450966375102	1.70507914046958	0.491993872874024	-0.197274908620331	-0.182667091402095	-0.283673741902841	0.884219456260952	2.2099886871133	-0.378111832713138	-0.225069483795567	1.63211149735886	-0.21580324311503	-0.353896846242458	-0.324312549939686	-0.438010276799652	0.0751799524388096	-0.453280665395367	0.0126782625073367	-0.334196471650562	-0.245955485084849	-0.3672759355706	-0.297579776875313	0.0991822683928901
-0.333619680745406	-0.348097433960519	0.48972083515528	2.14565157536	-0.391283729325649	-0.0839327478698299	1.10340401638398	0.531355011730451	-0.126669086919266	1.85354010165689	0.253024032002351	-0.368697916808587	-0.786766381650769	-0.438638687173003	-0.401961687916398	-0.526208342743252	-0.165685734595534	-0.092773722539598	-0.429627856724636	0.178241056416733	-0.517945156367654	-0.434529315299726	0.0128175323386852	-0.210725237247473	-0.221611040598358	-0.857502779262924	-0.325365967677438	0.247344773755966	-0.139704926720528	-0.431997208856152	0.531248638662914	-0.182667091402095	-0.271851183541464	-0.398633566226918	1.96807763396983	0.097536349358999	-0.225069483795567	-0.689421435373938	0.252216027137021	-0.185316490049165	0.368046747624536	6.19841508002639	-0.262606142843215	-0.453280665395367	-0.0193489564387105	-0.334196471650562	-0.196698846993653	-0.525231374567002	-0.297579776875313	-0.233281029617527
-0.333619680745406	-0.348097433960519	-0.626033775888392	-0.316665557430875	-0.391283729325649	-0.640435611266512	-0.750538980743696	-0.668749904428487	-0.166515857477599	-0.942894039545201	-0.351543946250062	-0.396927943571024	-1.16971213791156	-0.438638687173003	-0.430857265491224	-0.556774903131785	-0.165685734595534	-0.092773722539598	-0.63484475794543	-0.79938507752128	-0.520256053717658	-0.743815443250463	-0.754256319266213	-0.210725237247473	-0.221611040598358	2.6753997307623	-0.365796759899228	-0.646269390656055	4.81684604677714	-0.242870705353835	-0.750351899573426	-0.182667091402095	-0.283673741902841	-0.680321762319578	-0.438043172988378	-0.450483795784257	-0.225069483795567	5.39057857951754	-0.644861319276459	-0.396228326347998	-0.541530267339441	-0.438010276799652	-0.262606142843215	-0.453280665395367	-0.457612863180215	-0.334196471650562	-0.248829209108593	8.29174715492667	-0.297579776875313	0.617464065136509
3.57117220542905	-0.348097433960519	1.02635359050797	0.618911152876157	-0.292189279451171	-0.43879841007204	-0.616564323990214	-0.59162313101217	-0.612784359102128	-0.792252691679315	1.17663837614754	-0.390652607556355	-0.926942412539309	-0.157008205764716	0.233577304409241	-0.577713635130715	-0.165685734595534	-0.092773722539598	-0.609142773741191	-0.259865457456867	-0.13177945877327	-0.190469481752718	-0.754256319266213	1.39649367116641	-0.221611040598358	-0.658692072797554	-0.364642231212851	-0.6538860436127	-0.874001263662025	-0.752860803727126	-0.750351899573426	-0.182667091402095	0.0376134497258189	-0.675576132431142	-0.203341220709962	0.0210654432466833	-0.225069483795567	-0.419614442582195	-0.110532725573743	-0.399086322558646	-0.523410855677276	-0.438010276799652	-0.262606142843215	-0.147768525724232	-0.436523575032791	-0.0307454305793505	-0.235342872681372	-0.583927271766914	-0.258954647332877	-0.215473189343877
-0.333619680745406	-0.348097433960519	-0.71940930841872	-0.316665557430875	-0.391283729325649	-0.558114906573964	-0.764535226819002	-0.668749904428487	0.169904624460405	-0.136362333453479	-0.334471428591772	-0.084307667573378	-0.590138729595233	-0.438638687173003	-0.430857265491224	-0.577713635130715	-0.165685734595534	-0.092773722539598	-0.631276675114466	-0.7822025719485	-0.520256053717658	-0.743815443250463	-0.688883106551558	-0.210725237247473	-0.221611040598358	-0.87093623816566	1.31555138982377	-0.612073871274729	-0.903996378598922	-0.803013167643402	-0.647525230055404	-0.182667091402095	-0.283673741902841	-0.680321762319578	-0.0313666871724443	-0.450483795784257	-0.225069483795567	-0.854058844591073	5.35178074413709	-0.391619634874016	-0.481867087429705	-0.438010276799652	-0.252771864119814	-0.453280665395367	7.04937004443003	-0.185337937082461	-0.248829209108593	-0.693169668117331	-0.297579776875313	-0.2338488929845
-0.333619680745406	-0.348097433960519	-0.739812412535211	-0.316665557430875	0.963501164166691	0.403251151092791	4.33769842418282	-0.668749904428487	-0.947175330587382	-0.942894039545201	-0.351543946250062	-0.36793057188354	-0.597358537752819	-0.438489930448296	-0.42212583506257	-0.556423930100184	-0.165685734595534	-0.092773722539598	-0.63484475794543	-0.488473324569707	-0.520256053717658	-0.656719531075006	-0.622791181195702	8.73195674358588	-0.221611040598358	-0.87093623816566	0.0830251525200855	-0.225281022320461	-0.625609264533277	-0.0311775392402135	-0.601389830010059	-0.182667091402095	-0.283673741902841	0.395778353894759	-0.439283279615137	-0.411031469012744	0.552142767432477	0.0106512107268748	-0.4126383094936	2.93458538880299	0.0289898017574561	-0.36008665488441	-0.246827936930594	-0.453280665395367	-0.399583121929155	-0.121609301634572	-0.203378994943585	0.101399802831667	-0.297579776875313	0.056332245160098
-0.333619680745406	-0.348097433960519	-0.651408477293098	-0.316665557430875	-0.391283729325649	-0.633089666029842	-0.230440957009294	0.615663084818333	-0.129147726195774	-0.862847676086212	-0.206085406599444	0.713089503800275	-1.13289442477393	-0.438638687173003	-0.424663407030898	-0.577713635130715	-0.165685734595534	-0.092773722539598	-0.624661893856046	-0.724630123358824	-0.335482601774738	-0.450214230669538	-0.751677845048293	-0.210725237247473	-0.221611040598358	-0.69544159086425	-0.26761278752027	0.294844853763647	-0.044168964672234	-0.739172516380758	-0.59170483736848	-0.182667091402095	-0.218064655102706	-0.680321762319578	-0.439283279615137	-0.39950319170938	-0.0646690323493124	-0.221692506537789	-0.604891958027906	-0.386259856473178	-0.201996341775316	-0.438010276799652	-0.262606142843215	-0.260129425138078	-0.450898489818684	-0.334196471650562	-0.179784208222317	-0.600459991626648	-0.194790670857542	-0.163081878497268
-0.333619680745406	-0.348097433960519	-0.687788350989545	-0.316665557430875	-0.391283729325649	-0.478546080642031	-0.834741812789355	0.188339174013409	-0.235983670323649	2.49930578579575	-0.351157500853241	-0.386088073341791	0.536588795722881	2.75578021996341	-0.380064897544539	-0.528409900850568	-0.165685734595534	-0.092773722539598	-0.438699945345677	1.61139310096252	-0.520256053717658	3.53298915543965	-0.710651949230426	-0.210725237247473	-0.221611040598358	-0.691711320417691	-0.239641098303982	4.4663956700051	0.0703322321865435	-0.698392826994703	0.789976299230801	-0.0308361279823082	-0.279761994380022	-0.327693737997713	-0.439283279615137	-0.450483795784257	1.65312216758267	-0.601363563247279	1.39887217238126	-0.302856071404181	-0.488876362246048	0.718653499960892	-0.237288746791055	-0.453280665395367	0.101977148292658	-0.334196471650562	-0.00630202636786023	-0.299071353602414	0.093487777523985	-0.205798808753426
-0.333619680745406	-0.107207181176962	-0.70035936945561	-0.316665557430875	0.821210133266925	-0.477773223347383	1.65846089378	-0.192781833435429	0.275670630298235	-0.642638118741617	-0.351543946250062	-0.209733520134602	-0.184246923171684	1.11351872976952	-0.392161566784237	-0.577586008573769	-0.165685734595534	-0.092773722539598	-0.218512511078067	-0.141368550343854	-0.0664843166284598	-0.414814779395882	0.0231017915756727	6.68776569042448	-0.221611040598358	0.690036171627413	-0.365796759899228	0.299473842452294	-0.762324196818591	0.549085438014501	-0.14486076787769	-0.182667091402095	-0.283673741902841	1.02719174915416	-0.43103814030241	-0.450483795784257	0.333263565890831	-0.159236082141602	-0.619133914334862	-0.344602145522612	-0.478004715248749	-0.184493990007903	-0.262606142843215	0.440189441452209	-0.457031482804259	-0.334196471650562	-0.224654635961481	0.0595843500009675	-0.294759730501829	-0.165084188390186
-0.333619680745406	-0.348097433960519	-0.739995118378706	-0.316665557430875	-0.391283729325649	0.405511441934843	0.928827541401451	-0.548003955312717	1.2519647941581	1.63208915659174	-0.351543946250062	-0.393914272752983	-0.965574267899837	-0.438638687173003	3.17206290563242	-0.577713635130715	-0.165685734595534	-0.092773722539598	-0.23811203087255	0.703669600564499	-0.520256053717658	0.423231524009514	1.32504603640798	-0.210725237247473	-0.221611040598358	-0.651007267148132	-0.365796759899228	-0.6538860436127	1.17487877402522	-0.554348951354451	-0.750351899573426	-0.182667091402095	7.86044489533717	-0.161645615921903	-0.408543547946127	-0.450483795784257	2.1468208092689	-0.735837283273708	0.287080744547956	-0.252621610472676	-0.52145058545893	-0.437956993088271	0.634342707777301	-0.453280665395367	2.33990970861359	0.0403609582317246	-0.248148590260864	-0.510677523279389	-0.297579776875313	-0.2338488929845
-0.333619680745406	-0.348097433960519	-0.513703939484909	-0.316665557430875	-0.360063468579639	0.262114739298364	-0.253245733141072	-0.660744584312035	0.464737003608713	-0.891420634128822	-0.351543946250062	-0.384995460427439	0.222865339620662	-0.417676739565656	0.140983213285376	-0.577713635130715	-0.165685734595534	-0.092773722539598	-0.562639818725689	-0.750676306553591	-0.520256053717658	-0.743815443250463	-0.747750858452037	0.000299543864822834	-0.221611040598358	-0.87093623816566	-0.287083757798636	-0.634621281864362	-0.420424201344056	-0.810788875316547	-0.141538794332029	-0.182667091402095	-0.283673741902841	-0.680321762319578	-0.405325549737447	-0.450483795784257	2.42994387858111	-0.854058844591073	-0.617028248751844	0.673479615737099	-0.199995353777953	-0.43555161411736	0.842175404056101	-0.453280665395367	0.935688007028789	-0.334196471650562	-0.248829209108593	-0.693169668117331	-0.297579776875313	-0.2338488929845
2.06592363252733	-0.348097433960519	1.59460587590043	-0.316665557430875	-0.38344546636792	-0.5632487061771	-0.401665834703852	-0.636443682313514	-0.518635921029699	-0.922467951424607	1.4341710037476	1.17367975902123	-1.02271882890273	0.536886662497811	-0.330186601220855	-0.479449162942214	-0.165685734595534	-0.092773722539598	-0.624145043229959	-0.715640103784095	-0.520256053717658	3.67452320071569	3.69838336582902	-0.210725237247473	-0.221611040598358	-0.242015631072672	-0.348880017177983	0.171949742304284	0.270537512928497	0.982364092717521	-0.0241319618524999	1.83117581101893	0.515003815936965	-0.677043853015194	-0.370029603531513	0.462897345228952	-0.12221792475516	-0.719228079580799	0.0688061740513888	0.111978626885127	-0.205881981258567	0.216717132773044	-0.261251144243848	-0.453280665395367	4.66227351902312	-0.334196471650562	-0.200076733126827	-0.270096418567171	-0.297579776875313	-0.233579749409528
2.01279721230727	5.66180553933181	-0.334802088747507	-0.316665557430875	-0.391283729325649	-0.594839564840627	-0.600157226797116	1.98742994234885	-0.192910223403505	-0.310165030519148	0.12476108179245	-0.182385850182934	1.27700328154581	-0.438638687173003	-0.430857265491224	-0.539377808088103	-0.165685734595534	-0.092773722539598	-0.565074457201201	-0.759212284735657	0.966363878751782	-0.366293557459189	-0.556262100728188	-0.210725237247473	-0.221611040598358	1.17860441873216	-0.34046399339466	-0.175716050299707	-0.49510216059286	1.2801287026915	-0.619411360915274	0.145986480743744	-0.283673741902841	2.36030604764258	-0.409418686483366	1.36893454662668	-0.225069483795567	0.0691140208593208	-0.586221723191817	-0.381626312858233	-0.539703784109291	-0.434809448137411	-0.262606142843215	0.906525035390646	-0.446236047195821	-0.334196471650562	-0.204790648849986	-0.128970845829511	0.203913188890178	-0.2338488929845
-0.333619680745406	-0.348097433960519	1.61502753607915	-0.316665557430875	-0.391283729325649	0.870343294352908	0.990103088569699	-0.66603525763575	-0.251701646292302	0.0626973436080295	0.203514715367567	-0.161347660399507	-0.518731003800365	-0.438638687173003	-0.430857265491224	-0.577713635130715	-0.165685734595534	-0.092773722539598	-0.290232336113674	-0.630446145776412	-0.520256053717658	-0.743815443250463	-0.754256319266213	-0.210725237247473	-0.221611040598358	-0.305048978578444	-0.365796759899228	-0.6538860436127	-0.296996199902206	0.510200562478707	-0.750351899573426	-0.182667091402095	-0.283673741902841	-0.559136966096308	0.879091342600364	-0.450483795784257	-0.225069483795567	0.488152593009728	-0.631129827353265	0.0953442605344573	-0.541530267339441	-0.438010276799652	-0.208183376876667	-0.453280665395367	0.65018464397353	-0.122829295663297	-0.237636810279273	-0.238244853498972	-0.297579776875313	0.336534367678837
-0.333619680745406	-0.348097433960519	0.651496867843874	0.778802418868159	-0.391283729325649	-0.633297450613976	-0.821057132165909	-0.256231407691748	-0.344657517044309	0.212484448398415	0.863777598039551	0.23209542122807	0.129211855645736	-0.438638687173003	3.06292912051428	-0.574411297969741	-0.165685734595534	-0.092773722539598	-0.320581442175269	0.142304667233958	0.807772402104127	0.669586711025276	0.091875922870858	-0.210725237247473	-0.221611040598358	-0.42437277991705	-0.145034381796907	0.0126958912594227	0.136233606533942	-0.512491943056877	-0.0498017574326087	-0.182667091402095	-0.283673741902841	-0.181084759657354	0.0828683248476276	-0.191311043075292	-0.225069483795567	0.0982594706516553	-0.299264169860093	0.631396657041181	-0.482024141720196	-0.437367066283696	-0.26169678822764	0.929300106241249	-0.457612863180215	-0.334196471650562	-0.237636810279273	0.39451891979413	-0.147198427565714	-0.203196101654802
-0.333619680745406	-0.348097433960519	-0.73834791100845	-0.316665557430875	-0.391283729325649	-0.441421056957156	-0.346612521850907	-0.617841613298325	-0.893689146125297	-0.811285900696506	-0.335441234237297	-0.377206999291249	-1.12196178248235	-0.121115333188874	-0.430857265491224	0.22524087123434	-0.165685734595534	-0.092773722539598	-0.541902320798331	-0.626959897517965	-0.520256053717658	-0.743815443250463	-0.719009762212647	-0.210725237247473	-0.102887485531786	6.16886902113703	-0.358027093874688	-0.235136532551355	1.9872029691167	-0.645616874670373	-0.592716178151937	-0.182667091402095	-0.283673741902841	-0.34850275427828	-0.438941857853973	-0.320513143519663	-0.225069483795567	-0.000999034857084686	-0.585200794424293	-0.375948979322878	-0.400210490025699	-0.436114899066244	-0.25540959472658	-0.453280665395367	-0.443129652049781	-0.334196471650562	-0.248123382155393	-0.119405260686958	-0.297579776875313	5.35528122876385
-0.333619680745406	-0.348097433960519	-0.0905015377648776	-0.316665557430875	-0.391283729325649	0.922737951013351	-0.749064338435135	-0.388043874371097	3.76593502718072	-0.829809930343571	1.83440290163626	-0.173596426228826	-0.994552754511984	-0.183967174473841	-0.430857265491224	0.673329736011437	-0.165685734595534	-0.092773722539598	-0.314229620007313	0.147765008503984	-0.520256053717658	-0.0439111627728454	1.66033659764152	-0.210725237247473	-0.221611040598358	-0.628446232663737	-0.318501202515193	0.711589982467981	1.00822881467567	-0.328194363146195	-0.12563826979212	-0.182667091402095	-0.278766594340733	-0.537479933478288	0.141820482275417	-0.450483795784257	-0.105805936534717	-0.186186366477708	0.0788750840210912	-0.281734512935344	-0.525528180186113	-0.436674378035744	-0.262606142843215	-0.453280665395367	-0.395085973726907	0.0407654825675651	-0.211924542698404	0.150719782803286	0.987600907489904	0.344410514273876
-0.333619680745406	-0.348097433960519	3.75167959543658	4.03186856346058	-0.391283729325649	-0.640742220226028	0.564625677620822	-0.116055518553076	-0.375170685528024	-0.865170543956539	-0.351543946250062	-0.29038740205738	-1.01564606368114	-0.438638687173003	-0.430857265491224	-0.577649821852242	-0.165685734595534	-0.092773722539598	-0.546272882232956	-0.775482759337087	-0.520256053717658	-0.743815443250463	-0.621057379566412	-0.210725237247473	-0.221611040598358	-0.436498027741334	0.00453949004499605	-0.6538860436127	-0.438153879272827	1.32486912336991	-0.750351899573426	-0.182667091402095	-0.283673741902841	-0.210227167254042	-0.332437890310851	-0.339043781851737	-0.225069483795567	0.754904867606358	-0.623332483891303	-0.325921619566058	-0.541530267339441	-0.438010276799652	-0.262606142843215	-0.453280665395367	-0.457384870875919	-0.293204672285391	-0.241972604420361	0.602388631560168	-0.271660698970708	-0.17602147344781
-0.333619680745406	-0.348097433960519	0.494696714611702	-0.316665557430875	-0.391283729325649	0.285599465222289	-0.817652599000195	-0.668060653682529	-0.845056005540406	-0.430781627923469	-0.351543946250062	-0.396927943571024	-0.909683247926341	2.69620102662201	1.16820871749641	-0.577713635130715	-0.165685734595534	-0.092773722539598	-0.572777345040856	0.519830214768236	3.16869822133488	-0.23419596533246	0.947203241170105	-0.210725237247473	-0.221611040598358	-0.157632278766558	-0.365796759899228	-0.6538860436127	1.75665706817001	-0.586434043407535	-0.368655032216996	-0.182667091402095	-0.283673741902841	0.483972052989827	-0.439283279615137	-0.450483795784257	0.42022385701694	0.338709431438415	-0.177620507209644	-0.175613109677941	4.65493667577678	-0.179272186292571	-0.0455775227367145	4.64058818615476	-0.457612863180215	-0.334196471650562	-0.248829209108593	1.11599037658701	-0.297579776875313	-0.0609759044452466
-0.333619680745406	-0.348097433960519	-0.653426805907952	0.23787537901221	1.60193198881162	0.485498370993388	-0.672473685608949	-0.359245514991135	0.207593124084091	2.11274185770882	-0.348127473569885	0.0455389543452588	4.8455993235434	-0.437580389331513	-0.430857265491224	-0.465817051328434	-0.165685734595534	-0.092773722539598	1.33080617972212	-0.0883799457270631	-0.505554813129331	-0.618208600654819	-0.0542672537792429	-0.210725237247473	-0.221611040598358	-0.588205659890543	-0.212783819016629	1.15114725150721	-0.785525626652089	-0.749210593768094	-0.736726891796296	-0.182667091402095	-0.280966952322319	-0.285243997105616	1.06896501007665	-0.450483795784257	-0.220661958347131	-0.747064364432371	0.440258344505293	-0.234653512557037	1.45970203669737	-0.437644902778754	-0.261184899867879	-0.453280665395367	1.48681380420466	-0.135074183098977	-0.188052466816949	-0.664441301370627	-0.286553078695848	-0.195399810845744
-0.333619680745406	0.751350386436227	-0.736172569559343	-0.316665557430875	-0.391283729325649	-0.609389553646753	-0.722909477469036	2.44590105585795	-0.719178838720644	-0.939982038519356	-0.351543946250062	-0.39478405013875	0.759601464606868	0.182594896358134	-0.429765836687642	-0.577713635130715	-0.165685734595534	-0.092773722539598	0.269489689273265	-0.68156725840425	0.190639889581093	-0.743815443250463	-0.48248661857928	-0.210725237247473	-0.221611040598358	0.747791821868115	-0.363717270971834	-0.385291244066082	-0.572037170558714	1.55887546529212	-0.541292308593099	-0.182667091402095	-0.251646309059762	-0.102561708410544	-0.427831915257909	-0.446342155419715	-0.225069483795567	1.33643857907083	-0.51110688912126	-0.389407794328384	-0.53963979902798	-0.438010276799652	-0.262606142843215	-0.000109178905104485	-0.457612863180215	-0.334196471650562	-0.243560715065062	0.132568563408527	-0.172673902669995	-0.230367772240091
-0.333619680745406	-0.348097433960519	-0.719406453639915	0.341903205186072	-0.391283729325649	-0.576671083520543	0.422340088061655	-0.0812810856662678	-0.609942431323126	-0.906367783903101	-0.32550687995978	-0.385426754998893	-0.512746356305176	-0.356784236854693	-0.430588955910343	-0.548646686786296	-0.165685734595534	-0.092773722539598	-0.209095855372968	-0.402809532425269	0.145823231399621	-0.443085882952689	-0.451685706729023	-0.210725237247473	-0.221611040598358	0.137290826759735	4.79358911691463	-0.593958792991545	-0.449844725998576	1.79657637736384	0.479614073107522	-0.100167789154529	2.39805620605102	0.796205145237269	-0.435586506063215	-0.43015986987166	0.650596099601343	0.902615699811611	-0.201574048417669	-0.140861532565859	-0.513452450295052	-0.1883380291861	-0.252470753319955	0.377048324311406	-0.45535573936768	-0.334196471650562	0.23582182668533	-0.144738571768393	-0.295773679759711	-0.196612435743966
-0.333619680745406	-0.348097433960519	-0.735504551319067	-0.316665557430875	-0.391283729325649	-0.520503362887212	-0.708696950521808	-0.667617838957473	-0.783700103053837	-0.942894039545201	-0.347069056241012	-0.396927943571024	-1.17417121494575	-0.438404926605606	-0.430857265491224	-0.574092231577376	-0.165685734595534	-0.092773722539598	-0.63484475794543	-0.798153243482055	-0.520256053717658	-0.743815443250463	-0.751611160370244	-0.210725237247473	-0.221611040598358	-0.809420415510893	0.169184641765827	-0.6538860436127	-0.0313139154135639	-0.544032038484133	-0.750351899573426	-0.182667091402095	-0.283673741902841	-0.680321762319578	-0.433836228988738	3.63620511361165	-0.225069483795567	-0.776540411431969	-0.644861319276459	7.07477810811149	2.92430309742983	-0.436503108963448	-0.208785598476385	-0.453280665395367	-0.457612863180215	0.00649649240279105	-0.242048228736776	-0.612029734396557	-0.261077603591567	11.9861005024107
-0.333619680745406	0.874883849402154	0.417215163075996	-0.316665557430875	0.243052105376621	0.737655099674404	0.28285102530098	-0.381359297304161	-0.859812876483475	-0.942755172444257	-0.351543946250062	-0.204299208534271	-0.74289979776865	-0.438638687173003	-0.429452050906612	-0.577713635130715	-0.165685734595534	-0.092773722539598	-0.434166167923867	0.164659296497073	-0.520256053717658	0.378446627441402	-0.754256319266213	-0.210725237247473	-0.221611040598358	-0.87093623816566	1.58181958296426	-0.6538860436127	-0.569727542953081	-0.810788875316547	-0.750351899573426	-0.182667091402095	-0.283673741902841	2.13434230972445	-0.438879067645023	-0.131790974331256	-0.225069483795567	-0.854058844591073	2.07135795154912	-0.368794324074773	3.98494307254355	-0.438010276799652	-0.153838899718083	-0.453280665395367	0.835952773514297	0.616865925995276	-0.236653694165887	-0.498083573772472	-0.297579776875313	-0.232571200408812
-0.333619680745406	1.01694733181297	-0.301696646339939	-0.316665557430875	-0.381532556955617	-0.46941369477347	-0.136038137549341	0.344883805727856	-0.647279905347357	-0.940306061754891	1.29116405400293	-0.395776027653096	-0.431602550110426	-0.336527821141672	-0.426009502555315	-0.574299624732413	-0.165685734595534	-0.092773722539598	-0.619207759617609	-0.559615688520975	-0.520256053717658	-0.19558301920255	0.929561439121642	-0.210725237247473	-0.160481039904506	0.417120914186627	1.53961019249589	-0.63462884557137	-0.367099969844244	2.1622627761241	0.0224950621848029	-0.00315720898719669	0.0180372489531411	-0.125833233671021	-0.253310453869863	-0.442414001671902	-0.157347948266114	1.3084039358949	0.00558516012248366	-0.259362063371412	-0.383132290141232	-0.29850590844558	-0.257011504181831	-0.453280665395367	-0.436249984267635	-0.334196471650562	-0.233023726978	0.293236253578858	-0.27533626503053	-0.231624761463858
-0.333619680745406	-0.348097433960519	0.13373705516841	3.13473601027368	-0.391283729325649	-0.306604337270441	-0.459613983842526	0.289582022412572	1.91373695517964	-0.535723075297051	-0.115273199782117	-0.395323168353069	-0.481975783910533	-0.437971407007887	4.38741890224084	0.781230013249351	1.60755865703302	-0.092773722539598	-0.366708093664761	-0.274473745742548	-0.520256053717658	-0.210694096205174	0.200646042178477	-0.210725237247473	-0.221611040598358	-0.494687256510893	-0.354993670048125	-0.379747046829516	-0.664625071354289	-0.544640406810639	-0.743869486079462	-0.182667091402095	-0.283673741902841	0.901261323042451	-0.0112895178607301	0.183827639840847	-0.225069483795567	-0.445506815855058	-0.422120185421976	-0.399086322558646	-0.512009877552768	-0.438010276799652	-0.262606142843215	-0.453280665395367	-0.418865571065029	-0.181119326151553	-0.128662170326234	-0.346652711026642	0.156067458283879	-0.0392048510896017
-0.333619680745406	-0.348097433960519	-0.738901738096543	2.47662259300333	-0.391283729325649	-0.191349775992519	-0.413839574131142	-0.352333754717431	-0.279211936394645	0.135026062729736	-0.175425764161199	-0.0828808013661481	-0.18084287920329	-0.438638687173003	-0.354198034899653	-0.577713635130715	2.09626589906049	-0.092773722539598	-0.373440753136148	-0.495619541271622	-0.520256053717658	0.361512019627492	1.86488814285443	-0.210725237247473	-0.221611040598358	-0.174878238526498	4.19482557737687	0.485805764584336	-0.746111737674659	-0.0413867202193796	-0.339578984692605	-0.182667091402095	-0.283673741902841	-0.367811433961815	-0.36336991699477	-0.168510672408639	-0.225069483795567	-0.29840428251117	-0.173996210084935	-0.332606845484878	-0.490557424836856	0.0360967691298077	-0.225948914068358	-0.453280665395367	-0.272397614977367	-0.334196471650562	-0.162642696501737	-0.467439561091734	0.721502599124542	-0.214201412011595
-0.333619680745406	-0.348097433960519	-0.641792154889796	-0.316665557430875	-0.356503231924847	-0.0740781838734832	-0.555769737082604	-0.474619928963831	0.606980547395251	1.09607056313789	-0.351543946250062	-0.396927943571024	-0.00734140490711167	-0.438638687173003	1.18025991053595	0.871071132679425	-0.165685734595534	-0.092773722539598	1.15517670995606	-0.79938507752128	-0.520256053717658	-0.201270395019571	-0.610528609843243	-0.210725237247473	-0.221611040598358	-0.703223577908072	-0.20971473407234	-0.6538860436127	-0.612228446388772	-0.731929130993305	-0.750351899573426	-0.182667091402095	-0.283673741902841	-0.680321762319578	-0.439283279615137	-0.442969066875398	-0.225069483795567	-0.737172895991052	-0.644861319276459	0.0360028706148196	-0.0238560585798704	4.61686698871422	-0.224714359788936	-0.453280665395367	1.27332751026904	0.451036632385485	8.6745628386213	-0.596413742789084	5.15480561372698	-0.191007742616816
-0.333619680745406	-0.348097433960519	-0.729950579154713	-0.316665557430875	-0.390953546087503	-0.553315589472117	-0.648162505641965	0.266621116277699	-0.516125091632717	-0.871377482559315	1.9196227266601	-0.227617868364265	-0.035718853518359	-0.438638687173003	-0.354534558780757	-0.547490071113974	-0.165685734595534	-0.092773722539598	-0.475110711820231	-0.18752284495456	1.16259348138728	-0.290024062478017	-0.603415577517949	-0.210725237247473	-0.221611040598358	-0.787195778160958	-0.359667505290081	-0.64628451807007	-0.492533404036351	-0.451116450950593	-0.628070966373625	-0.102855062843375	-0.273143457276681	-0.680321762319578	1.69484603972456	-0.445402814306108	-0.225069483795567	-0.377628597259753	0.724740145575771	-0.35732368034624	-0.540896233351905	-0.438010276799652	-0.262606142843215	1.11301512788525	-0.341285489720547	-0.173022418413539	-0.218276985277207	0.285896105296965	-0.297579776875313	-0.233195258588141
-0.333619680745406	-0.348097433960519	-0.594344303767907	-0.316665557430875	-0.379106427944892	-0.527370389997035	-0.817002243930779	-0.548981998270667	1.21146962260164	1.87673932370238	-0.280076162194631	4.45908412768598	1.43969893808271	-0.288717409820696	-0.351478558130728	-0.577713635130715	-0.165685734595534	-0.092773722539598	-0.33228312170096	-0.661648659917423	1.1659860753692	0.494323721722277	-0.454004851643416	-0.210725237247473	-0.221611040598358	-0.572185680798409	-0.088999621750158	-0.305600027034087	-0.606182104201667	-0.525045876961115	-0.478259089624158	-0.0128313942670415	-0.207080328353362	-0.664682384096174	-0.215977750261119	-0.450483795784257	0.0200874960525782	-0.671661753399752	0.0752380252867881	-0.365864532790235	-0.490435271499807	-0.433530639064268	-0.24790591359409	0.242203595362183	-0.291868157764286	-0.334196471650562	-0.204916689377343	-0.627000855095544	-0.297579776875313	-0.207111992789549
-0.333619680745406	-0.348097433960519	-0.7366421806727	-0.316665557430875	-0.389094470898811	-0.628776868929872	-0.516579038108827	-0.660347976340898	-0.852071918940887	-0.782447832733912	-0.351543946250062	-0.394757094228034	0.394960715841344	-0.318192492273445	-0.430343384429538	-0.576541066138775	-0.165685734595534	-0.092773722539598	5.92985639507363	-0.776094728170676	0.221886171834879	-0.743815443250463	-0.687690191755337	-0.210725237247473	-0.221611040598358	-0.777627148558564	8.0020310228172	-0.239954613915191	0.261039873555089	-0.703196401906068	-0.569055017738973	-0.182667091402095	-0.250074624787201	-0.672200375087821	-0.438247241167465	-0.450483795784257	-0.21968560777311	-0.458545569709524	-0.58336312264275	-0.394842129152109	0.643770096644856	-0.409088639457954	1.38980561575999	-0.0215445397056721	-0.455880121667562	-0.334196471650562	1.40452001255227	-0.645632566539764	-0.182147991048328	-0.233325393943072
-0.333619680745406	-0.348097433960519	0.944051744960693	0.101727120378663	1.54311630504273	-0.639954159181321	0.454882040790885	-0.6517419684235	-0.633688010192876	-0.942894039545201	-0.350864590011065	-0.396178569253121	0.51015598994023	-0.438621686404465	-0.430729932130806	3.01445546000759	-0.165685734595534	-0.092773722539598	-0.343966666116963	-0.346567622525396	-0.520256053717658	3.53699327204625	-0.754034037006047	-0.210725237247473	-0.221611040598358	1.55811271484524	-0.0627485814641466	-0.653288510759101	0.0816137302797497	3.06869355959651	-0.750351899573426	-0.182667091402095	-0.283673741902841	-0.0941957010814444	-0.432972863615678	4.63327300838262	-0.225069483795567	0.26091329662521	-0.601012428711316	-0.398313144839823	-0.541530267339441	-0.437972217005808	-0.2613535219158	-0.453280665395367	-0.457612863180215	3.07825524711825	-0.245905068873906	0.692872871190191	-0.297579776875313	-0.233420037837567
-0.333619680745406	-0.348097433960519	-0.256204318699202	-0.316665557430875	-0.391283729325649	0.576112721342929	-0.580191326166025	0.948397919788417	1.89668232277987	2.27858284098706	-0.298903683470333	-0.205855463112937	0.395291562447343	-0.438638687173003	0.101705419216479	0.208785022048133	-0.165685734595534	-0.092773722539598	-0.543670493992837	0.969939214152234	2.60906771840398	0.902501328285118	-0.0919366874686119	-0.210725237247473	-0.221611040598358	-0.809779239120983	-0.310221136743201	3.20193295101082	-0.372368925178721	-0.497998835111903	0.697171735948843	-0.182667091402095	-0.283673741902841	-0.678984505787442	1.92552941863019	-0.450483795784257	-0.225069483795567	-0.841601941821391	-0.644389139721479	-0.340542962498793	-0.236309795834742	-0.438010276799652	-0.248002269050044	0.984985445712289	0.0223451362095072	-0.334196471650562	-0.238493885865302	-0.509330881088138	-0.153313809027314	-0.2338488929845
-0.333619680745406	-0.348097433960519	-0.737512888208104	-0.316665557430875	-0.391283729325649	-0.088863830805518	-0.835310495361683	-0.668418756025401	-0.0256166344365759	0.912871192241712	-0.317091231477413	-0.396927943571024	-0.554201436036899	0.57746324680587	0.249648593541981	-0.512384791294054	-0.165685734595534	-0.092773722539598	-0.63484475794543	-0.617582955712967	-0.369236453493422	-0.0131789302189872	-0.0981828189792605	-0.143005908950483	-0.221611040598358	1.79439058659749	0.543180613916676	-0.6538860436127	-0.187715136981363	3.46140798869578	0.935791975245635	-0.182667091402095	-0.283673741902841	-0.680321762319578	-0.439283279615137	-0.450483795784257	-0.225069483795567	-0.854058844591073	-0.0661223241864621	-0.39053994741666	-0.537283984670619	1.22876511086633	-0.185907199903085	-0.282147268569096	-0.457612863180215	3.50326906162014	-0.245073201393349	2.11763927632596	-0.297579776875313	0.0215713172849596
-0.333619680745406	0.152213091051483	-0.738056723570381	-0.316665557430875	-0.391283729325649	-0.0804485551480565	-0.835759694095675	0.0315943130319807	0.982041436805247	0.980230152387229	0.325739763931593	-0.252176500087192	0.162958209457673	1.60819859230382	0.149400857933	-0.577713635130715	-0.165685734595534	-0.092773722539598	0.337682235474705	2.589951006802	-0.520256053717658	2.17516005903516	-0.0018456874235613	-0.210725237247473	-0.221611040598358	1.38218448901497	-0.347359962034915	-0.6538860436127	-0.143205045303374	-0.637866515677499	0.458923726245962	-0.182667091402095	-0.283673741902841	0.127250719039104	-0.437360329466048	-0.450483795784257	-0.225069483795567	-0.416824202152892	-0.0667731662757585	-0.0921071546961001	-0.0385726272814043	-0.438010276799652	0.0384926125839676	-0.453280665395367	-0.192611708088816	-0.334196471650562	-0.193371377071423	0.610582285456235	-0.0442825778907084	0.556525227568284
-0.333619680745406	2.40669879017964	0.239612236694688	-0.316665557430875	-0.38654272869966	-0.577580774565719	-0.44390261532834	1.24305453896649	-0.344084226327294	1.88404878292477	-0.351543946250062	-0.372973124248134	-0.150522625800146	-0.223961482459474	-0.401679735475472	-0.577713635130715	-0.165685734595534	-0.092773722539598	-0.291402050688501	-0.728404589196962	3.36679620906187	-0.584211865389846	-0.0357733697334787	-0.210725237247473	-0.221611040598358	-0.22446317614578	-0.00770787507400823	-0.406855372744728	-0.637623083574611	-0.508138307220324	-0.510544739496049	-0.130265254469602	-0.275413667892603	0.00797395957510127	-0.322210935028144	-0.450483795784257	0.0370388017329563	-0.57233712844956	0.0533135800042166	-0.379091394480093	-0.511445645472116	-0.232917465715026	-0.241901764244898	1.03152580788526	-0.412515985390372	-0.328513867885183	-0.226293162817125	-0.486956389469171	-0.297579776875313	-0.230400306078823
-0.333619680745406	-0.348097433960519	-0.740277741480361	-0.316665557430875	0.420292314244504	0.0205854319083436	2.26982490810466	1.35856372263812	-0.315001218910358	0.579964670340541	-0.351543946250062	-0.396927943571024	3.69215593479084	-0.438638687173003	-0.430857265491224	0.662034785721728	-0.165685734595534	-0.092773722539598	0.588418262010469	1.87620978209373	-0.520256053717658	-0.533752344968428	0.603606732815049	-0.210725237247473	-0.221611040598358	-0.249715387705849	-0.0131974583839459	-0.6538860436127	-0.651706178730911	-0.290995174848427	2.28048191805	-0.182667091402095	-0.283673741902841	-0.331852279652528	-0.439283279615137	-0.450483795784257	-0.225069483795567	-0.684832746137123	-0.644861319276459	-0.39899795939078	-0.478185036841534	-0.438010276799652	0.0481161137474669	-0.453280665395367	-0.455880121667562	-0.334196471650562	-0.11913350645803	-0.460693705607858	-0.172705588584304	-0.231231397777361
-0.333619680745406	-0.348097433960519	-0.738617687605485	0.0337505650647319	-0.379084894255447	-0.251184134348327	0.869552970411897	0.635666758702395	-0.500635512233142	0.611925144027378	-0.351543946250062	-0.394449796845873	0.381568780445168	-0.438638687173003	-0.15486675440551	-0.577713635130715	-0.165685734595534	-0.092773722539598	-0.123189840784517	-0.178295934218442	-0.520256053717658	-0.0692493146751343	1.29271137696258	-0.210725237247473	-0.221611040598358	-0.328118346510466	-0.365796759899228	0.286842451749614	-0.653238419483916	0.0757685428233539	-0.748708470800308	-0.182667091402095	-0.283673741902841	0.964781008318947	-0.433961809406638	0.301586857628545	-0.225069483795567	-0.358546526456514	-0.580644899799218	0.370380143213645	-0.398279303935221	0.195373200385593	-0.262606142843215	-0.453280665395367	-0.456649595694562	-0.334196471650562	-0.199244865646269	0.455275874995676	-0.147135055737096	0.50349507043383
-0.333619680745406	-0.348097433960519	-0.740277741480361	-0.316665557430875	-0.391283729325649	-0.382792862772668	-0.83611058334243	-0.668749904428487	0.569109637088878	0.334077323603308	-0.351543946250062	-0.396927943571024	0.068459228600748	-0.438387925837068	-0.162265732169791	-0.577713635130715	-0.165685734595534	-0.092773722539598	-0.63484475794543	2.18404984631929	0.228843447899254	0.0815681601856459	-0.279394726874795	-0.210725237247473	-0.221611040598358	3.37440307420095	-0.365796759899228	-0.6538860436127	0.26327814681193	-0.810788875316547	0.653009855071217	-0.182667091402095	-0.283673741902841	-0.680321762319578	-0.439114530928585	0.186688360505015	1.0898422749879	-0.854058844591073	0.48424761277597	-0.38937741948943	-0.182952054846928	-0.437367066283696	0.479210423689853	-0.0895785109422566	1.99573252604764	1.4841468389737	4.55026470243885	0.328261595079021	-0.0538517240119681	-0.2338488929845
0.728908723655807	-0.348097433960519	0.129364961429162	0.797160270545899	-0.00703657488136522	0.422151946374033	-0.777787345698604	2.36600572776933	0.0726797305883767	0.901101153413261	0.178769902792769	-0.396927943571024	-0.171775844162207	1.46459735065551	0.290231554555162	0.649064736872106	2.2418961251237	-0.092773722539598	-0.561955218334996	-0.344072368958761	-0.520256053717658	0.209980434798655	0.64987848997282	-0.210725237247473	-0.221611040598358	-0.118647588628679	0.140522018393598	-0.100207563242911	-0.41674381914321	0.23798742221795	0.174399852500035	0.175546491321048	-0.283673741902841	3.39230931430939	0.497432830662886	-0.00890807774206355	-0.225069483795567	0.586882142986847	0.89709844475296	-0.350113798118219	0.360874601692128	-0.438010276799652	-0.261257166459845	-0.453280665395367	-0.286658533611111	-0.334196471650562	-0.236956191431545	-0.184031441339424	0.155402054083394	-0.19193347820985
-0.333619680745406	-0.348097433960519	-0.66393381929829	-0.316665557430875	-0.391283729325649	0.0283114708964798	-0.834018859944748	-0.665534684468296	-0.76986141697572	2.25118814925549	-0.351543946250062	-0.396927943571024	-1.10373213449178	5.46464017688616	-0.406031807829755	-0.287323334779843	-0.165685734595534	-0.092773722539598	-0.588831450891484	0.0867221043999526	-0.364024642448731	1.11674707066577	-0.748788175666143	-0.210725237247473	-0.221611040598358	-0.87093623816566	-0.310905384439567	-0.59805832218966	1.2784327115825	-0.810788875316547	-0.471966302527092	-0.182667091402095	-0.283673741902841	-0.680321762319578	0.640802499635688	-0.450483795784257	-0.189679100131541	-0.819359361716714	4.28265137717668	-0.390570322255614	-0.513673489666854	0.330051586880306	0.163622216573447	-0.398294305080867	0.760572817906275	-0.334196471650562	-0.248829209108593	-0.651455371507571	-0.277554279032146	-0.218327294287254
-0.333619680745406	4.77236460597714	0.806903889019401	-0.316665557430875	-0.391283729325649	0.0783900896313222	-0.733366582003796	-0.668287836889297	-0.823332272809008	-0.94249847871221	-0.330464211355945	-0.142110125451905	-0.860570907302432	-0.438638687173003	3.85979038524933	-0.575719470178436	-0.165685734595534	-0.092773722539598	-0.410858018198344	-0.142624073499218	0.353238560569714	0.836764955332778	-0.581098438597339	-0.210725237247473	-0.221611040598358	0.501593972395263	-0.0862336563065394	-0.262017947256338	-0.692156583511845	3.75872899676501	0.439392207365447	0.0393017152965666	-0.267991825494398	-0.590888654731311	-0.351600677204733	-0.4099640359291	-0.0542825219571114	0.910007853366019	-0.53908033735141	0.0626305589812722	-0.116459921713633	-0.438010276799652	-0.126172839427022	0.567636640994714	-0.178966368676672	-0.334196471650562	-0.233502680981957	0.014443386406895	-0.0994794406166504	-0.210628604994394
-0.333619680745406	-0.348097433960519	-0.144485404959903	-0.316665557430875	-0.391283729325649	-0.366000320832891	-0.742578937184766	-0.667910481732293	-0.740707897866317	0.4133872706179	-0.339815205384758	-0.346982235135833	-1.04413563253109	1.32568832112369	-0.113560721809957	-0.435936483683485	-0.165685734595534	-0.092773722539598	-0.361036338110077	0.995843262650168	-0.520256053717658	0.473257477664612	-0.748091691250958	-0.210725237247473	-0.221611040598358	2.87744732521036	-0.35944908094401	-0.645187780553969	3.51272514685952	2.36425373486398	2.04869525224143	-0.182667091402095	-0.283673741902841	-0.536892845244667	-0.271864960614544	-0.170432051959199	-0.225069483795567	-0.756863265655656	-0.327709797645222	0.215719747308155	0.258539189373517	-0.430809363804456	0.360885923777191	-0.453280665395367	-0.307873217525898	-0.334196471650562	-0.244468206862034	-0.476240152313435	-0.188802033053178	0.114047275072074
3.95191155033948	-0.348097433960519	-0.697207693655329	-0.141887286433689	3.12546205068606	-0.45011506803236	1.0326408474705	-0.246824482706423	-0.160881053531746	0.248606727019588	0.301622617447174	-0.229463449717949	0.608525876087348	0.536079125992256	-0.41614116712293	1.20021204638298	0.473788069269152	-0.092773722539598	0.105489358594142	-0.330387956202499	-0.520256053717658	-0.427184184199717	0.229364910191852	-0.210725237247473	-0.221611040598358	-0.0868244197088413	-0.195820271078369	-0.202196588533289	-0.526911178185889	-0.0814376350476414	-0.460462301115268	-0.182667091402095	-0.283673741902841	-0.0503923956507211	0.00658999413773936	-0.428793555524594	-0.225069483795567	-0.605515864170507	-0.502518325864467	-0.325581973639575	-0.485171044355583	-0.292366863698618	-0.262606142843215	-0.453280665395367	-0.435873796965546	-0.334196471650562	-0.243409466432233	-0.425118327156338	-0.256990120645731	-0.226626380785819
2.02165161567728	-0.348097433960519	-0.740142139487143	-0.316665557430875	-0.391283729325649	-0.513418415359882	-0.835912451914305	-0.668749904428487	0.781428007421835	-0.793822310729373	3.29289213508103	-0.370336836180116	-0.983971177230103	-0.438532432369641	-0.430429789209821	-0.577713635130715	-0.165685734595534	-0.092773722539598	-0.63484475794543	-0.799140289987844	-0.307112649201278	-0.194435342468174	0.695468581532751	-0.210725237247473	-0.221611040598358	-0.546484939725729	0.467857646819906	0.274937176919664	-0.770849163753204	-0.733158541986451	1.04537496305314	-0.182667091402095	-0.0975863240316048	-0.680321762319578	-0.439228338182306	-0.324099718680709	-0.130363478115561	-0.845198839436416	-0.398192167433139	-0.338919289289266	-0.49444888114568	-0.437937963191349	-0.225726092076463	-0.204910071771398	-0.158196269755263	-0.334196471650562	-0.242275101686019	0.807900138925563	-0.216875753130781	-0.205550368530375
-0.333619680745406	-0.348097433960519	-0.714233594445976	-0.316665557430875	-0.389485666257049	0.692578514708856	-0.824528213292214	-0.134607530251519	0.023292421466664	-0.922085014873521	-0.351543946250062	2.06177458465042	-0.140621122097265	-0.438638687173003	-0.326484838528707	-0.520656587516107	-0.165685734595534	-0.092773722539598	-0.614116327572916	0.120494887642038	-0.520256053717658	-0.743815443250463	-0.730768493775398	-0.210725237247473	-0.221611040598358	-0.430921310801189	-0.365796759899228	5.0126163352654	-0.410261839879271	-0.764495847971538	1.6215020960292	-0.182667091402095	-0.212825707527502	-0.680321762319578	-0.433526202332048	2.86714092550722	-0.225069483795567	-0.514575184396512	-0.0226945667379228	-0.383603438739223	-0.247891095552036	-0.438010276799652	0.0718496669923672	-0.453280665395367	-0.204102520225358	-0.334196471650562	-0.229242511157284	-0.102998986103398	-0.297579776875313	-0.157175507956414
-0.333619680745406	-0.348097433960519	-0.729585167467724	-0.316665557430875	-0.391283729325649	-0.501100843854035	-0.725215969284991	-0.525674541481403	-0.257770250433116	0.524472535184738	0.465310549510898	-0.396219901649552	0.217323658970172	0.58954654304425	-0.212025790373088	-0.577713635130715	-0.165685734595534	0.369232593220155	0.0380856896640974	0.23737698667158	1.76873693949061	2.15391528748548	0.278726390765922	-0.210725237247473	2.57321217459517	-0.369891395118418	-0.299447021550249	1.88524283512911	-0.1339627793888	1.05264330876901	2.88072671943155	-0.0569026827641122	-0.283673741902841	-0.582326951324338	2.1918226947865	6.40845692380732	-0.189344351363306	-0.0597263227553415	2.09671526981249	-0.143274951588184	1.01739062007103	0.0912377984503129	-0.262606142843215	1.28158560113754	1.1777018380395	-0.334196471650562	-0.240838239674146	-0.231037472757061	-0.263707534479198	-0.214402530287398
-0.333619680745406	-0.348097433960519	0.193209234615284	0.56337295973416	-0.391283729325649	-0.641309826894884	-0.833241458768748	1.49295221584845	-0.751844146687486	0.0919141400277414	-0.351110733575919	2.20658892525926	0.94774473925522	-0.436483839760813	-0.42932016992618	1.69029004839527	-0.165685734595534	-0.092773722539598	-0.436011415334544	-0.247397085995737	-0.520256053717658	-0.0992419333335054	0.438006448991801	0.540026645441428	-0.221611040598358	0.226047341813818	-0.36215041061175	-0.6538860436127	-0.283855733248368	0.436220439107643	-0.540899009399532	-0.182667091402095	-0.265023088535115	-0.680321762319578	-0.219293858171283	-0.331827934206298	-0.225069483795567	-0.268465399421404	1.71588331630697	-0.353819528470576	-0.427852045152059	-0.438010276799652	-0.262606142843215	-0.453280665395367	0.00622038048813906	-0.334196471650562	-0.232091027075556	0.385680394989576	-0.297579776875313	-0.233008928420853
-0.333619680745406	-0.348097433960519	0.851185790446987	-0.316665557430875	-0.391283729325649	-0.3196162133623	1.15828490952085	-0.657452353095313	-0.924931957339759	0.800906436035565	-0.351543946250062	-0.396927943571024	-0.061701340309511	-0.438638687173003	-0.416414024323826	-0.577203128902932	-0.165685734595534	-0.092773722539598	0.593409950951881	0.0752881576768899	-0.520256053717658	0.353274251067412	0.414563079953019	-0.210725237247473	-0.221611040598358	0.183765959758239	-0.29283857067166	-0.0140569404264322	1.03463743471277	-0.569342695734779	-0.750351899573426	-0.182667091402095	-0.283673741902841	0.374398557387061	-0.439283279615137	-0.450483795784257	-0.225069483795567	0.261481923821703	0.227267080380661	-0.202989123622254	0.140044635611087	0.116650322799637	-0.26216652107542	-0.453280665395367	-0.0872336650429856	0.031865947179074	0.912356961327861	-0.135615545092448	-0.140195840503468	-0.2338488929845
-0.333619680745406	-0.348097433960519	0.287573948001406	1.49937249072018	3.23875079085258	-0.598197059645245	0.989672039279504	0.407459302222543	-0.34098171185874	-0.941547449475446	-0.351543946250062	-0.259458190101922	0.627297744904413	-0.438638687173003	-0.390610828359148	-0.577713635130715	-0.165685734595534	-0.092773722539598	0.863137971107607	-0.434529258935312	-0.520256053717658	-0.544540506271566	-0.537390336840142	-0.210725237247473	-0.221611040598358	-0.336782441595759	-0.359310894112822	-0.119351305679128	0.40003063401766	0.503413453336133	-0.257597172433615	-0.182667091402095	-0.282556099753464	-0.680321762319578	-0.419386632154154	-0.450483795784257	-0.225069483795567	1.04848841154448	-0.114667487082214	-0.355227816458432	-0.253888242718551	-0.438010276799652	-0.246617159370692	-0.453280665395367	-0.453195512284471	-0.334196471650562	-0.106957991515324	0.664681896867227	-0.0146879339262825	-0.232201497695939
-0.333619680745406	-0.348097433960519	0.830988230404427	-0.316665557430875	-0.391283729325649	-0.249270995799281	-0.736114710285494	-0.027373206094204	-0.825689815918018	-0.890322321603179	-0.327663097587903	-0.377557426130556	0.862568280540678	-0.43599931785748	-0.19789633498672	-0.29537976118705	-0.165685734595534	-0.092773722539598	6.48684908645264	1.77919100694669	-0.520256053717658	-0.743815443250463	-0.7535672442597	-0.210725237247473	-0.221611040598358	0.407963436637461	0.0689278669190478	3.74861500239858	1.46381882072798	0.118848624944007	-0.7464470004373	-0.182667091402095	-0.14683243123852	1.10410030775851	-0.401879937021324	-0.450483795784257	-0.220875825615726	1.32135012253134	0.0426959208219701	0.324726760266164	1.10321206458583	-0.409766103788369	-0.0910994534594248	-0.453280665395367	-0.417925102809806	1.34349436950408	0.568820899963064	0.527950297476609	0.029577288363121	-0.231201821560331
-0.333619680745406	-0.348097433960519	-0.735333264590791	1.67548891947064	-0.391283729325649	-0.0379996849843121	0.436044430582549	-0.218091582894513	-0.616398849772509	0.325846291801932	-0.350443684515164	-0.396927943571024	0.513894556588023	-0.438638687173003	-0.368636728447036	1.84882616210145	-0.165685734595534	-0.092773722539598	-0.593197478548686	-0.527185288526762	-0.520256053717658	-0.565326207127495	-0.440549365494735	-0.210725237247473	-0.221611040598358	0.259470265995306	-0.365796759899228	-0.345755747537395	-0.102367824842147	0.173348287526768	-0.750351899573426	-0.182667091402095	-0.283673741902841	-0.55969143831695	0.595687734505221	-0.450483795784257	-0.225069483795567	0.311454997671627	-0.328437209392083	-0.176347628510823	-0.166746378798519	-0.437964605047039	-0.262533876251248	-0.453280665395367	-0.456615396848918	0.154257032345039	-0.197934044161754	0.445330954024601	0.0192476802984499	-0.217309872421429
-0.333619680745406	-0.348097433960519	-0.634181314596727	10.0178756609194	-0.389632813134919	-0.630398602269461	-0.801859557988919	-0.00588706552190997	-0.779618089205141	-0.928733803342935	0.756242397426026	-0.074939590069235	-1.0385314586328	-0.433347197965552	-0.430829979771134	0.0271963614936049	-0.165685734595534	-0.092773722539598	-0.226396750014594	-0.792242809005389	-0.490706068454834	-0.743815443250463	-0.730153512855607	-0.210725237247473	-0.221611040598358	0.620671082501933	-0.36111400937784	-0.621936945212629	0.253750463502188	1.21990657553755	-0.725686421576889	-0.182667091402095	-0.283673741902841	0.573763936720863	-0.328140685385846	-0.397240233572053	-0.225069483795567	3.36096298079826	-0.62751829183815	-0.383650381672151	-0.530094388261491	-0.430177571226653	-0.262395365283313	-0.399925256446128	-0.456615396848918	-0.334196471650562	-0.23705702385343	2.13940050835549	-0.297579776875313	0.0273593829576939
-0.333619680745406	-0.348097433960519	-0.568248770715039	-0.316665557430875	-0.391283729325649	-0.600016441735597	-0.233529387362198	-0.453772981820749	-0.535584785890768	-0.268004137053918	-0.351543946250062	-0.396927943571024	0.997209982925529	-0.438638687173003	-0.430857265491224	0.519236621818932	-0.165685734595534	-0.092773722539598	-0.344125348326726	-0.678716668095531	1.25579147983268	-0.743815443250463	-0.232263478311051	-0.210725237247473	-0.221611040598358	-0.276380467230645	-0.365796759899228	-0.6538860436127	-0.495796926620571	-0.682467518614415	-0.710172173030662	-0.182667091402095	-0.283673741902841	-0.680321762319578	-0.436838385854153	-0.450483795784257	-0.218560479968763	-0.28499525978457	-0.202518407527628	-0.370815631539695	-0.498421773012537	0.00285534518686923	-0.262606142843215	0.0491106033679382	-0.335049900198038	-0.243878387397665	-0.232696021606871	-0.58757521798453	-0.265481945680491	-0.2338488929845
-0.333619680745406	1.66549801238408	0.638780255658774	0.195128673004817	0.498337582687168	-0.639148360428213	1.96667172344481	-0.291594976691022	-0.658931196096112	-0.941677900388454	-0.351543946250062	-0.396748237499584	-0.256308990031751	-0.314231313204092	-0.356521868727279	-0.577713635130715	-0.165685734595534	-0.092773722539598	0.279663485807806	-0.510729249182244	-0.520256053717658	-0.743815443250463	-0.752641068175677	-0.210725237247473	-0.221611040598358	-0.870248492912988	-0.363073142032909	-0.632064748895796	0.268434437385156	4.27577236542372	-0.694770295682597	-0.182667091402095	-0.277858510094365	0.117580071190846	-0.439283279615137	-0.450483795784257	-0.225069483795567	6.04607349819097	-0.622209462247027	-0.396225564999002	-0.39776160645916	-0.437873261541815	-0.25027866669698	-0.453280665395367	-0.411210729448275	-0.317444027329802	-0.248829209108593	1.12331788034129	-0.297579776875313	-0.0889757091073699
-0.333619680745406	-0.348097433960519	-0.436380828172859	0.145969961096315	-0.391283729325649	-0.113263315691304	0.804617285411118	-0.519748525291302	-0.279329966836384	-0.727818356841546	0.612849002284535	-0.312104880790848	0.529174155675095	-0.437707895095548	-0.0838238345323698	-0.412469150525066	-0.144385048003301	-0.092773722539598	0.420754639174524	-0.551123140385164	-0.520256053717658	-0.334566671735538	0.520628765095292	-0.210725237247473	-0.221611040598358	0.16460627407782	0.00693324257235011	-0.181116537103129	-0.676124387985913	1.29491965762966	-0.620240098501718	0.744442331249699	-0.283673741902841	-0.154062392904298	-0.413998447348645	4.15262923947902	-0.102356164506511	-0.296103325948617	-0.566658175684144	-0.0710353005091874	-0.397296260413261	-0.230329399733666	-0.262606142843215	-0.453280665395367	-0.457612863180215	-0.03913770529274	-0.248829209108593	-0.261947020517765	-0.234303006000625	0.210252793826647
4.18212603795975	-0.348097433960519	0.202334535064194	-0.316665557430875	-0.391283729325649	0.0652844570807679	-0.814630716607883	-0.15803050392558	1.41706945493279	-0.639158025030094	2.9760389083511	-0.253799245912291	-0.992005235645789	-0.375871849730726	-0.232671985240842	-0.533307569973366	-0.165685734595534	-0.092773722539598	-0.126599241405718	-0.558656279317347	-0.520256053717658	0.871730839840114	-0.534122787615711	-0.210725237247473	-0.221611040598358	-0.845646649146208	-0.248975395868748	0.631248286633333	0.627222880571125	-0.455470086787146	-0.613539965811314	-0.140476894487216	-0.249428487919592	-0.579962290383364	-0.338112555444693	-0.448178140323584	-0.225069483795567	-0.675933069317594	0.495784107848988	-0.275082423204474	-0.514726335095699	-0.430542945247551	-0.161559380626472	-0.453280665395367	-0.350040394205531	-0.334196471650562	-0.248829209108593	-0.346368209155251	-0.297579776875313	-0.215260240581263
-0.333619680745406	2.99965941241609	0.261027359897411	0.883443567345605	-0.391283729325649	-0.483839519620783	-0.822120387081723	-0.0929174865281805	-0.760169124987248	-0.921218147516116	2.31825222994155	5.95200309853421	-0.998260074535877	-0.438111663348326	-0.430857265491224	0.0679730464378065	-0.165685734595534	-0.092773722539598	-0.495122805360099	0.366940659207502	-0.520256053717658	0.128214843456191	2.33886060620519	-0.210725237247473	-0.221611040598358	-0.87041295373428	-0.319689163499439	0.359582622041632	-0.69458263137077	0.251929196367028	-0.750351899573426	-0.182667091402095	-0.283673741902841	-0.640187758348986	-0.436901176063103	-0.371408352947848	-0.225069483795567	-0.677493488135877	-0.611170669948177	-0.396960083831884	-0.527883994543474	-0.437462215768305	-0.252211798032076	-0.453280665395367	-0.457436169144385	-0.244835119557034	-0.248829209108593	-0.03644451498928	-0.289024580011935	0.144212058820779
-0.333619680745406	-0.348097433960519	-0.732437091493522	-0.316665557430875	-0.376644409451759	-0.487914124636501	-0.834542168907581	0.229805885092806	-0.703342832310252	-0.774763853148374	0.893752961367501	-0.100533328763654	-0.956031181353455	-0.284598973642367	-0.392175209644282	-0.569521605506753	-0.165685734595534	-0.092773722539598	-0.599440490058518	-0.602796999056243	-0.520256053717658	-0.162682952817092	-0.469157092378026	-0.210725237247473	-0.221611040598358	-0.616612529022651	-0.35067421716357	-0.512202683946477	-0.577486389511192	-0.613664863188713	-0.632867811895161	-0.100973971261183	-0.278661815389229	-0.207047105988595	-0.178162346921072	-0.450483795784257	0.0241137798483016	-0.607499447414087	-0.477875657738364	-0.396940754388913	-0.524440433803826	-0.389293740679934	-0.259709456948569	-0.453280665395367	-0.450562201169846	-0.334196471650562	-0.223873184691867	0.00788087657347101	-0.242858202864003	-0.2338488929845
-0.333619680745406	-0.348097433960519	-0.738740443094083	-0.316665557430875	-0.38659297397503	-0.43077589795776	2.22783314497144	-0.663428426602159	-0.460747354377057	-0.936480904337993	-0.349097279215411	-0.0244457781161542	-0.360466853747158	-0.0575282086646394	-0.402420997537905	1.02035432100703	-0.165685734595534	-0.092773722539598	-0.436088489550715	-0.225571513659725	-0.520256053717658	-0.295303375456148	-0.287070874259174	-0.210725237247473	9.43828302276463	0.643852582812108	-0.2029079182264	-0.0416644710041449	0.263871514554515	0.948333489453634	0.41202279741314	-0.182667091402095	-0.283673741902841	1.44376346692125	-0.438486628839086	-0.223120548967908	-0.225069483795567	0.0921897059263007	-0.0705250794964081	-0.387372680118483	1.92565884928092	-0.435631539684431	-0.229839265602539	-0.453280665395367	-0.254505918897701	-0.334196471650562	-0.248829209108593	-0.456103742082746	-0.297579776875313	-0.180466778867391
-0.333619680745406	-0.348097433960519	0.575372763629757	-0.316665557430875	2.55012134716472	0.370340100132505	-0.603167009560231	-0.492987113646599	-0.756942448625436	1.00299173266005	0.9735502436576	-0.169725557450018	-0.267002687552331	-0.438638687173003	-0.141319394381052	-0.372011531973229	-0.165685734595534	-0.092773722539598	0.813506709671056	-0.0341989889312787	-0.520256053717658	0.169365430365444	-0.754256319266213	-0.210725237247473	-0.221611040598358	-0.33376981836938	-0.269986480668903	-0.121907838647694	-0.557293108803079	0.186764076560222	0.665813148461788	-0.182667091402095	-0.283673741902841	-0.404977380751323	0.636556311755454	-0.0177464236746428	-0.225069483795567	-0.470182591405193	0.139020550037831	-0.397562057912967	0.506382493418955	0.964774768808843	-0.262118343347443	-0.453280665395367	0.106303302266684	0.0426275787166722	-0.212075791331232	-0.380742357483118	-0.297579776875313	-0.2338488929845
-0.333619680745406	-0.348097433960519	0.222140990410524	-0.316665557430875	-0.391283729325649	-0.55815291594911	-0.690786474400803	-0.0840650425898823	-0.268337807125908	0.121526497280444	-0.108713473778751	-0.395404036085216	-0.0249111977223791	0.266166424298782	-0.419661025014481	-0.542863608424687	-0.165685734595534	-0.092773722539598	-0.52716754417745	-0.568593863537634	0.0833552509064121	0.22755264079833	-0.13062121014607	-0.210725237247473	-0.221611040598358	0.173838506545755	-0.359306436473106	-0.584957981652509	-0.581519787963956	0.103633079611308	1.30884328354348	-0.182667091402095	-0.282084594471696	0.50460168119901	-0.400796805916939	0.0194002476361974	-0.225069483795567	0.0764665027488571	-0.416326414666279	-0.173011918923902	-0.403624966637478	-0.0172897036945108	-0.262473654091276	0.423355693432198	-0.407488755080635	-0.334196471650562	-0.248829209108593	-0.479085171027347	-0.297579776875313	-0.147069314597327
-0.333619680745406	-0.348097433960519	1.85969349874877	-0.316665557430875	-0.391283729325649	0.380615301213807	-0.836236116995364	-0.668749904428487	-0.849755763129629	-0.942894039545201	-0.351543946250062	-0.396927943571024	-0.689909199707748	-0.438638687173003	-0.430857265491224	-0.146455522550853	-0.165685734595534	-0.092773722539598	-0.63484475794543	-0.587746513935969	4.07619252748455	-0.743815443250463	-0.754256319266213	-0.210725237247473	-0.221611040598358	3.03017162425482	-0.365796759899228	1.59058350123433	0.818614021491257	-0.810788875316547	-0.749825159582042	-0.182667091402095	0.190206529432919	-0.680321762319578	-0.439283279615137	-0.450483795784257	-0.225069483795567	-0.854058844591073	-0.63789348043811	-0.399086322558646	-0.401181899896512	-0.438010276799652	1.67032043690879	5.19161675456065	-0.284008123073665	1.91531199178884	-0.248829209108593	-0.47123291937695	-0.297579776875313	3.15491715612712
-0.333619680745406	1.06636071699934	0.816525920980313	-0.316665557430875	-0.391154527188984	0.423261820128314	0.224550474461901	1.12835397348845	-0.53524142460571	0.113211303599708	-0.175972202875175	-0.39673026689244	0.38624106973656	-0.438638687173003	-0.429211027045821	-0.577713635130715	-0.165685734595534	-0.092773722539598	0.368892759246443	-0.266458928115539	0.680673047853874	-0.0627840690714803	-0.132369830592704	-0.210725237247473	-0.221611040598358	-0.87093623816566	0.0652480853337018	0.475503995639995	-0.639820046418994	0.0181066323767789	0.23273455074583	-0.0687266869950337	-0.281805183934351	-0.115233029452864	0.489780273947123	-0.107624289317538	-0.225069483795567	-0.0124376982283957	0.236532008945939	0.109460276600962	2.15832023857893	1.35667646601566	0.103261545633676	0.961336650916011	-0.410344358691949	-0.334196471650562	0.669275200266756	0.906205018886941	0.58528485351098	-0.186065556751135
-0.333619680745406	-0.348097433960519	2.38629741616089	-0.316665557430875	3.79298488977026	-0.464333108295538	-0.814178492966591	-0.668749904428487	-0.928474403454792	-0.892392703835427	-0.348494227481518	-0.395995269060253	-0.688135494292251	-0.438638687173003	-0.430857265491224	-0.571467910500177	-0.165685734595534	-0.092773722539598	-0.158136197151827	-0.330376111644429	1.96341774922131	-0.531278464007661	-0.754256319266213	0.00877459752594306	-0.221611040598358	2.36110762578304	-0.147840465997967	-0.651291692109096	0.625179892900452	-0.801213411344157	-0.360135890756347	-0.182667091402095	-0.283673741902841	-0.673374551555063	-0.437548700092898	-0.203138201642077	-0.225069483795567	0.0390296749983583	-0.644861319276459	0.212704354204747	-0.16248846247855	-0.429526748751929	-0.204642313870323	1.66602413723467	-0.455714827246947	-0.334196471650562	-0.245879860768435	0.14174849045875	-0.297579776875313	0.546217915933394
-0.333619680745406	-0.348097433960519	-0.734850806972813	0.240389071180689	-0.204723021876621	3.85023269459768	1.63497097614486	-0.668749904428487	-0.726418550101564	0.454929574269837	-0.339172770680488	-0.375264376658988	0.984439303933952	-0.438638687173003	0.824695144429103	-0.577713635130715	-0.165685734595534	-0.092773722539598	-0.514563642944819	0.140405589756819	-0.520256053717658	-0.586392451185161	0.710183667155703	-0.210725237247473	-0.221611040598358	-0.87093623816566	-0.360456507519768	0.312876731269748	0.305305858250369	0.602178248842219	-0.750351899573426	-0.182667091402095	6.35767024654857	-0.680321762319578	-0.421184001885343	0.723607201578365	-0.225069483795567	-0.0956159555758477	-0.644861319276459	-0.160141271254501	-0.386238474997603	-0.438010276799652	-0.164413911009137	-0.453280665395367	-0.457476067797637	-0.334196471650562	-0.227099822192211	-0.665560342064766	-0.155848682172018	0.10061079967543
-0.333619680745406	-0.348097433960519	1.97865213153654	0.313657854553578	-0.391283729325649	-0.510871787225059	0.200407176850045	-0.121361594128097	-0.0519527515730527	-0.23658650748895	-0.351543946250062	-0.15596007237775	-0.212927647838431	-0.431069094981461	-0.0692941885846881	1.03894791502208	-0.165685734595534	-0.092773722539598	-0.606563054388181	0.81331072642757	-0.520256053717658	-0.213053209492503	0.321152664822832	-0.210725237247473	-0.221611040598358	-0.0631719634104232	-0.365796759899228	0.118610480486741	0.455717070011689	0.550523975619883	0.737618344087242	-0.182667091402095	-0.283673741902841	0.324659137594169	0.0623359265210271	0.227421606976902	-0.225069483795567	0.30434054577132	0.441126133957688	-0.349903935594539	-0.381957291375338	-0.2696527787328	-0.262606142843215	-0.453280665395367	-0.41168381347969	-0.334196471650562	-0.248829209108593	0.594144399553632	-0.179201201017609	1.02745845846888
-0.333619680745406	-0.348097433960519	-0.6947083348119	-0.316665557430875	-0.391283729325649	-0.640911995435016	-0.834412097893698	-0.668749904428487	-0.574678920775158	1.00664856631823	-0.351475026051903	-0.395858692445959	-1.17561774982865	-0.437499635680958	-0.372097467278393	-0.577713635130715	-0.165685734595534	-0.092773722539598	-0.63484475794543	1.09318973723713	-0.520256053717658	1.40724955606388	-0.754256319266213	-0.210725237247473	-0.221611040598358	-0.87093623816566	-0.229136670313833	-0.6538860436127	3.32751554583999	-0.583493596496093	-0.747156343625697	-0.182667091402095	-0.225643665928168	-0.680321762319578	-0.439283279615137	-0.450483795784257	-0.225069483795567	0.457539291617144	0.821409338250672	-0.399086322558646	1.76773785177976	-0.438010276799652	7.27544979855939	-0.453280665395367	-0.44773509659657	7.83044019802118	-0.223974017113752	-0.15980452642451	-0.297579776875313	-0.206544129422577
-0.333619680745406	-0.348097433960519	-0.73911727389629	-0.020026649645004	-0.391283729325649	-0.598199593603588	0.0248612190779903	-0.555839850664799	-0.107940568254842	-0.917157336837012	-0.33064143472264	0.353738460985492	-0.210203677449036	-0.438638687173003	-0.42002938223569	-0.549436376107398	-0.165685734595534	-0.092773722539598	0.215601210837635	-0.680035362227265	-0.520256053717658	3.78763311887035	-0.754256319266213	-0.210725237247473	-0.221611040598358	0.12758016281168	-0.278899531280531	0.20868666724016	-0.199484849039988	0.494617461282078	0.780171912191176	-0.182667091402095	-0.273056141483761	-0.656251144741117	-0.369786291471833	-0.438229663984015	-0.225069483795567	0.276649723690944	-0.138353034488764	-0.389460259959304	-0.538778908843068	-0.437321394531084	-0.262606142843215	-0.453280665395367	-0.416522950138383	-0.334196471650562	-0.248274630788222	-0.384112124093152	-0.297579776875313	-0.16734972661467
-0.333619680745406	-0.348097433960519	-0.261785411262199	-0.228049777325113	-0.391283729325649	-0.543787906102031	-0.835307470454383	0.0806350811912524	1.014554991347	0.519986707014867	2.13801360457703	-0.381302500659356	-0.647562672176526	0.0116266675557889	0.0136316623874484	2.00221733023075	-0.165685734595534	-0.092773722539598	0.109878055138454	-0.270869051903406	-0.190535253097855	0.583600219693049	-0.00757316032715733	-0.210725237247473	-0.221611040598358	0.569022909124634	0.0853698710105663	-0.351489037449151	0.911701402728375	-0.665395182451862	-0.507798668340968	-0.128652890256295	-0.283673741902841	-0.678739885690099	0.328177898050509	-0.354713699519643	-0.225069483795567	0.221902826168138	-0.0648844480558396	-0.3524250472277	-0.537848216751271	-0.423018524004685	-0.0134249115277516	-0.163612053272478	-0.442930158783522	0.0751372090716002	-0.245375698659006	0.0584779538344462	-0.288549291297303	-0.161236322554607
-0.333619680745406	-0.218387297846296	0.0513095993537317	0.0156343252035551	-0.391283729325649	-0.172352690294239	-0.124113952974269	-0.44511306602378	1.77567965991762	2.61271812632689	-0.351543946250062	-0.0620888089005938	-0.1214945121971	-0.438638687173003	-0.37259315786002	0.200585015764362	3.14336082063788	-0.092773722539598	-0.539730641413285	0.24119093436995	-0.520256053717658	-0.465440075345599	-0.754256319266213	1.55829015015143	-0.221611040598358	3.3037671514564	-0.349989969467203	-0.274709847615079	-0.755151207018983	-0.542263968035228	-0.201608222949449	-0.182667091402095	0.552008248976487	0.296544134406319	-0.439283279615137	-0.229183568883011	-0.225069483795567	-0.628406414801419	1.06260375957815	-0.351792698307663	0.453524999430481	-0.438010276799652	-0.257987103173375	-0.453280665395367	-0.457612863180215	-0.334196471650562	-0.229746673266712	0.705934668218952	-0.279392062062057	-0.2338488929845
-0.333619680745406	-0.348097433960519	3.16410188492637	-0.316665557430875	1.41126911352345	0.366417532617373	-0.83579599298327	0.267402780531494	-0.660796690220732	-0.397558726046237	-0.351543946250062	-0.396927943571024	-0.101004079065538	-0.438638687173003	-0.430857265491224	1.48089475174616	-0.165685734595534	-0.092773722539598	-0.326334805723545	0.419506807919815	-0.520256053717658	-0.0610370500424851	-0.613944347241118	-0.210725237247473	-0.221611040598358	1.87567908526658	-0.259852036775161	-0.6538860436127	0.310995428693514	-0.810788875316547	-0.725517864779646	-0.182667091402095	-0.283673741902841	4.6462808573044	-0.421721643049477	0.141386500435129	-0.225069483795567	0.740636292140873	-0.176382631079022	-0.202284979628326	-0.0309758530821145	-0.438010276799652	-0.214175481793865	-0.453280665395367	-0.457612863180215	-0.334196471650562	-0.235317664575901	-0.652580734465518	-0.297579776875313	-0.165826551437634
-0.333619680745406	-0.348097433960519	2.2716081050754	-0.316665557430875	0.386261907026011	0.152602127625925	1.10175392945204	-0.220024565433454	-0.733241322779199	-0.387265728200548	-0.339396761324505	-0.370455442187266	-1.10523564851238	-0.438638687173003	-0.430857265491224	-0.577713635130715	-0.165685734595534	-0.092773722539598	-0.345308664233819	-0.79938507752128	-0.520256053717658	-0.743815443250463	-0.319494446608639	-0.210725237247473	-0.221611040598358	0.466496538033356	-0.365796759899228	-0.430423883780386	0.490361484096186	2.71373598976097	-0.750351899573426	-0.182667091402095	-0.283673741902841	-0.00528444970083989	-0.0783769317355843	0.0859653747322891	-0.225069483795567	0.813076752196412	-0.358567369643626	0.229181323662656	-0.24368553066223	-0.438010276799652	-0.262606142843215	-0.453280665395367	-0.457612863180215	0.130377254488042	-0.248829209108593	0.542965674022257	-0.297579776875313	0.744289841382047
1.24246411911639	-0.348097433960519	0.997780109452707	-0.24575248926948	-0.391054036638243	-0.245201458700249	-0.360489284087879	0.0112864446846189	1.27000352452665	0.837933454859855	0.785041194513973	-0.393317648595803	-0.176505112591298	-0.437877902780928	-0.179669473966905	-0.358754323370478	-0.165685734595534	-0.092773722539598	-0.356271338039755	-0.632120176650231	-0.516420947477225	0.166866045477246	0.476861388068718	-0.210725237247473	-0.221611040598358	0.189514613011552	0.527199975535737	-0.116461969602228	1.17385728018988	-0.565369290102291	0.147444811340949	-0.182667091402095	0.798308637645398	1.51049582947617	-0.379075318008351	-0.417863040748071	0.087688150082391	-0.10385443798085	-0.199264197081147	-0.0275053949394728	-0.206300792699875	-0.411006853067668	-0.256312927126158	-0.453280665395367	0.202960639673174	-0.334196471650562	-0.234939542993829	0.291213129160076	-0.2025537198632	-0.219977647197518
-0.333619680745406	-0.348097433960519	-0.738513488179117	-0.316665557430875	-0.391283729325649	-0.270505566714525	-0.606194941767143	-0.614272141558089	-0.592650205177	-0.668177041033311	-0.331650623338542	-0.19654309449094	-0.633569698779452	-0.164420540847282	-0.228815603468187	-0.577713635130715	-0.165685734595534	-0.092773722539598	-0.470495326404828	0.357769023075708	-0.520256053717658	0.736419752857131	-0.310558699749989	1.14256646530069	-0.221611040598358	0.613001227836263	0.080049678009827	-0.311545100742054	-0.621718574778097	2.13665427188027	-0.515285399418504	0.0151162520969546	-0.260797004157784	-0.55101557886455	1.04697666378002	-0.450483795784257	-0.0257358908881258	5.01413415155094	-0.109626651292566	0.0706881753510024	-0.252463120452987	-0.432563920300643	-0.20751491090098	-0.453280665395367	-0.236266534553983	-0.334196471650562	-0.101487832628021	4.87592285304663	-0.297579776875313	-0.2338488929845
-0.333619680745406	-0.0763238154354808	0.182853524501589	0.930924935681426	0.305772564831417	-0.178576091984912	-0.402282915792973	-0.668749904428487	0.0895642152084973	-0.503834139207669	-0.00156225712639957	-0.396927943571024	-0.745811247901444	-0.282057358745937	-0.0492482795589037	-0.577402545398159	-0.165685734595534	-0.092773722539598	-0.401541105596525	-0.634769409471769	-0.520256053717658	-0.140494535952481	-0.754256319266213	-0.210725237247473	-0.221611040598358	1.74245834452887	0.0364450463104275	-0.6538860436127	-0.529393558425439	0.698794743695333	-0.443536389392132	-0.182667091402095	-0.283673741902841	-0.211254571662879	-0.439283279615137	-0.450483795784257	0.319687643623496	0.528485452295853	-0.478590307875631	-0.384843284438335	-0.482751244916912	-0.438010276799652	-0.258709769093037	-0.453280665395367	-0.161473659129525	-0.334196471650562	-0.206681256760344	2.12917108551302	-0.262028181020831	0.678414733191546
0.330460572005352	-0.348097433960519	-0.739170087304176	-0.316665557430875	-0.390350602783063	5.07470724890436	-0.835596349101496	-0.663332162531494	-0.815910150745402	1.41600353133577	-0.351095964962028	4.51737538607882	-1.12264737017145	-0.154292332990771	-0.430857265491224	-0.577171222263695	-0.165685734595534	-0.092773722539598	-0.623075071758412	-0.779995535961556	-0.32287100240716	-0.743815443250463	1.45473291639717	-0.210725237247473	-0.221611040598358	-0.870584890047448	-0.357623677480413	2.03756833055501	-0.878545409032458	-0.810414982282549	-0.613497826612004	-0.182667091402095	-0.283673741902841	-0.680321762319578	-0.405239213200141	-0.432721709272407	0.972884774797122	-0.854058844591073	-0.644861319276459	0.0247448507589629	-0.54121615875846	-0.437995052882114	0.473140029964692	-0.316338998976523	-0.457612863180215	6.93875940446825	-0.235670578052501	-0.691873604036549	-0.262978758450095	-0.232322760185761
2.20759408644749	-0.348097433960519	-0.390600167872857	-0.128807723671645	-0.270587399990287	-0.528087500208134	-0.461326081374107	0.675346808630261	4.52430360829361	1.03259567372482	0.0236329981720814	-0.393414689874381	0.861719107585279	-0.438638687173003	-0.428560717383687	-0.577713635130715	-0.165685734595534	-0.092773722539598	0.168839830509089	-0.695579370600434	-0.146775707533938	-0.449576632483773	-0.650783927159203	-0.210725237247473	-0.221611040598358	-0.56229560504531	-0.295040644691237	0.091804702851833	0.593551138925424	-0.570806582020432	0.622381680372214	-0.0762510533238018	-0.283673741902841	-0.677630941248815	-0.429955009198025	-0.263341427559646	-0.225069483795567	-0.370884414231581	-0.268827730978293	-0.29939610111245	-0.523556276316619	-0.381499094900779	-0.229935621058494	-0.284651943880032	-0.357341847750626	-0.334196471650562	-0.134132329213537	-0.37691106561505	0.0483987214625524	-0.2338488929845
-0.333619680745406	-0.348097433960519	-0.697339013480341	-0.316665557430875	-0.260445032262016	-0.0538217208786782	-0.828994488920092	-0.660386481969163	0.5288505264159	-0.833285815961125	-0.340226265138064	3.17792899436138	-0.584122835476144	-0.438638687173003	-0.286461234777362	-0.577713635130715	-0.165685734595534	-0.092773722539598	-0.63484475794543	-0.793083772628321	-0.362082505314153	-0.57029947297646	-0.698070773305063	-0.148520776404609	-0.221611040598358	-0.789520656134664	6.37041230176303	-0.622481532117176	-0.924523898098744	-0.761219531046505	-0.50054370285964	0.315015995772143	-0.283673741902841	-0.680321762319578	0.162011458840853	-0.450483795784257	-0.225069483795567	-0.854058844591073	-0.240777713090579	0.686325411265538	-0.121706698381137	-0.410709986675688	-0.235415837615931	-0.431554063279574	-0.0221418621663423	0.159708479347081	-0.248829209108593	-0.59856331248404	-0.297579776875313	-0.2338488929845
-0.333619680745406	-0.348097433960519	-0.740277741480361	-0.316665557430875	-0.391283729325649	-0.574937856013857	-0.831251069765603	-0.668749904428487	-0.818045428736852	-0.90624574917803	-0.351543946250062	-0.396927943571024	-0.563687543445581	-0.438638687173003	-0.430857265491224	-0.4781250374139	-0.165685734595534	-0.092773722539598	3.54574686892788	-0.343484089241311	-0.507398614206463	-0.743815443250463	-0.754256319266213	-0.210725237247473	-0.221611040598358	-0.0580213495072595	-0.21283508187336	2.23982185593804	4.03832503555282	1.30093996919403	0.382328708298858	-0.182667091402095	-0.283673741902841	-0.680321762319578	-0.439283279615137	-0.450483795784257	-0.225069483795567	2.28743450548451	0.0137015438242971	-0.399086322558646	-0.541530267339441	-0.246299289230411	-0.246587048290706	-0.453280665395367	-0.200500241817474	-0.334196471650562	-0.224503387328653	0.993376392281208	0.0572707774690185	-0.2338488929845
-0.333619680745406	-0.348097433960519	-0.739609723240084	-0.316665557430875	-0.391283729325649	-0.453959082838854	-0.831151247824716	-0.119571082413739	0.00801744287024995	2.69179662817324	0.216459405443252	0.199040286447482	-0.363821270724652	-0.438638687173003	-0.430857265491224	0.638822705677201	-0.165685734595534	-0.092773722539598	-0.474063409235793	2.85200790590302	2.12990069447909	0.134157258547518	0.0321634983817502	-0.210725237247473	-0.221611040598358	-0.431496923675707	0.997418558590618	-0.6538860436127	0.460786984267957	-0.437142990951176	1.34722507091566	-0.182667091402095	1.53927045636504	-0.352090515705964	-0.285478662792483	-0.450483795784257	0.128397319730606	0.461202308673622	-0.113391326122809	0.00391047258568852	-0.161988215479209	1.75130324446168	0.341705165826161	4.40543994824201	-0.114096858296718	-0.334196471650562	-0.247745260573321	-0.315035069719365	-0.297579776875313	0.119039740506706
-0.333619680745406	-0.348097433960519	-0.739601158903671	-0.316665557430875	-0.391283729325649	-0.401004421384585	-0.469234701508944	-0.466418230143225	-0.509507722580964	-0.910348640796814	-0.349609257830308	-0.3944282321173	0.625908189159216	-0.397824092105412	-0.430857265491224	-0.577514218635487	-0.165685734595534	-0.092773722539598	0.83726823713876	-0.394948694053163	0.179798339247561	-0.409956281220355	-0.374450030730207	-0.210725237247473	0.393508328366984	0.988928763340325	-0.296498292878285	-0.6538860436127	-0.44287828826126	1.1857302173621	3.44311647343231	-0.0974805154656835	-0.195903906859594	2.50476236912633	-0.397292327379926	0.0403646333989819	-0.0490753188956678	1.16189647752409	-0.537127811083521	-0.264699750980284	-0.186180393040347	-0.435452658653366	-0.261925632435533	0.183431097949756	-0.423550812918322	-0.334196471650562	-0.23950221008416	-0.307265007498481	-0.279106888833278	-0.120205236669149
-0.333619680745406	-0.348097433960519	0.0462109644087122	-0.316665557430875	-0.391283729325649	1.61483545930808	0.149316492559592	-0.668749904428487	0.171432888751486	0.203016236970451	0.053064384221704	-0.164965143617585	0.453235669414736	-0.438638687173003	1.65152977268251	-0.577713635130715	-0.165685734595534	-0.092773722539598	-0.480324555855312	-0.634678601193237	0.526998374078569	-0.58636694725773	0.338253580038226	-0.210725237247473	-0.221611040598358	-0.364142741865105	0.445116997810043	1.63486144205677	0.234897893452955	-0.677733652573796	2.34749026815391	0.156198120761358	-0.280792320736479	-0.680321762319578	0.399378070611578	-0.450483795784257	-0.225069483795567	-0.561215838397221	-0.644618848694172	-0.384219219565285	-0.500603082602685	-0.432187128341592	-0.0550926240122644	0.0224911471563637	1.23760111618579	-0.334196471650562	-0.246585687721635	-0.341259819997826	-0.297579776875313	-0.2338488929845
-0.333619680745406	-0.348097433960519	0.649472829671412	0.320994490291152	-0.391283729325649	-0.2333070582377	0.923072655263938	-0.0694213521604138	-0.257639957088339	0.716618313856849	-0.350734133921692	-0.27207894749912	0.128296513369137	-0.438638687173003	-0.181024664731352	3.60873256910636	-0.165685734595534	0.216742165073684	-0.146479855400354	0.96451835474244	-0.520256053717658	0.308463850571869	0.627739176860343	-0.210725237247473	-0.221611040598358	-0.354723622100248	-0.363859915442738	0.0574427819163401	0.431674409960855	-0.401515420830212	0.0295182620699216	-0.182667091402095	-0.283673741902841	0.649791862974784	-0.439283279615137	-0.441688147175024	-0.223897863106742	0.752418776607738	-0.644861319276459	0.100154530485132	-0.334614148030759	2.38127656411854	-0.15916856087559	-0.453280665395367	-0.190918865229415	-0.334196471650562	-0.20224463019737	-0.299242054725248	-0.294126012215653	-0.203270042197377
-0.333619680745406	-0.348097433960519	-0.734516797852674	-0.316665557430875	-0.391283729325649	-0.63617856125009	-0.495519633488925	0.820794118278515	-0.812997711273933	-0.924959143053654	-0.351502101844037	-0.396904581781737	2.44386250017165	-0.438638687173003	-0.32571174312617	-0.577713635130715	-0.165685734595534	-0.092773722539598	-0.281269058150757	0.335738145066492	1.02516884110509	0.617188892119133	0.321426812943702	1.25363427380695	-0.221611040598358	1.20579278268834	-0.359683107029086	-0.6538860436127	-0.495845748017113	2.63222097117933	0.532070353049473	-0.102048880736721	-0.281420994445503	6.45165871572146	-0.0755356747806036	0.939100592504584	-0.225069483795567	-0.000813900421017334	-0.641479492734037	-0.3978685676515	-0.539506012039784	-0.437321394531084	-0.262377298635322	-0.453280665395367	-0.0278701688117912	-0.334196471650562	-0.219008020335879	-0.410621376243004	-0.243491921150179	-0.2338488929845
-0.333619680745406	-0.348097433960519	-0.734748034935847	-0.316665557430875	-0.385548590036981	-0.598721589022268	-0.826686484650488	-0.668099159310795	-0.883615171279774	-0.0799317933428154	0.252972341853731	-0.393786681442261	1.67630388836317	-0.438638687173003	-0.430857265491224	2.53062318262584	-0.00691253169882112	-0.092773722539598	1.16105701927214	-0.683797983507334	-0.520256053717658	4.11928619117771	0.0852000456572228	-0.210725237247473	-0.221611040598358	-0.219723714295844	-0.331755994209956	-0.333540360720133	-0.36923684481596	-0.604704104712896	-0.287087588751228	0.40933930225063	-0.269598436084127	-0.636241220778534	-0.439283279615137	-0.0451154079392962	-0.225069483795567	0.0842553729519809	-0.282878263141337	-0.283360947493867	-0.531891787363773	-0.437591619067373	-0.260137034284369	-0.453280665395367	-0.456900387229288	-0.334196471650562	0.779358996860539	0.404109793991918	2.28437863649214	-0.2338488929845
-0.333619680745406	0.0410329743821495	-0.739820976871625	-0.316665557430875	-0.391283729325649	0.706277093511698	-0.803889270786959	-0.508551088591619	-0.158069783010339	-0.274387815603349	-0.287074023743437	-0.395799389442384	0.583739951187894	0.0414417653792974	-0.430857265491224	-0.536498233897012	-0.165685734595534	-0.092773722539598	-0.624358130768785	-0.221027151547071	-0.520256053717658	-0.380920059840631	1.2152534187036	-0.210725237247473	-0.221611040598358	1.10852915787838	-0.365796759899228	-0.6538860436127	2.2928699773731	-0.601332730236846	0.212079319883696	-0.182667091402095	-0.283673741902841	-0.680321762319578	0.594502569311293	-0.450483795784257	-0.225069483795567	-0.529861999260368	-0.408082414868525	-0.175875437832542	-0.390228817341181	-0.437679156593213	-0.183943957488003	-0.453280665395367	0.412633762319426	-0.334196471650562	-0.238267012916059	0.23118323429653	-0.297579776875313	-0.233777910063628
-0.333619680745406	0.701937001249857	-0.740277741480361	-0.316665557430875	-0.391283729325649	1.43509419215641	-0.836236116995364	-0.668749904428487	0.411862431435636	0.909029202448943	-0.351543946250062	-0.384610889434558	-1.17337902112805	-0.438638687173003	-0.024568345737912	-0.57757803191396	-0.165685734595534	2.28074829474394	-0.63484475794543	-0.494600909277647	-0.520256053717658	-0.743815443250463	-0.754256319266213	-0.107726977442471	1.08351952628155	2.43809024113105	1.04180327724027	-0.65366669610948	-0.704846391120681	-0.810788875316547	0.802877917419764	-0.182667091402095	-0.283673741902841	-0.680321762319578	-0.439283279615137	-0.450483795784257	-0.225069483795567	-0.854058844591073	-0.514348337958148	-0.396037793267288	1.33536157323335	-0.436678184015128	1.6003784203175	-0.453280665395367	-0.456273408392473	-0.334196471650562	-0.219134060863236	-0.626374950978483	-0.297579776875313	-0.2338488929845
-0.333619680745406	-0.348097433960519	-0.738747580041095	0.158919425187902	-0.391283729325649	0.0380494728090437	1.38118276616103	-0.668695996548914	-0.836229781078976	-0.942894039545201	-0.351543946250062	-0.396927943571024	-0.438291165661714	-0.438638687173003	-0.423562882987286	-0.577713635130715	-0.165685734595534	-0.092773722539598	1.09684512964705	0.890256923832878	-0.520256053717658	-0.570108193520731	-0.754256319266213	-0.210725237247473	-0.221611040598358	-0.87093623816566	-0.0766519597375495	-0.6538860436127	-0.517518692589647	-0.419969260067538	-0.750351899573426	-0.182667091402095	-0.283673741902841	2.06950167592231	-0.439283279615137	2.8821276860016	-0.225069483795567	-0.605330729734439	-0.562166089107039	-0.318921599861717	-0.541303411142066	0.65129147083723	-0.255397550294586	-0.453280665395367	-0.0860367054454291	-0.0554856252776593	6.38175960546639	-0.500650412878801	8.27117865782678	0.111465271325371
-0.333619680745406	-0.348097433960519	1.57301518380122	-0.316665557430875	-0.391283729325649	-0.574474141637069	-0.646978254434166	-0.638526836802692	0.894921175036336	-0.921298101301508	-0.331037725862055	-0.324707667580903	-1.04722169615039	2.04502908969546	-0.430857265491224	-0.522220012838694	-0.165685734595534	-0.092773722539598	-0.188952282287867	-0.105155788139457	-0.520256053717658	-0.743815443250463	-0.743379307335451	-0.210725237247473	-0.221611040598358	-0.244407788473271	-0.365796759899228	-0.639189760896948	-0.0417016064008504	-0.605109683597233	0.309399800691786	-0.182667091402095	-0.283673741902841	-0.39949789057086	-0.436493039704929	-0.450483795784257	-0.225069483795567	-0.538285616101437	-0.522656145803872	-0.261687119225871	0.904602372196431	-0.430584811020779	-0.260269523036307	-0.453280665395367	-0.457612863180215	-0.334196471650562	-0.248829209108593	-0.523037549025385	-0.297579776875313	-0.231663210545996
-0.333619680745406	-0.348097433960519	-0.693323767091668	-0.316665557430875	-0.387084659884009	-0.630616522686968	-0.778121597955211	-0.668749904428487	-0.890542178633231	0.0308799451161034	-0.351543946250062	2.88265035425765	-1.1480582275489	0.484494544055845	-0.430857265491224	-0.577099432325413	-0.165685734595534	-0.092773722539598	-0.622068573170771	-0.793466746672567	-0.520256053717658	-0.743815443250463	-0.754256319266213	-0.179014749386248	-0.221611040598358	-0.841251059922608	0.523357490100766	-0.649831896656631	-0.911695137284366	-0.789198136895679	2.62829184596073	-0.182667091402095	-0.23771070850972	-0.667095969056616	-0.439283279615137	-0.450483795784257	-0.225069483795567	-0.846970840467347	-0.644861319276459	1.56313655790037	2.60099229839084	-0.429812197205755	-0.262606142843215	-0.453280665395367	-0.455977018396888	-0.334196471650562	-0.0281322457061281	-0.676263934692884	-0.297579776875313	0.572348503679234
3.17272405377859	-0.348097433960519	2.24349567079709	-0.316665557430875	-0.388663797109925	-0.593471227335349	-0.830065306104155	-0.668749904428487	0.0386087873608306	-0.169517905827224	-0.351543946250062	-0.160876830492336	-1.16100903413708	-0.438638687173003	2.29606850501769	-0.577298848820641	-0.165685734595534	-0.092773722539598	-0.581885703881271	0.347101024441138	-0.520256053717658	7.87115620352775	-0.754256319266213	-0.210725237247473	-0.221611040598358	-0.720417209224874	0.799341109001713	-0.6538860436127	-0.722587335525577	-0.635718215024528	-0.750351899573426	-0.182667091402095	-0.283673741902841	-0.679783598105426	3.58618131860743	-0.419485539035211	-0.225069483795567	-0.79668039329845	-0.63754891697907	-0.398782574169108	3.08126431871133	-0.438010276799652	-0.232802195873153	-0.453280665395367	4.41908552764529	-0.334196471650562	-0.248123382155393	-0.487373658880545	-0.297579776875313	-0.0565927090814284
-0.333619680745406	-0.348097433960519	-0.738784692165554	-0.316665557430875	-0.391283729325649	-0.446433226559824	0.167798676160223	-0.668749904428487	-0.562210614111512	-0.0977278227334191	-0.350825207040688	0.85312006878739	-0.975986745805318	-0.411620215773995	0.890449182224886	0.672252886937206	-0.165685734595534	-0.092773722539598	1.05728792164176	-0.149260974204145	-0.520256053717658	-0.538610843143955	-0.704487321215172	-0.210725237247473	5.56484367962586	0.0217645752945789	-0.36520835145675	-0.143842588969713	-0.545793792171455	4.4423385434848	-0.322084193778775	-0.182667091402095	0.984361129199466	1.29863851717143	-0.42541449221334	-0.450483795784257	-0.225069483795567	1.22607200739805	-0.268278981765749	-0.320144877466854	-0.523160732177606	3.70758806595724	0.417548954094691	-0.453280665395367	-0.457612863180215	-0.334196471650562	-0.243106969166576	2.42414262577143	-0.297579776875313	-0.0787896599623025
-0.333619680745406	-0.348097433960519	-0.733981526826811	-0.316665557430875	-0.0827777385534882	-0.635519732080882	0.199529953733157	-0.665168880999771	-0.215184253908723	2.74887942284894	-0.327980622786565	0.0920037561766652	0.378798859138273	-0.438562183714582	-0.430857265491224	-0.567391837337719	-0.165685734595534	-0.092773722539598	3.53881472324993	2.66080515317357	-0.516175107333608	1.34980195952648	0.935385234337977	-0.210725237247473	-0.221611040598358	-0.867512462886054	0.226059666898993	-0.651087472019891	-0.0677008778053999	-0.803830662582143	-0.72925420711853	-0.122472160771949	5.41155124078395	-0.680321762319578	-0.412373750692068	-0.411501139569548	-0.224669644989063	-0.853106724634154	2.00479339590658	-0.39838770126271	-0.531153050515909	-0.43031458648449	0.427768654641911	-0.453280665395367	-0.236380530706131	1.36984624052455	0.429974655026368	-0.40962245856123	-0.223022820506689	-0.184841101366101
-0.333619680745406	-0.348097433960519	-0.708128649972335	-0.316665557430875	-0.391283729325649	2.38512838811278	0.274984753868338	-0.393977591686851	-0.226780361593808	0.331447264873318	-0.339113696224923	-0.328192168306116	-0.787610040496067	2.07562197267959	-0.224195221533024	5.62897322230138	-0.165685734595534	-0.092773722539598	-0.509027900712789	2.10508217767012	-0.520256053717658	0.676893586234139	1.42822946157678	-0.210725237247473	-0.221611040598358	1.17964351210304	-0.277201170548833	4.84172193913586	1.36024610571049	0.491689688710772	0.761047738903998	-0.182667091402095	-0.283673741902841	0.796302993276206	-0.404886018274798	2.0260036555951	-0.225069483795567	0.355569889008845	1.40379815368457	0.280915197098878	-0.223454611316801	-0.438010276799652	-0.262606142843215	-0.453280665395367	-0.243522389638218	-0.0194315912182241	-0.197480298263268	0.445925246822618	0.0187723915838178	-0.2338488929845
3.58888101216907	-0.348097433960519	-0.578376098524365	-0.0524026330645167	-0.391283729325649	-0.575548539974546	0.0303756250851837	1.24487585518346	-0.58272491803081	-0.9295796302305	0.235318925382384	-0.309256539558532	-0.0511160869542306	-0.431434611505028	-0.427692121960837	-0.426284725314455	2.55974466831559	-0.092773722539598	-0.39722041571354	-0.702867721999182	0.470086380831116	-0.190329210151849	-0.685082079902729	-0.210725237247473	-0.221611040598358	0.542469961977991	-0.356215063330238	0.917890091100068	-0.296676983078663	0.671513226553613	-0.370979711378971	0.0309711668611447	-0.246948719400663	-0.56957409024957	-0.428047756601174	1.58447063487625	-0.135189439524292	0.426952438001142	-0.455951212455793	-0.355492905962028	-0.519647369531074	-0.433857953291323	-0.258643524717068	1.02972011173087	-0.452209445568388	-0.334196471650562	-0.00862117207123281	-0.156795128851572	-0.276825503003044	-0.206138935249268
-0.333619680745406	-0.348097433960519	-0.725248758463534	-0.316665557430875	-0.391283729325649	1.00411348924392	-0.198910835771784	-0.668749904428487	-0.982115407067729	-0.938988928342912	-0.351543946250062	-0.396927943571024	-0.827969650354592	-0.417893499364515	-0.430857265491224	-0.577713635130715	-0.165685734595534	-0.092773722539598	-0.283454338868069	7.71665081694133	-0.520256053717658	-0.743815443250463	-0.754256319266213	-0.152981330963094	-0.221611040598358	-0.87093623816566	-0.314469267392304	-0.6538860436127	-0.897180160543273	-0.70035734971571	-0.750351899573426	-0.182667091402095	-0.283673741902841	-0.680321762319578	-0.439283279615137	-0.450483795784257	12.6891567530836	-0.484437942982387	-0.638748508280911	6.77587864741064	4.86885043625066	-0.438010276799652	-0.262606142843215	-0.453280665395367	-0.457612863180215	-0.330465858331144	-0.144946606460785	-0.501643008296766	-0.170107343610981	-0.22852221629743
-0.333619680745406	0.584580211432227	-0.647451753869919	-0.316665557430875	-0.391283729325649	-0.498741728636601	0.850542940487483	-0.668091458185142	-0.713360091229225	0.0362915539589306	-0.334830798196459	-0.396739252196012	0.416377519469704	0.187376362509445	-0.430857265491224	1.85433803402955	-0.165685734595534	-0.092773722539598	-0.0821954253365141	-0.727792620363373	-0.520256053717658	-0.743815443250463	-0.628148183665689	-0.210725237247473	-0.221611040598358	0.0919818704940232	-0.311168385182796	-0.296319358535771	0.358543713433223	0.996572028009446	-0.55969309229211	-0.182667091402095	-0.280827247053647	0.848700618126881	-0.41650613131858	-0.334304378960354	-0.210870556876238	0.30308427638372	-0.635558105882399	-0.365251513313168	-0.529349834588053	-0.432948324218462	-0.262606142843215	-0.453280665395367	-0.271417248068892	-0.334196471650562	-0.18772476144582	0.558373030924043	0.234965384912809	-0.227670421246972
-0.333619680745406	-0.348097433960519	-0.740069342627625	-0.316665557430875	-0.377211463273792	-0.638737859176629	-0.78226874586298	-0.668353296457349	-0.360685131314666	-0.941105599608808	-0.351543946250062	-0.396753628681727	-1.17587323692995	-0.432675667608302	-0.430857265491224	-0.577713635130715	-0.165685734595534	0.237858404659023	-0.63441858286778	-0.793435161184382	-0.520256053717658	-0.743815443250463	-0.752692934036382	-0.210725237247473	-0.221611040598358	-0.87093623816566	-0.0398608303436635	-0.653341456708154	0.25625913218603	-0.810788875316547	-0.749186048392496	-0.182667091402095	-0.283673741902841	-0.680321762319578	-0.439283279615137	-0.125300981182696	-0.225069483795567	-0.854058844591073	-0.644861319276459	-0.39899795939078	-0.540744995886988	-0.436910348757574	0.120153861505776	-0.453280665395367	-0.457612863180215	-0.334196471650562	6.25347555672223	-0.693169668117331	0.2288183175369	0.176041983588263
-0.333619680745406	-0.348097433960519	-0.676172256033619	-0.316665557430875	-0.391283729325649	-0.541844360052868	-0.0856356196695501	-0.267763843357343	-0.682330347955044	0.837053963220547	-0.351543946250062	-0.386343255963235	-0.351223367182875	7.65319586289571	-0.384225969858195	-0.577713635130715	-0.165685734595534	-0.092773722539598	-0.222688120083553	-0.77601181626419	-0.520256053717658	0.111088956186551	0.590358710109189	-0.210725237247473	-0.221611040598358	-0.404555250951466	-0.365796759899228	0.216144482349647	-0.513068434520257	-0.794229849929482	1.5609480666197	-0.182667091402095	3.34452447498732	-0.519247582223058	-0.287672395717668	-0.199893205067797	-0.225069483795567	-0.704959504115314	-0.158669516962485	0.10632890683973	1.81886774857283	0.41369559581023	-0.259902167860479	-0.453280665395367	0.0437593133905535	-0.334196471650562	-0.226242746606182	-0.614798885944765	-0.297579776875313	-0.220027926766468
-0.333619680745406	-0.348097433960519	-0.736784919612931	-0.316665557430875	-0.390709497607134	-0.286289593233745	-0.827855611321788	-0.666643646562349	1.49427515959567	1.80308084688679	-0.350564294861943	-0.38869201431695	-0.963526695016041	-0.437491135296689	-0.429197384185777	-0.575599820281299	-0.165685734595534	-0.092773722539598	-0.634781285061525	1.54952897416567	-0.520256053717658	-0.743815443250463	-0.747002508176147	-0.210725237247473	-0.221611040598358	-0.870540037096186	-0.254549674333285	-0.650232773128033	1.21757496304708	-0.80585221983376	3.5604952131123	-0.182667091402095	-0.279063468036661	-0.680321762319578	-0.401632700573584	0.166577921209147	-0.225069483795567	-0.415686947759907	-0.636872551670586	2.63864885557463	-0.541344128921082	-0.434463104013435	2.13185704871694	-0.453280665395367	-0.0745800921545313	-0.334196471650562	-0.246384022877863	-0.572110960708465	-0.297579776875313	-0.218318421422145
-0.333619680745406	-0.348097433960519	-0.737056123599368	0.203826698401104	3.816284341749	-0.58135637249695	-0.468296980246064	-0.247644652588483	0.926749539870851	-0.937465598326502	-0.189601172061155	-0.39484515020304	-0.0837155058653702	-0.438638687173003	-0.428697145984135	2.1144329804254	-0.165685734595534	-0.092773722539598	-0.194719247168409	-0.794698580711792	1.15632455772503	0.0553118668958559	-0.165964089512374	-0.210725237247473	-0.116750355110623	-0.364486614491441	-0.357483261829367	0.327346102775272	-0.375196810686106	-0.29721827585497	0.433366301864016	-0.182667091402095	0.0835066304846034	-0.54173632317204	-0.366972505233268	-0.374098284318633	-0.222400792226577	-0.124166330395108	-0.6428449849606	-0.360941047530732	-0.535853045579482	-0.433013025867996	-0.26231707647535	1.18471873969367	-0.184181692637454	-0.334196471650562	-0.217344285374764	-0.623258074920797	-0.0452648412342814	-0.00469236343751372
-0.333619680745406	-0.348097433960519	-0.613792484374258	-0.316665557430875	-0.367600259885148	-0.479600207312764	1.35524267361321	1.726361782707	-0.28965992978282	-0.942027172187796	-0.351543946250062	-0.396841684656733	1.50952595231558	-0.438434677950547	-0.321800789913335	-0.577713635130715	-0.165685734595534	-0.092773722539598	0.0379360750091777	1.50333124950871	4.72230959294009	0.111866825973184	-0.754256319266213	-0.210725237247473	-0.221611040598358	-0.0141252612062761	-0.0303816594881357	-0.6538860436127	-0.247528858729199	0.352810606675747	1.967106739176	-0.182667091402095	-0.283673741902841	-0.679473745982126	-0.435527640242325	-0.450483795784257	-0.225069483795567	0.446140299910705	-0.416900687098011	-0.323036009865452	-0.48291993285855	3.73603395587589	-0.261835299195575	-0.453280665395367	-0.29097898777753	-0.334196471650562	-0.223570687426209	-0.289221266588469	-0.294062640387035	-0.0691862622927225
-0.333619680745406	-0.348097433960519	-0.727187153271858	-0.316665557430875	0.404030789765808	0.283189670837993	-0.125491798249243	-0.269658320268018	0.192417781574859	0.368390121818249	-0.343379364203847	1.1285843174542	0.0725984872491403	-0.438638687173003	-0.427633002900643	0.285823602484577	-0.165685734595534	-0.092773722539598	-0.475745440659284	-0.0846883917954113	-0.520256053717658	0.323243376517895	2.79121982445919	-0.210725237247473	-0.221611040598358	0.0564433821113811	-0.20586110453808	0.30875451095061	-0.668883799329554	-0.737638921224359	1.75005474672641	-0.182667091402095	-0.283673741902841	-0.57575482470908	1.66239135047361	-0.14515523653849	-0.225069483795567	-0.315648232842025	1.10509991952632	-0.397650421080832	-0.498311253326636	0.18062883625061	-0.2622086765874	-0.453280665395367	3.30352488253025	-0.334196471650562	0.260853475418471	-0.421957195251992	-0.297579776875313	-0.2338488929845
4.61599180309024	-0.348097433960519	-0.740182106390407	-0.316665557430875	-0.388875545056127	3.40473241037919	-0.0699711372185074	-0.668749904428487	0.293424248171157	-0.942894039545201	-0.351543946250062	6.32357056008545	-1.17443773026725	-0.437240373960753	0.382507312277982	-0.573350402215128	-0.157150353088717	-0.092773722539598	-0.484781259060951	1.47757723207965	-0.520256053717658	-0.743815443250463	-0.754167406362146	-0.210725237247473	-0.221611040598358	-0.128335826101103	-0.360481024538204	-0.652834688338645	-0.842564039781123	-0.314049799554948	-0.750351899573426	-0.150957261873714	-0.283673741902841	1.1608195543289	0.205568241911751	-0.210738325197628	-0.222503076572427	-0.851837231358263	-0.642398328624808	-0.398517484665512	-0.540459971433875	2.30529399168932	-0.256349060422141	-0.441223274945048	-0.457242375685733	0.402089187748784	-0.248829209108593	-0.657398299487743	-0.283257743607732	-0.20945442917831
-0.333619680745406	-0.348097433960519	-0.737905420293737	-0.316665557430875	-0.353366491162459	-0.56024849949886	-0.0538529186725229	-0.429156333670449	-0.605909469086582	-0.633190947783493	-0.346478311685362	-0.365874734426272	0.737785807014609	-0.300970713744456	-0.384135017457896	-0.569976275115872	-0.14899264332999	-0.092773722539598	2.88015660696426	3.00998272506158	1.36278111033502	-0.434733346719171	-0.714327015931828	-0.210725237247473	-0.221611040598358	0.635823904536349	1.40958084198766	-0.333056283471648	-0.600999525184149	-0.0503031185047221	0.607689146212546	-0.087000148079185	-0.270401741378991	-0.661551246850195	-0.38910212950003	0.0477939676611499	-0.217714309471278	0.343827076206852	-0.409741424115751	-0.167491982281307	-0.147783527428163	0.613406752045381	-0.238366723454551	2.13748557832107	-0.425369051545086	-0.334196471650562	0.181170654023246	-0.547270786204108	0.431513111370339	-0.231754896818789
-0.333619680745406	-0.199857278401407	-0.739204344649831	-0.316665557430875	0.873913838181876	0.691483844704634	0.578012404875256	-0.19642446586937	1.16946151538291	0.75431021152808	-0.351157500853241	-0.078098822805142	0.0890967046683098	-0.43697261185628	2.21520272591231	-0.572831919327536	-0.139550849627759	0.182020831527323	0.77343265103968	1.34258480376189	-0.520256053717658	-0.150721610852147	1.03527888205632	-0.210725237247473	-0.221611040598358	-0.586441443807601	-0.354808677999921	-0.64996047967576	-0.210383286944943	-0.63282212830356	-0.747535596419494	0.0245217100079148	3.42326585704263	-0.676505688801042	1.11323603177435	-0.44578709021622	-0.22192656480491	-0.4008894167628	-0.0898078715930119	-0.129669785085901	-0.53890687900569	-0.436411765458223	-0.241100809517272	-0.435980931270996	-0.125148785247489	-0.262878189139761	-0.248829209108593	-0.530004683742566	-0.29073561938461	-0.19511883678396
-0.333619680745406	-0.348097433960519	0.915017217128487	2.06391708564521	-0.389367230965106	-0.637263095420941	0.291080285609576	-0.615762309371974	0.131092536345883	0.257742499024081	-0.304606829868006	2.73248616390206	-0.0767934596531831	-0.436454088415871	-0.42988407480803	-0.504639454619402	-0.15986958967496	-0.092773722539598	-0.42748338000412	-0.57689295055831	0.38871329329372	0.241069722336541	0.441273998216232	-0.210725237247473	-0.221611040598358	-0.611469390611364	0.450287859880305	-0.648848614745644	-0.661620677720946	-0.0170900101795765	-0.747535596419494	-0.00960666584042655	-0.283254626096824	0.36389620120784	-0.123216989701895	-0.450483795784257	-0.224623152104586	-0.318940981026368	-0.270780257246182	0.21955802241231	-0.30667593480014	-0.437553559273529	-0.260546544972178	0.12337713875034	3.64510865263483	0.325679035423355	-0.245602571608249	-0.226422220176715	-0.297579776875313	-0.2338488929845
-0.333619680745406	2.23375194202735	-0.24377175700516	1.10436040254425	-0.391283729325649	0.580737195319101	-0.835066990324064	-0.668749904428487	-0.233738026204859	-0.925278958195221	-0.345998331733896	-0.396780584592443	-1.00589895506106	-0.438638687173003	3.94606783217246	-0.577713635130715	-0.165685734595534	-0.092773722539598	-0.381338593404941	1.7111637617677	-0.520256053717658	0.830350717583985	-0.754256319266213	-0.210725237247473	5.55334517701601	-0.87093623816566	-0.343437239085061	-0.6538860436127	0.19609990517036	-0.100056240706729	2.20480693928784	0.0444075353053736	-0.283673741902841	-0.680321762319578	2.49277616628312	-0.450483795784257	-0.225069483795567	-0.551271474402741	1.64862963374634	0.168475827339096	1.62602834715258	-0.438010276799652	8.33532368076771	-0.453280665395367	0.407606532009689	-0.320487591380412	-0.248829209108593	-0.663600440284071	-0.297579776875313	-0.230367772240091
-0.333619680745406	-0.348097433960519	-0.308049956569581	-0.316665557430875	-0.391283729325649	-0.0919780656091977	-0.835724907661729	-0.668749904428487	0.74614610251931	1.04982361042975	-0.327020662883634	-0.396927943571024	0.842342524693915	-0.438638687173003	-0.430857265491224	-0.577713635130715	-0.165685734595534	-0.092773722539598	-0.63484475794543	-0.796838497536344	3.26686219068135	0.904694666044148	-0.754256319266213	-0.210725237247473	-0.221611040598358	-0.87093623816566	-0.239964277183373	-0.6538860436127	4.02453111328373	-0.810788875316547	2.80187725432132	-0.182667091402095	-0.283673741902841	-0.680321762319578	-0.438105963197328	-0.450483795784257	0.833062074020466	0.631711124291753	5.95054270468014	0.416906112443797	0.433933930898162	0.19406774945676	0.185326283027296	2.67709748717015	-0.456495700889162	-0.334196471650562	-0.247442763307664	-0.433956851960892	-0.297579776875313	-0.111761226707137
-0.333619680745406	-0.348097433960519	-0.200406239573851	-0.316665557430875	-0.391039680845281	-0.626853594547453	0.433101195780026	-0.516929913302248	-0.829560294689312	-0.700044936652853	-0.351543946250062	-0.396167786888834	-0.0324471481923652	-0.436679348598999	-0.430607146390403	-0.433001072873731	-0.163079799533718	-0.092773722539598	-0.266765504178387	-0.596870771835485	-0.518707260812868	-0.743815443250463	-0.544525597391453	-0.210725237247473	0.0229897952358185	-0.553377343236203	-0.364278933576018	-0.618192910243871	-0.798853867908011	-0.00176673295572573	-0.205920467678912	-0.182667091402095	-0.0273320370481231	0.509200539029041	-0.39788883436495	-0.412013507449698	-0.224028043183278	0.666635413267051	-0.531589272519705	-0.00981067057441754	-0.390420772585114	-0.265584186770927	-0.258498991533135	-0.453280665395367	-0.455361439175287	-0.334196471650562	-0.245703404030135	-0.640840290572774	-0.147451914880184	-0.231045067610073
-0.333619680745406	-0.348097433960519	-0.0243291924636033	-0.316665557430875	-0.390024008493157	0.501581404597095	-0.187493323169397	-0.271841589390687	1.19579916538226	-0.899554879768935	-0.351543946250062	-0.394532461638735	0.696994258531584	0.95160766040579	-0.0120214621167371	0.12181550014934	-0.165685734595534	-0.092773722539598	0.240446311109152	-0.588492721094345	1.73023837300011	-0.00935334110439907	-0.343337923715718	-0.210725237247473	-0.221611040598358	0.147233230955973	-0.364869570838354	-0.268605936059951	-0.784346402151002	0.186307800315343	1.11769285227021	-0.0853877838658775	-0.268847520265014	-0.17319168451645	-0.141975564625662	-0.343441606156354	1.87280104673733	0.347225615497519	0.901807478693163	-0.159365332186682	-0.405957513692544	-0.437382290201233	-0.262606142843215	1.06525155218833	-0.36497389013695	-0.334196471650562	-0.247467971413135	-0.601262919130352	-0.297579776875313	-0.227220862748119
-0.333619680745406	-0.348097433960519	-0.734739470599433	-0.316665557430875	-0.391283729325649	0.0261525383881518	-0.621889673291181	0.178266101659087	4.65311467466516	0.0968923151918662	-0.0808007935242795	0.858191374123414	-0.67793439060727	0.82337511351583	-0.419319953513362	0.937835775281727	-0.165685734595534	-0.092773722539598	-0.63484475794543	-0.466928073441339	-0.520256053717658	-0.0686627243442308	0.243998492319409	-0.210725237247473	-0.221611040598358	0.680781512683848	-0.312712957344301	0.571608456878466	0.509405584239545	-0.364747160097052	1.07054611144141	0.258583248306382	-0.281351141811167	0.563375736587069	0.171849899705682	-0.450483795784257	-0.225069483795567	-0.106776917293058	0.0769863658011724	-0.345162699368758	-0.501149864206616	-0.437367066283696	-0.231103930961947	-0.453280665395367	-0.299186710732203	-0.334196471650562	-0.215302428831577	0.0542420370826215	-0.297579776875313	-0.218022659251847
-0.333619680745406	1.04783069755445	0.126635792891963	-0.316665557430875	-0.386844200351881	3.54656566071797	-0.826910327790659	-0.412217707796341	0.49189780097448	0.89884982314039	-0.351543946250062	-0.0220898315195818	0.899501789990409	-0.438638687173003	-0.408310165457231	0.102280660276815	-0.165685734595534	-0.092773722539598	-0.626366594166646	-0.424461384576262	3.36219899837622	-0.230574407637317	-0.754256319266213	5.79439771335204	-0.221611040598358	1.5397678577794	-0.361441645896947	-0.65322800110304	-0.197580814574856	0.0516872965658548	-0.426793080866009	-0.182667091402095	-0.28253863659488	-0.111253875869433	-0.439283279615137	-0.450483795784257	0.992216516162732	0.944178380708755	0.791827927211672	-0.397167185006568	0.626808233271863	0.872007827294625	-0.183558535664184	2.02244525880716	-0.284977090366925	-0.325438198728555	-0.233931218774972	-0.571782202990413	-0.297579776875313	-0.0193325908672708
-0.333619680745406	1.83226818738809	-0.739448428237624	-0.316665557430875	7.36352182601386	-0.539110219000654	0.587729919575261	0.343832602076201	-0.464780316613601	-0.905707113150128	-0.351543946250062	-0.387804266324039	3.88653015385218	-0.438638687173003	-0.411329785147141	-0.577713635130715	-0.165685734595534	-0.092773722539598	-0.263288096895859	-0.717965585351735	-0.520256053717658	-0.276251941665499	-0.374227748470041	0.358928130366964	-0.221611040598358	0.304532531029081	-0.312900178212362	-0.6538860436127	0.890576759993926	-0.340019522492641	-0.750351899573426	-0.182667091402095	-0.254353098640284	-0.680321762319578	0.832367578365558	-0.450483795784257	-0.225069483795567	0.747182116844687	-0.642321758967244	-0.315124744992499	-0.458140255914465	-0.437941769170733	-0.257800414477462	-0.453280665395367	-0.0548359586024567	-0.334196471650562	-0.227301487035983	-0.331024074891551	-0.297579776875313	-0.233745376224895
-0.333619680745406	-0.348097433960519	-0.184729221768379	-0.316665557430875	1.10983335078551	0.242603260056433	-0.770846695899643	-0.663894344704174	-0.689088740391732	1.87867083883369	-0.351543946250062	0.337320514298776	1.70819382510811	-0.431120097287075	-0.101941552671826	-0.569529582166562	-0.165685734595534	-0.092773722539598	-0.431386962364298	-0.565743273228914	-0.516863459735737	-0.743815443250463	2.027791401921	-0.180434016745765	-0.221611040598358	-0.746970156371518	-0.360033031746772	0.591599334499533	-0.839007588817652	-0.705769292953579	0.388768982593512	-0.182667091402095	-0.283673741902841	-0.531299199018778	-0.151594239759167	-0.434984667409734	-0.224948602295927	-0.44008502165594	4.89163538700456	-0.00416095052902064	-0.19984993313861	-0.434379372466979	-0.255921483086341	-0.453280665395367	-0.453161313438826	-0.182891528003806	-0.1457280577304	-0.301549681015421	-0.154929790657063	-0.2338488929845
-0.333619680745406	-0.348097433960519	-0.740217791125465	-0.316665557430875	2.40493762398294	0.191678299234992	3.13135480592186	-0.0280278017747219	-0.9288744806664	-0.942894039545201	-0.351543946250062	-0.177289385996908	-0.304522530709361	-0.438638687173003	-0.277670685288514	-0.577506241975678	-0.165685734595534	-0.092773722539598	-0.320345685749335	-0.798129554365916	-0.520256053717658	-0.743815443250463	-0.754256319266213	-0.210725237247473	-0.221611040598358	-0.87093623816566	-0.365796759899228	1.81555083876115	-0.706558895491687	-0.810788875316547	-0.750085017977792	-0.182667091402095	-0.283673741902841	-0.680321762319578	-0.439283279615137	-0.449416362700612	-0.225069483795567	0.48398706819821	-0.644478470988638	4.19174474611864	1.95605757972923	-0.43790370937689	-0.18281780309653	-0.453280665395367	1.17725725304612	-0.334196471650562	-0.230956662329342	-0.617909439738642	-0.297579776875313	-0.224343096831118
1.52580502695672	0.566050191987338	1.79917218809121	-0.316665557430875	-0.391283729325649	-0.414365983727793	-0.748970566308847	-0.66819542338146	0.44090251869194	1.32324872409347	-0.351543946250062	0.177439616660449	-1.06458930492865	-0.437155370118063	6.38609789879987	-0.575894956694237	-0.159454150752062	-0.092773722539598	-0.584610504111779	-0.350310502875349	-0.520256053717658	-0.193899759992132	5.2077910534824	-0.210725237247473	-0.221611040598358	-0.704651396856554	-0.350830234553621	0.446671144527052	-0.552294548895603	-0.687790741471336	1.60055891397177	-0.182667091402095	-0.282136983947448	-0.680321762319578	-0.430151228600994	-0.184821049926732	-0.180259641736466	-0.622389545629227	0.846154099253527	-0.0952026269203865	0.120226710881393	-0.436689601953281	-0.205051824558132	-0.443261964151624	-0.455384238405717	0.871208996899691	-0.241191153150747	-0.628398075397265	-0.295583564273858	-0.224292817262167
-0.333619680745406	-0.348097433960519	0.168005819938854	-0.316665557430875	-0.372201291529749	-0.589343409194426	0.628422485023297	-0.348182847990382	-0.179513001834748	0.199708675111616	-0.269383685737363	-0.239611451572139	0.219332633083269	-0.438638687173003	-0.258352395465117	2.43996844389524	-0.165685734595534	-0.092773722539598	-0.540093343607029	-0.222420861213245	-0.520256053717658	-0.597155108560869	-0.752559564680283	-0.210725237247473	-0.221611040598358	-0.0679488027197434	-0.285064447007404	-0.380412653046184	-0.403201514840912	1.25444415240686	-0.485528101505256	-0.182667091402095	-0.0446380272048793	0.866802505330196	0.391607782254034	-0.368163356373568	-0.225069483795567	-0.286291200837042	0.0853579816948668	-0.349583619111026	-0.447350044475198	0.14122172570502	-0.258836235628978	-0.453280665395367	-0.429775002825615	-0.334196471650562	-0.218554274437393	-0.556621414377166	-0.295678622016784	-0.108762198300314
-0.333619680745406	-0.348097433960519	0.069318971442564	-0.316665557430875	3.43920431694143	-0.609523853438938	-0.777076492483195	0.875325789028484	-0.565964595303947	-0.921201315140244	-0.350650445109642	-0.394023893456561	0.177309600011247	-0.4358293101721	-0.420702429997899	-0.536769440330522	-0.128107395660655	-0.092773722539598	-0.252883077712806	-0.493633603701974	-0.520256053717658	0.247496712049049	-0.479241297580865	-0.210725237247473	-0.221611040598358	-0.508494490007473	-0.359801234481554	-0.648319155255112	-0.592286783647452	-0.495330886513375	-0.731396283083491	-0.0128313942670415	-0.247105887827919	-0.665546708440116	-0.358951056039925	0.0900643177734852	-0.219862280734124	-0.482652718063165	-0.629458056496445	-0.316947235329724	-0.529850081587394	0.612143166889776	-0.243292896140247	-0.412623377789943	-0.445517871437287	-0.334196471650562	-0.13085527550225	0.188488986796422	-0.0534398071259537	-0.2106345202378
-0.333619680745406	-0.348097433960519	-0.267881791399427	-0.316665557430875	1.34469771260636	-0.387480685707417	-0.732549857032901	-0.275426463382229	0.0156924873090101	-0.247695875564428	-0.255166433431381	2.7207693280442	0.00905388245685796	-0.194494900390994	-0.14412527593026	-0.0347424019241816	-0.165685734595534	-0.092773722539598	-0.206407325361835	-0.109696202066088	-0.520256053717658	-0.457100291075797	1.38106857537834	-0.210725237247473	2.25179972466601	-0.161026152078657	-0.323899404210958	0.212468520743957	-0.776399780990807	-0.810788875316547	-0.384618765555871	-0.0302986732445391	-0.283673741902841	-0.680321762319578	1.37004406199117	-0.450483795784257	-0.222391493649682	-0.778656233558454	0.314901053462976	0.0745154050591745	0.224673630883268	-0.437660126696291	-0.146527929497502	-0.453280665395367	-0.316782016816283	-0.334196471650562	-0.236300780689287	-0.295195805887684	-0.297579776875313	-0.216836652948951
-0.333619680745406	-0.348097433960519	0.900851804700052	-0.316665557430875	-0.370442706891797	0.0680084622996089	2.00840788191121	0.288580876077662	1.01962263602735	0.617563989944477	-0.351543946250062	-0.396369057688847	-0.104681990502231	-0.0939991073707727	-0.430857265491224	0.390246056045715	-0.165685734595534	-0.092773722539598	-0.322027717172826	0.366644545255765	-0.520256053717658	-0.145340282164293	-0.753715432433143	-0.210725237247473	-0.221611040598358	-0.167245761320214	-0.00242780083071048	1.38525911080622	1.3636974028968	-0.519304400879722	0.291357200186916	-0.182667091402095	-0.283673741902841	-0.276584445659706	-0.333073641176468	-0.374866836138857	-0.225069483795567	-0.332799615954846	-0.643840390508935	0.0321618341616686	-0.371353218354431	-0.437572589170451	-0.251422887736445	-0.453280665395367	-0.456341806083762	-0.334196471650562	-0.248829209108593	-0.2881528040048	-0.297579776875313	-0.142242475978062
-0.333619680745406	-0.0207337571008138	-0.739673955763188	-0.316665557430875	-0.134716997493166	-0.282529199052572	2.0092367065113	-0.279692886994075	0.121257688109597	3.22549235375676	-0.351543946250062	-0.395968313149537	-0.788045655193966	-0.438638687173003	-0.0494665653196201	-0.499662018898514	-0.165685734595534	-0.092773722539598	-0.235813405719693	0.610800368927798	-0.520256053717658	-0.192586307729456	0.0901791682849286	-0.210725237247473	-0.221611040598358	0.154970365048534	-0.346633366761248	-0.644529738044308	4.82286234502791	0.64667785705805	-0.617185006551691	0.0108166141948013	-0.283673741902841	-0.680321762319578	-0.439283279615137	-0.450483795784257	-0.225069483795567	0.105056549232989	-0.466773057391544	-0.350412023809765	-0.519519399368451	-0.438010276799652	2.76043186563897	-0.453280665395367	1.72361231125458	0.228625299927654	-0.248829209108593	-0.423145780848026	-0.297579776875313	-0.233349054916696
-0.333619680745406	-0.0886771617320734	-0.732792511454695	-0.316665557430875	1.41625775157805	0.980119437693031	-0.765769388997244	-0.661841994717609	-0.496251524397141	1.30878129703154	-0.310317360572624	-0.394775064835178	-1.13246432418613	-0.438638687173003	2.6025326178234	0.41826806195514	-0.165685734595534	-0.092773722539598	-0.311001570482985	-0.336807706676152	-0.49822877684953	0.602307350463385	-0.754004399371358	-0.210725237247473	-0.221611040598358	-0.855013440467926	-0.365796759899228	0.0346382052884486	-0.199263275009529	1.3449009179541	-0.736249314204108	-0.182667091402095	-0.280285889137542	-0.676277376710189	-0.137737225521548	-0.450483795784257	-0.208434329729634	-0.805209801245844	0.198821452595532	-0.184653766290174	-0.492942323322084	1.08725879735609	0.660671836116987	-0.427185443551198	2.47619210850681	-0.331589537041812	-0.238393053443417	0.207019542019703	-0.297579776875313	-0.0249905211850739
1.5080962202167	-0.348097433960519	-0.234951917888341	-0.316665557430875	-0.390347013834822	-0.566722763065501	0.169415489111866	-0.0191599555851174	-0.244228939753665	-0.442004614536082	-0.351187038081024	-0.330533738416973	0.407284751914821	1.85847115614378	-0.425363740513196	2.13670381461245	-0.158887643129928	-0.092773722539598	1.03751158452783	2.11886529507696	0.413764403928345	0.429530994084869	-0.493178395293238	-0.210725237247473	-0.221611040598358	0.557757342866191	0.210368775099578	-0.0310904086075306	-0.460487790444697	-0.586079161883741	-0.159265350842068	-0.114679067074296	0.00860714331777435	-0.569737170314465	0.451289875860866	-0.41077528507267	0.369388537129596	-0.59418299190552	0.00447490008780173	-0.388043687924461	-0.524440433803826	0.341949078435793	-0.231543552729742	-0.439650571842832	-0.39587254717673	0.0173672813008541	-0.217041788109106	-0.179346643857182	-0.24903695615422	-0.052247962799749
-0.333619680745406	-0.348097433960519	-0.736283905932723	-0.316665557430875	0.500867791196874	0.159643997861422	-0.832642527123424	-0.666324049847744	-0.971345512474814	-0.932592625511576	-0.350539680505457	-0.387498766002591	-1.17372641006435	-0.432590663765612	-0.128786153619922	-0.569497675527325	-0.144838254101008	-0.092773722539598	-0.629626380132927	0.549181029664386	-0.520256053717658	-0.743815443250463	-0.745431713537645	-0.210725237247473	-0.221611040598358	-0.397812357278529	-0.363001819797457	-0.649022580006818	0.894617669430774	0.346847329641982	4.22072516471265	0.00866679524372472	-0.274191246791722	-0.214353092895878	-0.436642166451184	-0.399460494386034	-0.215826698361505	0.733230914698175	-0.634473369066905	-0.396603869811426	-0.433918994225458	0.704388689228338	0.0793653925568522	-0.408545999376791	-0.453691395546316	-0.334196471650562	-0.248829209108593	-0.477529894130409	-0.288961208183317	-0.19901698218849
-0.333619680745406	-0.348097433960519	-0.547247590438983	-0.316665557430875	1.57057175908422	-0.549355012581839	2.46935838076264	-0.668749904428487	-0.408614687837765	1.45919119972918	-0.351543946250062	-0.396927943571024	1.82798602899369	-0.438638687173003	-0.430334289189508	-0.577713635130715	-0.165685734595534	-0.092773722539598	0.403095576116575	-0.79938507752128	-0.520256053717658	-0.202214040334503	1.71732235973927	-0.210725237247473	-0.221611040598358	-0.220090013397811	-0.358488459585267	1.15620737149529	-0.333184121215833	-0.719349848408795	1.71944061842718	-0.182667091402095	-0.283673741902841	-0.680321762319578	-0.426273933198341	-0.450483795784257	-0.225069483795567	-0.55149628050368	-0.0182790498183828	1.53516409257296	-0.357346302372892	-0.437899903397505	-0.250423199880912	-0.453280665395367	-0.357404545634307	-0.334196471650562	-0.226646076293725	-0.523341017688203	-0.297579776875313	-0.232831471118674
1.05652164834618	2.17816188369268	-0.73976816346374	-0.316665557430875	2.47092402633679	-0.640534435641893	3.87600228568203	-0.201395542478479	-0.343308597710155	0.591149784107442	-0.351543946250062	-0.387700036802604	0.401307456566432	-0.437873652588794	-0.430297908229388	-0.577083479005795	-0.165194761323018	-0.092773722539598	3.45837191045476	-0.780283753541246	-0.517650148195313	-0.743815443250463	-0.753167136191402	-0.210725237247473	-0.221611040598358	0.490462964990603	-0.362268538064217	-0.653243128517055	-0.504276827650684	-0.62463450457601	-0.750063948378136	-0.182667091402095	-0.280128720710286	0.0431014055534252	-0.437878348689885	0.407177338262692	-0.224641749258377	-0.00329999141963751	-0.643393734173144	-0.292749534079571	-0.13969813988068	-0.437595425046757	-0.255572194558504	-0.453280665395367	-0.456370305121799	2.60964911966365	-0.194631782344995	-0.619888308310763	-0.242573029635223	-0.228856427549867
0.303897361895322	-0.348097433960519	-0.609174879657814	-0.316665557430875	-0.381927341262096	0.448484841475611	1.47490498147857	0.930254067749591	0.157635589971123	0.394236234969606	-0.351475026051903	-0.265454981705859	0.66150360789135	2.36450753206146	1.03889714237205	-0.575647680240154	-0.162362223212349	-0.092773722539598	0.474389226074533	0.10276358421204	-0.5188793489134	0.18330332670626	1.63795277404287	-0.210725237247473	-0.221611040598358	-0.714466717690885	-0.353493674283777	-0.153108130054013	-0.622706269185059	-0.773222131154848	-0.743750091681414	-0.14128307659387	-0.280827247053647	-0.675103200242947	-0.211174299276455	-0.198270706780657	-0.224204716144292	-0.342585293289841	-0.6396290593429	0.69661419762387	-0.451631228097462	-0.42716704153363	-0.25303684162369	-0.451999203608377	0.698992096515797	0.562537665589776	-0.247568803835021	-0.633076550615698	-0.243428549321561	-0.19906726175744
-0.333619680745406	-0.348097433960519	0.0597311968273079	-0.316665557430875	-0.39093919029454	-0.397059048244365	1.61272127050256	0.631265565391619	-0.331280222692989	2.46736214448479	-0.0536265439643704	2.23574803241104	-1.04544431466149	-0.205439145137329	-0.0215487260480025	1.10166041444135	-0.157679093536042	-0.092773722539598	-0.441152718930876	-0.2031300243041	-0.518240164539995	-0.555086380264114	0.572013014236869	-0.210725237247473	-0.221611040598358	-0.384782574937144	-0.365796759899228	-0.346330589269972	-0.359979556933219	1.46707521969051	-0.485275266309392	0.316359632616566	-0.282643415546384	-0.673945331782194	0.887485608659347	-0.450483795784257	-0.101742458431412	2.19034471765542	-0.0794964910410225	-0.372455872843198	-0.520118532402546	0.825061071588631	-0.24666533709867	-0.453280665395367	-0.351020761114006	-0.334196471650562	-0.246409230983335	1.07850567446527	-0.297579776875313	-0.227064108797861
2.37582775047769	-0.348097433960519	-0.345608853912328	-0.316665557430875	0.21397444673032	-0.272527665472325	0.142560362105908	-0.377504883914759	4.43223679801184	0.227566257179669	-0.0709944339004862	-0.394999697424477	-0.314786127642142	-0.334474978340709	-0.430857265491224	-0.292595906913669	-0.165685734595534	-0.092773722539598	-0.546767063971933	-0.0406305839630016	-0.454493815299975	-0.39238407522068	2.41914154916827	-0.210725237247473	0.371238820676199	-0.711566226842659	-0.361303459065759	-0.641337853687104	0.478978587717854	-0.47628135328968	0.319990786118545	-0.182667091402095	-0.283673741902841	-0.511599127179495	-0.389671165768638	-0.450483795784257	-0.142907258347503	0.0719836046183664	-0.0635700022676529	-0.187959101038141	-0.414461712681335	-0.29335641833855	-0.233548950656804	-0.360141692786379	0.73472989021427	-0.334196471650562	-0.246610895827106	-0.428905363177746	-0.297579776875313	-0.2338488929845
-0.333619680745406	-0.348097433960519	0.188488857861874	-0.316665557430875	-0.384303224997452	0.222483630812156	-0.539150896378534	-0.153660115117417	2.19029607593881	0.551227596633179	1.03678452546866	-0.382533487248717	0.158052489505382	-0.43625432938555	-0.428510693563523	-0.573501958751502	-0.157074818739099	-0.092773722539598	0.18893353204255	-0.39113079816877	-0.485223833252163	1.5049040941956	-0.585195841593055	-0.210725237247473	-0.221611040598358	-0.476551713217606	-0.283406205033148	2.05027535832777	-0.095585406214873	-0.476186295738663	-0.743118003691754	0.830703816661648	-0.2830625313524	0.130805864453809	-0.387218423231535	-0.296389155829289	-0.224530166335632	-0.741298749137699	-0.0894888313531608	-0.153127444805181	-0.5278781777179	0.226174991543161	-0.261293299755829	-0.406973296274576	-0.455275942061176	-0.0840270645286281	-0.232721229712342	-0.257464535477401	-0.161013486204354	-0.215878383517186
-0.333619680745406	-0.348097433960519	-0.733945842091754	-0.316665557430875	-0.382505161928852	-0.0993949616794747	0.442253052815003	0.187850152534434	-0.0627946907213154	-0.923587304420091	-0.351543946250062	-0.381988977852255	0.551894127323753	-0.437040614930432	0.786890779245041	-0.574953710836761	-0.163117566708527	-0.092773722539598	0.578697843218109	0.76711300177061	-0.520034797588403	0.450546230287673	4.81416621777278	-0.210725237247473	-0.221611040598358	-0.303374468398025	-0.365796759899228	-0.646897178337685	0.0252513057182183	-0.179701794118374	2.86675757486005	-0.182667091402095	-0.283394331365496	0.523518968726798	0.343875450287971	-0.0384119281740067	-0.224604554950795	-0.375433431803524	-0.618176793615308	-0.39687724336201	-0.457296816206274	4.47934172964002	-0.251597532000363	-0.453280665395367	1.73508032416069	-0.334196471650562	-0.241544066627347	-0.0793663639865011	-0.246755570323986	-0.227859709035963
-0.333619680745406	-0.348097433960519	-0.599131767823224	-0.316665557430875	1.15853178946382	-0.473546580831079	-0.780573285321547	-0.509633096745887	-0.165005987541074	2.41596448475983	-0.337137163399143	-0.286484186185714	0.412137168802812	2.10459553246046	-0.430857265491224	-0.577713635130715	-0.165685734595534	-0.092773722539598	0.0196014791153792	-0.573797572716155	-0.520256053717658	0.80516558924628	1.85653032987221	-0.210725237247473	-0.221611040598358	-0.169009977403155	-0.0170711472969267	1.08225700808206	-0.690072285428712	-0.630559758589369	2.27292495497361	-0.182667091402095	-0.131866504332021	0.31536357389517	-0.423734854123931	-0.398179574685661	-0.225069483795567	-0.483128778041624	0.550633505884199	0.293001621653473	-0.157776833763829	1.77153202488952	-0.261558277259705	-0.453280665395367	-0.312398864766183	-0.334196471650562	-0.196371141622525	-0.673918374819859	-0.166400091636851	-0.228652351652362
-0.333619680745406	-0.348097433960519	0.667269520739301	-0.316665557430875	-0.390110143250934	4.15251618722206	-0.790404234045287	0.0038317550523678	1.85358894864229	-0.927749109354427	-0.346744146735405	0.517082294620458	-0.734727886600465	-0.438273170649436	0.470326402386176	-0.573533865390738	-0.151409742517761	-0.092773722539598	-0.400874640315519	-0.797750528507693	-0.520256053717658	-0.151627000275933	-0.752529927045594	-0.210725237247473	-0.221611040598358	-0.394433434950184	-0.353174953044101	-0.0286170764160478	1.41436650152314	-0.669742481118347	-0.748855957997896	-0.148807442922638	0.602738724663043	-0.675445668379226	-0.306839106999609	-0.369700460014017	-0.223386441377493	0.0177656626271814	-0.315573506921284	0.0537721514027614	-0.538784725668641	-0.436990274324645	-0.100837376726871	-0.442679481521173	-0.191893532330282	0.646569570084135	-0.246434439088806	-0.61225733589367	-0.297579776875313	-0.192646265040268
-0.333619680745406	-0.348097433960519	-0.521190596899978	-0.316665557430875	-0.391283729325649	-0.233218369695692	2.1212384366404	-0.406834620964788	-0.803521552951501	0.461123888590709	-0.312970788201753	-0.395062594549481	0.377098675190777	2.0282790824934	-0.146421824037797	-0.326576477700503	-0.165685734595534	-0.092773722539598	0.524995249656773	-0.221706239543054	-0.183405888932947	0.194550558703149	0.235255390086235	-0.210725237247473	-0.221611040598358	-0.572155778830902	-0.357162311769834	0.23646059937204	-0.674336773774074	-0.126121021195438	-0.430318727208338	1.13409701613234	0.100463357469679	-0.484984460588676	8.53657708976576	-0.312913019964111	-0.091355948039211	-0.373621759107721	0.117006773488101	-0.326217083908608	-0.530617902563126	0.91602778485405	-0.262606142843215	0.704345314361378	-0.368125883743849	-0.269568893234139	-0.192942839278409	-0.273782298367639	1.24387658241954	0.00703164899310389
-0.333619680745406	-0.348097433960519	-0.725801158162224	-0.316665557430875	-0.320043106747387	-0.637138931462128	-0.808028856426479	-0.664618250515571	0.181778180326719	-0.922998171264573	-0.351543946250062	-0.394936800299474	1.01754969704769	-0.438638687173003	-0.425522907213718	-0.524397640966583	-0.165685734595534	-0.092773722539598	-0.628610813990442	1.66005844188395	-0.520256053717658	-0.743815443250463	-0.754256319266213	-0.210725237247473	-0.221611040598358	-0.340811731717392	-0.342619262197222	-0.652615340835425	0.0261563793002632	-0.740655414176614	-0.746348675638908	-0.182667091402095	-0.281106657590991	-0.665465168407669	-0.268454667390955	-0.450483795784257	-0.225069483795567	0.222021841162753	0.737514516779411	-0.396093020247204	-0.534899086185391	-0.427996745039419	-0.210845196347422	-0.453280665395367	-0.132484437638228	-0.333220476427582	-0.100126594932563	-0.511467806255476	1.25613903125704	-0.10303328506164
-0.333619680745406	-0.348097433960519	0.156493924409296	-0.316665557430875	0.341260085035642	-0.55471180051917	0.161509893884329	-0.6633475647828	2.06934093182582	-0.109342162085055	-0.350692289515667	-0.395948545481678	0.553232218041351	-0.429692032729884	-0.427073645638807	-0.360206075455737	-0.145895734995658	-0.092773722539598	-0.0610997589928336	-0.242686900070111	-0.520256053717658	-0.163677605986885	0.329591981300446	-0.210725237247473	-0.221611040598358	-0.345865164226156	-0.339623728308242	-0.648220827064014	-0.764156876934931	-0.52491913355976	0.0658001126764447	-0.133758710265101	-0.263870520068571	0.39636544212838	-0.109367824240394	0.0996285182029429	0.644375351658297	-0.150071927556262	-0.312727667981812	-0.294387014034077	0.385433239264411	-0.436061615354863	-0.257529414757589	-0.439767068368922	0.206169631356147	-0.334196471650562	0.0294682752961144	0.397155303802355	-0.237123052374109	-0.231293507833124
-0.333619680745406	-0.348097433960519	-0.146750671941355	-0.316665557430875	-0.380742988342659	-0.0286037674480679	0.547447229066323	0.132101703931267	0.456959257357012	-0.942894039545201	-0.351543946250062	-0.396927943571024	2.53590402596068	-0.438638687173003	-0.430857265491224	0.232036985391707	-0.165685734595534	-0.092773722539598	1.46297485912272	1.97123472329907	-0.520256053717658	0.476853531432325	0.0937653220822643	-0.210725237247473	-0.221611040598358	-0.549953567956597	-0.33698703441638	2.63239337704611	-0.697234008752196	-0.585958755652453	-0.750351899573426	-0.182667091402095	-0.283673741902841	-0.631968523078292	-0.435649296272165	-0.437631901457174	-0.225069483795567	-0.448495414608719	-0.644861319276459	-0.399086322558646	0.938211990361436	-0.438010276799652	-0.257137970717772	-0.453280665395367	1.00286023968214	1.35047401955263	-0.238771175025488	-0.498197374521028	-0.263834278136433	-0.228977690039689
-0.333619680745406	-0.348097433960519	-0.737905420293737	-0.316665557430875	-0.391283729325649	-0.0555498804686778	-0.804519963958928	4.47958351383971	-0.79865164758263	-0.938799564114353	-0.351543946250062	-0.392104632613587	1.50434452685829	2.49089549556505	-0.421798406421496	-0.576884062510567	-0.165685734595534	-0.092773722539598	-0.630655547607678	0.428283625449293	-0.520256053717658	-0.466345464769385	-0.750707212512238	-0.210725237247473	-0.221611040598358	-0.342904869442916	-0.361822774092643	-0.3156748847682	-0.443343969274428	0.643781770337083	-0.745737657248903	-0.182667091402095	-0.281141583908159	-0.680321762319578	-0.439283279615137	-0.450483795784257	-0.225069483795567	-0.0568435151080053	-0.644861319276459	-0.391558885196108	2.45619987620958	3.10802071560197	-0.260962077875983	-0.453280665395367	-0.448897857348482	-0.158376069047631	-0.182607516035118	-0.432995867861971	-0.277047304403206	-0.194391261845027
-0.333619680745406	-0.348097433960519	-0.0387686636572807	-0.316665557430875	-0.301789715995093	-0.503662675738917	-0.788332172545053	0.534443163117366	0.110477063476523	2.20686850358468	-0.349754482533572	2.23461408710025	2.27592108689296	-0.438638687173003	-0.430043241508553	-0.178904574654337	-0.165685734595534	-0.092773722539598	0.654801831020607	-0.631314746701507	0.835871930519608	-0.164927298430984	-0.528825060415101	-0.210725237247473	-0.221611040598358	-0.661413151840735	-0.35414003204256	-0.6538860436127	-0.827940153770822	-0.532498388960805	-0.0571339781126726	-0.182667091402095	-0.283673741902841	0.446055937901803	-0.439283279615137	-0.418204619334838	-0.225069483795567	-0.768923451776622	0.960230127414706	-0.0917730314676089	-0.452654989398439	-0.148424723382391	-0.250055844705084	0.0559838984072507	1.04803691477848	-0.334196471650562	-0.245552155397306	-0.500359588743601	-0.29526670513077	-0.225390094913973
-0.333619680745406	-0.348097433960519	-0.739489822530291	-0.316665557430875	0.570331884395981	-0.500507897601748	-0.0640650057160143	0.859492274685604	0.706334587807211	0.586327308420133	-0.35141349016069	-0.395623277492373	1.19249586819007	-0.437818400091045	-0.430297908229388	-0.159688801174176	-0.157641326361233	-0.0584775481795182	-0.0680727086675769	-0.0576038356765538	-0.520256053717658	-0.743815443250463	-0.109148743814089	-0.210725237247473	-0.221611040598358	-0.400017627382206	-0.362188300549334	-0.653356584122169	-0.785108767035463	-0.332497301622206	-0.749445906788246	-0.161975083997982	1.11734308181672	0.429829471444778	-0.43883589937637	-0.406420158091399	-0.224158223259815	-0.411852020155652	-0.63808490458202	-0.393850804862618	-0.407196497539748	-0.437279528757856	-0.261142744355899	-0.445824887725604	0.143808036323454	-0.2671481682403	0.110285461437554	-0.56507428108939	-0.2827824548931	-0.228229411748835
-0.333619680745406	-0.348097433960519	0.171488650080468	-0.316665557430875	2.0102502191064	-0.639660220013521	2.92908227970408	0.13056917992629	-0.24968593160547	-0.941459079502118	-0.351543946250062	-0.396927943571024	0.977667976731165	-0.438404926605606	-0.430857265491224	0.0141624993655092	-0.165685734595534	-0.092773722539598	0.419453445054465	-0.222377431166991	-0.518756428841592	0.282335076919232	0.412999694723189	-0.210725237247473	1.75156434047572	-0.662796117837956	-0.350313148346594	-0.653689387230503	0.200813047682669	-0.699945433661305	-0.750148226776758	-0.182667091402095	-0.281176510225327	0.0883887395746906	-0.439283279615137	-0.422602443639454	-0.225069483795567	0.478816527876612	-0.641007313179057	1.16865576305907	2.37898151671833	-0.437922739273812	-0.248923668097614	-0.453280665395367	1.41579990122391	1.01393545621815	-0.180288370331745	-0.023629286249058	-0.131260412668384	-0.228625733057035
[truncated: 4,263 more columns]
