# Supplementary material for: SIMON: Open-Source Knowledge Discovery Platform
Source: Patterns (N Y). 2021 Jan 8;2(1):100178. doi: 10.1016/j.patter.2020.100178 (PMC7815964; doi:10.1016/j.patter.2020.100178)
Supplement: Table S9. LIHC Dataset [file mmc10.zip › Supplementary Table 9_LIHC.csv]

GROUP	A1BG	A1BG.AS1	A1CF	A2M	A4GALT	AAAS	AACS	AADAC	AADAT	AAGAB	AAK1	AAMP	AARS	AARS2	AARSD1	AASDH	AASDHPPT	AASS	AATF	ABAT	ABCA1	ABCA11P	ABCA2	ABCA3	ABCA5	ABCA6	ABCA7	ABCA8	ABCA9	ABCB1	ABCB10	ABCB11	ABCB4	ABCB6	ABCB7	ABCB8	ABCB9	ABCC1	ABCC10	ABCC11	ABCC2	ABCC3	ABCC4	ABCC5	ABCC6	ABCC6P1	ABCC6P2	ABCC9	ABCD1
1	31371	194	11304	303989	648	1880	1794	7375	2	1300	3412	3050	10538	1518	1930	557	1376	846	3460	16324	1291	22	5885	3185	1497	5511	1518	452	196	2573	2301	19	562	3563	838	3058	731	2866	763	311	8564	12252	1885	1042	14815	1363	227	1252	1429
1	7300	46	4789	121998	239	1543	1768	4970	399	1356	937	4584	5381	883	1318	310	1131	2148	3097	14056	1061	100	1750	355	3333	1684	1670	365	32	3217	1569	543	1456	2489	864	1807	282	1271	423	65	3855	3164	2140	826	9469	1720	225	1842	846
1	161188	1017	10535	22735	290	2703	1406	15304	425	1565	610	6032	7997	2423	1879	343	1673	1536	2721	19789	3207	177	3885	190	2293	3190	938	71	95	2129	1012	174	6702	1322	826	2352	202	155	441	237	1773	7634	673	536	12467	2629	290	351	1122
1	52418	459	6807	670674	74	2170	816	9045	159	1237	1506	8103	15898	4003	1257	302	1215	472	3470	5937	3219	201	4551	1118	1275	833	627	9	278	2727	1148	36	211	2709	571	2863	24	824	790	48	2608	5775	499	1096	3012	609	118	142	5678
1	86047	2405	7197	212755	156	1303	687	7513	503	1224	532	4642	8705	882	849	330	1129	2536	1393	22625	1312	101	1843	100	933	1622	452	1832	123	2855	638	655	8300	352	921	2089	58	211	301	210	3964	5850	197	690	14671	1604	120	1333	772
1	62148	390	4028	101152	272	1612	524	16206	88	1248	858	4007	6038	1053	1179	171	1456	486	2705	5924	2914	88	2627	209	2505	1795	677	121	225	2702	608	617	2448	1068	794	2474	219	913	852	132	4169	9800	834	725	4988	558	58	266	1459
1	49217	431	11789	57961	63	1754	1213	1097	298	1546	941	5198	11604	1372	1299	318	1517	2223	2849	24313	5689	182	1511	83	1300	1988	243	335	25	856	1437	690	4342	2178	913	1590	194	89	673	134	13887	1772	1373	1425	6061	893	221	519	6813
1	65878	409	10818	14245	133	3242	2632	2034	1103	2787	1509	9136	8779	2588	1478	1122	3370	3073	4103	23803	6854	226	5854	151	5169	2577	1885	318	99	334	2032	714	2391	4417	1373	1653	159	2051	1045	1001	4455	5216	444	1323	14150	3844	462	3687	1516
1	196900	2430	10075	112941	435	1263	434	14850	286	1622	833	4496	5785	945	1712	356	1125	569	2744	17710	2075	96	3023	266	1673	2552	435	2770	200	3072	896	1265	7592	2192	768	2235	86	343	467	93	3545	9276	108	520	8120	577	68	890	839
1	63183	124	4713	123189	227	2241	672	1628	81	1211	480	5788	9894	1149	5293	144	806	91	4692	1063	1388	165	3586	74	847	259	254	7	64	3080	254	9	941	988	477	3539	81	416	481	54	2149	7402	182	581	2960	299	102	58	1247
1	51341	413	12060	413183	159	1528	286	21801	2321	838	764	4771	5306	1555	818	427	1203	10678	1583	33928	2805	152	3451	206	4831	18373	689	5171	1249	3504	943	6329	5510	3575	1914	2696	112	143	547	759	9614	8317	900	489	11600	1383	106	2736	753
1	126254	259	3509	222554	88	709	86	1536	55	672	480	1978	5236	450	1579	103	363	635	1823	4930	895	67	2237	91	1971	1249	372	851	138	1851	265	183	903	1939	361	1727	166	186	152	36	1559	1867	69	286	3325	332	47	208	584
1	70422	320	6028	8709	100	1162	78	7781	176	420	358	1110	1676	477	868	124	426	2785	1010	7576	649	55	928	62	1147	3204	193	894	99	768	507	998	4215	1567	287	1365	23	90	123	21	2082	2636	20	214	2906	985	85	591	257
1	52630	142	5175	106771	167	1262	515	10186	73	1172	639	4506	6931	666	1968	207	661	1670	2737	10223	1489	88	1702	26767	1474	2044	364	195	93	1745	687	365	3623	6120	561	3421	43	153	248	169	3047	5531	383	445	4824	527	132	402	882
1	82255	729	12337	10999	108	1135	136	9046	794	788	690	2491	7821	1142	555	327	1067	909	1141	28965	3687	69	1467	158	2988	3491	372	1268	596	1857	950	778	9645	1295	512	1206	65	250	440	588	5438	8730	217	612	8662	1118	104	1933	854
1	73859	238	4303	37132	139	1004	221	3485	47	1017	379	1662	4598	557	727	77	289	784	1285	7418	1240	50	1151	93	1899	711	197	372	77	1736	484	192	7565	1064	242	1461	38	211	228	44	2564	5204	189	357	3564	811	124	310	606
1	28349	197	8584	7881	127	1528	236	23467	593	916	467	7556	9719	1968	3557	382	1917	6615	4531	8437	735	607	1448	231	6202	11008	71	28	1021	1580	2051	9384	4578	2487	675	1416	77	49	606	72	9526	5989	496	228	6186	1002	180	2221	897
1	68921	336	6469	205790	146	3140	821	24266	216	1706	586	8965	8463	1261	2220	295	1917	2269	3662	11580	3112	145	1737	160	2000	12549	334	5618	68	7995	941	3	4757	7331	1083	2679	80	50	665	30	8645	4019	4	408	19959	2240	294	677	3940
1	40578	180	8913	148010	111	923	86	19661	188	760	502	2399	3247	717	501	161	581	2309	1099	12576	1608	60	5217	59	1318	3844	416	1113	131	1122	534	1762	12801	1365	530	2868	39	65	376	1229	3232	12403	471	355	7232	534	66	1774	788
1	17135	64	4458	99928	109	1512	938	3625	56	742	521	4471	3978	1190	1539	124	1708	75	2148	498	4592	116	663	184	409	265	545	64	50	133	921	202	456	3012	647	632	83	465	783	44	5059	616	170	1350	1944	37	82	309	2748
1	47774	95	5697	164090	356	1361	776	17747	321	2070	1057	5351	8055	493	865	332	1161	485	2052	3709	5373	133	2245	98	811	1888	287	732	83	4548	773	371	5956	4021	737	2313	49	192	364	53	6127	7603	477	529	2238	350	57	675	2648
1	5863	27	17935	23839	92	1508	644	17567	165	1509	914	5100	6493	1001	893	137	1921	2836	2382	11486	5654	185	1868	200	1715	9031	1244	998	669	13267	1212	1871	4618	2153	713	1720	204	127	666	85	6427	2507	210	961	5320	653	143	2629	1490
1	26155	123	6030	37331	235	847	209	6464	432	703	313	2348	2810	1452	843	155	711	1316	3138	4618	1821	125	1064	59	2159	4334	214	270	81	1102	410	1178	7420	2033	656	708	125	106	238	364	802	2864	326	366	2754	613	89	419	602
1	22980	100	6037	132176	631	993	968	8058	178	1528	1574	3729	5652	720	655	398	1440	5816	1259	12254	4934	124	6443	260	2840	904	1131	2796	372	2113	946	503	5161	3079	808	1969	144	1040	702	173	10339	4893	296	1381	8967	1362	93	4092	930
1	118	19	1	28252	1042	1689	1228	0	186	1071	3646	4564	8579	780	930	264	931	776	1533	609	4688	149	3185	767	1138	633	790	1649	329	154	470	0	123	1790	900	2683	166	3056	989	64	28	283	373	2306	102	6	4	2391	1171
1	143153	250	3856	255155	326	1590	345	4310	152	486	674	3312	5353	781	1980	220	411	1432	2405	10736	1774	57	3389	233	987	1911	873	875	99	700	533	448	2280	3004	908	3306	78	341	438	156	1539	4211	138	545	4998	455	227	268	1161
1	1925	10	13139	252498	350	1999	1255	2476	30	2078	4000	7186	15948	2150	1305	828	2002	316	1922	3571	6341	221	2298	3070	1971	2641	83	3787	143	111	1486	0	1031	3458	2017	4973	248	1699	1520	124	9565	3411	134	752	15161	1303	685	420	3690
1	93467	100	2502	74644	260	1747	860	722	19	1201	667	3969	9515	1061	1529	196	194	798	1642	1790	1295	97	824	800	201	16	1067	75	8	18	447	9	692	8304	456	4876	87	244	775	34	1612	1020	59	707	5718	542	122	43	2833
1	104372	443	15346	132103	132	1559	555	16055	66	1003	556	2733	8443	962	758	360	2426	36	2432	15449	11611	281	14648	1236	1400	935	70	39	475	27	1773	4	419	702	731	1780	776	1388	1118	70	510	17687	182	317	5622	1443	611	3785	3542
1	17665	57	6835	212981	1388	1222	889	15362	83	947	2334	3868	6053	1487	1732	196	836	803	3147	10624	3392	85	8110	368	1577	2478	491	854	93	1433	1478	1525	2091	5668	719	2837	420	1771	550	81	8878	9864	585	1053	4882	622	125	439	2191
1	35627	392	6832	420165	294	1272	1720	17571	161	778	785	3387	4517	866	665	190	1032	1789	1046	26659	1143	67	889	165	972	2082	649	882	300	2081	659	403	3012	518	629	1233	43	443	262	205	2115	1989	868	808	6453	913	78	2838	418
1	49397	556	10374	51493	249	1910	463	33717	68	730	1183	3655	5335	1039	861	299	1061	3220	1954	15012	1886	125	4272	295	1333	7252	363	1769	142	6191	1065	1924	11294	2426	728	2717	141	505	335	69	6069	2468	6	372	7383	818	175	2241	959
1	19421	75	30593	35755	201	3135	1918	3119	169	2334	2099	5756	27379	2072	1063	1228	2062	626	6784	8956	9499	258	6997	1473	2906	1812	676	895	24	11990	2951	3	5764	1357	3549	2285	288	1261	1109	792	4504	11891	1827	1056	4760	1325	110	2460	13123
1	94125	816	9482	21604	218	1818	388	22055	211	669	1233	3660	10028	1607	1345	210	1140	3089	2006	8192	1634	112	2354	117	1116	2017	463	1008	42	2680	947	1100	5651	5713	407	1865	28	168	479	36	7071	3647	22	362	3910	707	193	911	1333
1	6114	24	4726	62782	102	2041	996	5163	558	1025	1800	4672	4981	1929	1661	238	1593	1219	4134	2195	4272	239	4674	72	1788	1195	1162	223	337	2002	750	449	1383	3812	685	1528	305	1470	746	115	4683	4142	1308	1713	2031	746	93	1073	3583
1	23663	203	3940	55047	816	1324	1474	4088	243	3134	2463	7436	6634	1508	1292	924	2261	815	2826	9569	3652	264	5071	551	1323	1655	3570	1344	606	1248	892	888	3214	2161	648	1486	163	4016	1860	48	1302	19765	372	938	2183	316	41	811	806
1	56850	98	3939	103728	92	1416	308	1870	18	1756	540	4352	4096	929	2890	48	390	16	2747	524	1001	134	312	295	1535	103	247	4	20	852	406	158	1195	4063	574	2188	60	182	611	34	1521	5019	237	319	2423	435	99	26	1135
1	32121	164	15363	46221	111	2013	1189	3402	207	2207	1556	6211	6198	1668	1314	240	1804	139	3120	1078	5056	168	628	1064	1890	1127	344	333	55	385	1604	1152	1182	10258	1312	1777	47	1155	1345	58	10708	6662	1317	1859	5956	1003	268	154	1771
1	86364	315	9750	82101	285	947	447	8998	160	1581	1347	3827	9225	687	900	470	1284	2491	1718	15471	8772	97	2344	231	4247	3046	388	834	496	896	1525	2426	13543	2779	1190	3070	41	794	457	620	9821	16413	1218	712	5027	422	55	2531	2217
1	4001	34	8522	14087	180	2790	1829	33593	148	1052	1522	6797	10242	2554	1068	623	1846	2365	2100	1294	601	106	5684	663	2233	3939	699	2722	263	10657	1237	278	8207	5565	614	3341	174	435	654	75	9838	5940	12	889	6551	723	153	3575	1195
1	29288	147	4352	69413	45	973	183	6514	381	603	392	1873	3992	611	829	51	661	2990	1198	4648	795	86	429	73	1787	1603	565	615	91	1849	605	346	3970	693	191	1431	48	295	264	51	1749	1339	398	303	3232	693	158	400	889
1	5878	73	634	39534	472	1155	543	1149	118	1481	3626	7340	7513	1193	1977	651	2177	300	5345	2372	1744	163	5200	5847	710	286	426	212	48	338	1495	110	335	3605	819	1222	104	12975	1133	28	349	16710	9825	2737	530	50	5	384	4939
1	45017	145	5678	170454	309	2143	1056	4027	17	1246	674	5932	7560	987	1324	285	966	132	3164	6865	3275	179	1693	328	1051	397	702	50	75	159	1375	94	1098	1117	802	2438	235	626	1387	88	2050	6370	159	648	5099	1459	299	124	3490
1	65210	464	5370	14003	81	1026	286	13242	397	855	428	3807	4739	871	860	149	645	4665	1398	20568	1879	91	1368	22	3312	3208	459	184	775	865	628	3057	5956	2618	564	1072	128	77	350	450	3597	9483	22	327	5225	1644	84	398	472
1	256259	1012	10426	321787	399	1199	413	28668	881	949	714	3776	5493	2721	882	482	1176	836	1367	30363	2572	74	6777	574	2328	3911	662	1040	760	1330	1062	2053	6450	1435	804	2268	70	502	994	491	3525	5958	462	495	10950	1672	137	1488	1384
1	19992	206	1818	38602	141	308	143	2824	198	276	289	984	1470	193	218	81	370	409	458	4319	941	28	838	122	301	721	144	600	141	1319	176	250	1857	252	228	337	27	307	172	14	492	1317	124	140	1296	215	9	297	215
1	36219	325	6750	78410	106	791	196	18086	138	746	783	2358	2985	710	399	124	519	860	1074	12941	2516	55	2190	58	732	3045	423	3497	146	1973	791	2559	5131	1068	287	974	65	385	276	38	9145	6990	334	432	4493	627	62	1411	489
1	14265	94	4961	57414	195	1519	376	1244	84	630	574	4357	7560	799	1182	124	701	584	2871	3605	528	87	430	44	433	1152	130	10	161	1468	459	175	445	5543	483	492	19	376	327	15	8156	712	72	518	2870	674	114	120	1036
1	76436	417	10316	201684	244	1709	463	22440	185	1412	986	5270	8980	1445	1958	428	1545	1616	3806	10733	4616	141	3783	181	3133	6376	573	5915	272	7507	1560	4387	11857	2064	1164	4052	93	541	994	123	16015	18127	598	1179	7494	1369	226	1283	1920
1	5015	27	8738	163916	814	2797	346	50203	93	1169	2132	6015	12100	2027	1722	315	1594	1306	5746	4162	2004	137	2329	168	696	1361	107	117	40	5763	1376	5075	1807	7475	1151	1303	14	688	561	49	15770	3599	237	651	3742	659	75	697	619
1	53440	884	6438	96986	557	1029	645	13283	224	1177	992	3568	7437	635	832	258	1146	404	1808	21484	4880	83	2827	100	1961	2124	438	336	296	2548	1183	1374	6381	2343	552	1808	54	1033	288	150	8092	10892	476	509	7610	861	70	649	1417
1	27691	202	7934	12950	59	1862	2150	4946	322	2198	917	5067	25884	1069	1011	258	1122	1249	5487	7795	3204	129	1791	69	2000	3001	757	28	9	3093	1228	287	2263	4634	1223	2508	242	1150	441	268	2863	3003	1192	587	3378	716	196	2215	2937
1	23246	54	7080	35227	56	1293	533	14482	407	1312	488	3299	4668	627	1325	89	1670	1305	3057	13142	3728	121	937	46	1130	5277	342	2142	136	2834	1035	766	3082	5164	652	874	213	111	237	204	6094	8046	1089	487	4639	711	86	958	367
1	99262	262	28688	56880	1248	2213	943	7512	3198	1730	965	10151	12446	2014	1077	561	2157	18506	2964	37393	6798	159	2574	234	2322	17796	1239	10438	312	2498	1825	8039	5982	5244	1661	1308	304	441	581	3151	3670	4962	426	1532	11552	3587	201	5312	491
1	6696	74	4648	67410	439	1932	759	5317	96	2182	2040	4464	5725	1560	1122	639	2175	749	2959	3377	5456	355	2286	599	1269	1122	2119	86	206	439	1561	41	570	1420	1007	1584	267	1930	1801	36	2595	5797	630	990	1378	528	246	628	1324
1	69815	442	12569	14620	100	1826	390	10805	918	1038	1172	5076	7845	1219	1312	545	1888	4625	3646	23852	3460	247	4437	121	4391	6961	484	2416	1558	2581	937	7482	18362	4050	945	1626	61	633	403	152	14655	17358	16	660	9897	1521	101	7192	1430
1	11831	67	3338	6649	130	1249	360	24658	60	639	897	3128	6295	581	738	218	616	757	1301	1066	599	43	2068	192	483	1935	85	1004	47	532	420	521	2790	2005	304	1632	104	212	178	80	1791	378	7	366	3776	325	116	274	1601
1	71149	286	9314	23303	138	1004	173	8277	576	633	619	2655	4312	666	399	206	965	3584	1023	14840	3775	53	2670	95	3141	3116	870	2508	463	3373	709	1187	7611	304	849	1114	55	320	413	374	3493	8969	73	536	16308	1662	130	1263	1503
1	179403	906	13971	87114	157	1348	315	2371	2298	1090	1258	2179	6512	1700	735	401	1739	4363	1768	30972	5777	175	3760	674	3547	11700	409	413	1921	87	1014	7959	47986	239	1637	3794	86	183	368	406	3201	6355	1679	464	17925	2002	340	3282	815
1	79301	401	5768	104901	920	907	464	10856	111	1097	593	3530	8490	855	1000	159	1033	522	1923	11486	2536	91	2112	212	1059	1905	556	240	117	2972	923	1212	3405	1366	919	2715	63	506	408	97	4692	8002	337	374	7278	544	95	657	2993
1	91080	860	8213	163896	217	1497	138	22811	191	1493	1109	4805	4528	2014	1004	228	1186	828	2263	18413	1372	249	2406	144	1897	3574	674	1887	235	3923	816	2150	7829	1722	1131	2488	95	586	787	135	4799	14194	377	434	6628	1143	135	1225	1374
1	131959	799	12260	114087	273	1927	1622	11629	60	1510	727	5083	12620	1311	1191	223	2255	119	2453	10722	2022	99	1729	1729	1770	1418	719	103	91	161	2171	314	545	2203	1112	1555	111	547	1138	485	1356	10102	373	598	11911	746	234	118	2261
1	256983	613	6977	229106	119	1727	1324	7912	138	674	1122	2393	13675	1226	2087	436	1672	728	2605	21982	5145	180	2002	892	3775	7950	176	79	292	2768	766	3116	5112	631	660	964	160	335	728	316	2562	10121	1417	282	8097	919	167	843	1719
1	19644	222	22116	11213	163	1727	1836	18690	147	1253	2779	9045	17718	1442	1225	387	1675	3094	4764	9918	3513	137	9307	180	1394	3526	516	1308	93	7307	1893	15214	10177	13288	1008	2488	271	1012	704	436	26297	13174	11	1636	7358	1587	191	2020	1065
1	133709	331	11823	161367	155	1577	592	15689	169	1213	634	4693	6710	910	1117	306	905	4902	2304	16694	4258	149	2415	298	1689	8439	287	2642	778	4162	1441	3009	2963	2177	821	1964	63	188	720	119	3903	1485	1132	440	5200	1070	102	1224	858
1	7592	37	12546	93463	207	2146	1358	9837	23	1919	692	8466	7155	1821	1574	452	1990	777	2895	5686	4857	134	3206	299	2184	177	116	49	49	17	2937	86	614	8092	886	1606	80	139	1525	53	6874	4697	1841	858	2221	1107	367	254	1890
1	61133	236	11006	78261	474	3503	2041	6624	356	1372	1296	7850	16495	1321	2110	374	2333	1282	5291	8590	3245	116	3386	855	4681	849	1032	438	66	4870	1655	490	6694	4345	1261	4826	69	928	1039	104	15930	6088	953	1078	8858	1358	267	284	2152
1	20233	36	3874	61195	487	1134	257	4915	30	991	357	2172	5825	750	1304	145	576	1672	1617	3830	2097	46	320	367	783	1017	192	169	85	1185	286	595	4001	2575	551	1691	35	190	299	68	1719	918	53	341	2936	244	82	141	893
1	83397	905	3509	96492	88	762	271	6818	191	675	281	2646	3915	401	480	144	656	927	942	8808	2092	37	1513	74	1437	929	237	216	191	1667	334	912	1410	485	440	981	43	143	168	122	1618	1331	103	125	5038	625	31	353	230
1	3898	37	22395	399755	579	2985	2418	11313	274	1563	1419	6861	7625	2478	1349	810	1812	2272	2929	19743	8478	193	18736	161	2254	3797	631	4	220	2641	1535	1932	721	10442	1454	2658	449	6477	680	202	18169	29178	555	1198	8973	1306	163	805	1635
1	131129	709	8361	190184	118	1679	489	18105	278	1254	501	5215	21419	1662	1867	371	1292	3151	3608	15475	1413	167	4257	796	2339	1702	600	1252	261	2574	856	1027	10126	3835	669	3450	97	135	894	69	5908	6430	79	576	8385	974	198	640	2336
1	115	17	535	13296	236	1230	1939	29	74	2094	2351	4603	3922	1509	710	348	1504	137	3002	1368	695	274	6265	3937	149	88	682	192	43	9986	654	1	22	124	589	2203	199	3882	1035	5	118	42326	1560	807	628	75	32	121	654
1	12196	131	5139	46114	267	2224	1759	3022	125	2709	2040	3870	5580	1568	928	476	1059	212	1945	1305	6604	279	3887	356	6648	2978	1850	24	831	84	1777	183	1429	4408	491	2304	360	1087	2606	38	4899	1466	660	1502	1747	953	225	338	1407
1	21044	171	6878	83119	173	1494	314	11683	14	560	1174	2756	5370	1843	1085	198	917	392	1487	6105	5254	222	1074	541	3729	3839	464	40	361	58	1414	386	246	648	315	1401	30	245	1549	130	3103	9143	83	412	2889	2315	200	65	842
1	9447	31	6327	43735	177	1192	882	3453	100	1255	1399	2551	5610	1598	868	201	971	275	1311	7687	2095	117	3010	364	1725	874	634	128	161	705	1281	269	877	1849	377	1354	99	1389	777	124	3428	6284	370	1193	2984	789	133	182	1478
1	54725	232	3890	100256	84	571	107	9208	35	623	529	1582	6667	767	394	128	480	159	899	12140	1620	56	1789	76	845	1004	407	27	137	789	708	735	6779	437	223	1701	13	258	250	104	2864	3578	384	323	2432	427	60	351	711
1	107256	355	3925	247130	341	1476	387	16113	596	1274	708	4398	6975	741	1020	351	1083	2017	2045	16049	1701	112	3497	173	1870	2185	550	1684	295	5390	694	1443	6606	2885	1372	2816	109	342	543	103	8195	17871	311	377	6758	677	123	1297	1651
1	57707	172	9103	238786	152	2587	688	8777	243	1802	759	6777	15274	1939	8445	328	1092	2471	9876	13199	2529	262	4331	293	3923	4505	571	1748	236	2128	1259	57	3361	5224	1104	2854	211	238	712	172	8402	18613	982	732	8995	878	163	1104	2819
1	25834	197	36221	400073	100	1552	718	21825	1862	1701	1667	6338	14251	2931	1501	498	1988	7484	4918	56854	4204	204	2161	80	4717	17974	1311	755	401	2302	1212	9360	19128	4204	1972	2665	198	81	1080	10106	22014	22089	596	1274	21466	3775	574	3102	1433
1	56919	759	14957	177262	179	1837	366	15117	190	1038	906	8118	10952	2146	1802	660	1261	2284	3966	12269	2367	196	4524	89	1562	5902	298	2594	218	4501	1177	1882	11465	7673	1151	1895	33	269	424	300	18041	8837	11	284	16823	1427	128	1682	2229
1	86042	361	7056	58318	164	1589	450	4571	231	1281	752	3863	5315	1237	1243	130	816	2185	3343	8760	1318	45	1241	291	1184	3822	675	937	97	2773	1986	1703	12953	1324	2107	2275	29	195	343	164	3210	8495	63	654	7174	607	128	248	2050
1	206	12	3872	13185	480	4050	2724	1082	89	1543	2496	5929	18746	860	1815	377	1097	617	5176	2892	3340	232	4988	3002	853	32	639	4	3	7793	645	8	1890	5632	674	1436	838	4163	617	27	5739	18498	279	605	4732	824	90	427	1758
1	23829	70	7745	58779	138	1539	591	6652	304	1538	1197	3716	8225	1126	913	415	1155	1627	2485	15896	5328	108	3141	351	1531	3348	1127	675	433	1056	674	2643	3400	1777	868	1703	213	1164	967	186	4513	6783	333	1267	6120	1538	174	1649	840
1	31757	244	7171	46592	124	2043	823	19580	158	1876	1396	7027	8585	1705	2636	410	1536	1108	3342	3412	1502	150	2428	95	2001	5472	753	177	249	2217	717	973	7163	3952	566	4204	848	542	944	67	5619	14172	430	971	2968	500	83	1317	1422
1	65494	638	9485	149676	182	1204	167	8382	698	754	681	3642	2871	1389	1128	183	1341	6222	1685	23313	863	116	2712	186	953	3877	300	806	266	2607	847	927	5142	4623	406	1285	39	304	445	13	4324	1306	210	242	4880	1101	217	699	1899
1	70559	258	9139	26966	14	1221	261	3206	69	628	427	1515	2252	695	1019	101	783	919	1226	2619	1708	106	1681	58	4511	1265	211	104	926	869	756	281	972	876	373	992	75	197	451	37	5874	6656	75	373	2450	4220	53	91	898
1	10361	56	10283	40059	746	1827	1154	9351	622	1550	1194	4067	5457	2345	833	450	704	931	2088	31665	1546	131	2757	524	2292	2020	737	52	64	2409	869	1871	6297	991	965	1914	21	545	898	126	2568	9915	888	601	5430	1775	379	295	1000
1	103322	420	18086	35118	197	2156	743	19945	389	1818	1037	5644	7175	1337	1324	454	2772	1575	2929	15779	12115	310	2411	260	4632	4216	320	154	871	3568	2079	883	5837	1255	864	2898	33	292	2239	155	9784	6368	278	1704	8879	3395	188	2764	1412
1	154515	453	3569	624379	588	713	362	8783	78	1082	1165	4454	7241	632	1506	205	608	1300	2311	12256	2507	72	2636	159	1110	1274	869	383	55	2370	747	519	13185	3052	1191	5462	95	389	235	466	3670	3634	307	408	5972	331	144	256	4262
1	80795	1224	10128	23656	104	1429	178	10539	1272	930	723	3694	5115	1304	489	304	1471	8484	1456	34405	6425	108	4067	123	1986	5092	335	2741	659	3043	822	8287	10019	1585	640	4908	101	143	609	621	8831	12769	298	445	24436	2478	130	1760	1044
1	7273	61	5469	56085	290	1869	1379	3468	236	2127	1347	4094	7580	1020	807	373	1421	562	2501	3022	3017	189	4589	633	1036	1410	624	557	406	3507	460	842	1121	1793	776	1139	240	2423	849	44	9863	14089	1242	1078	2108	590	41	231	637
1	164472	431	5423	274622	192	1133	431	1029	55	977	1006	2642	7160	994	857	175	583	1281	1232	15300	1326	102	2828	214	890	1019	629	318	159	1138	752	66	5503	828	300	1595	79	387	388	104	1076	1437	577	364	4144	1086	206	180	1019
1	116736	409	6499	185157	206	1246	753	7487	181	1475	805	3365	11872	694	874	351	504	998	2060	14189	2883	97	5693	128	1187	1502	438	471	324	1523	909	939	3645	1190	604	2324	30	374	290	344	3571	4109	279	710	3619	596	52	211	2996
1	507963	1451	5381	38544	112	1189	141	7454	181	889	439	3056	8416	562	977	124	262	390	1323	7231	1478	44	2245	47	1013	1890	488	137	119	460	607	64	7447	613	271	1770	16	64	254	110	1091	4671	89	283	5252	549	343	894	2118
1	8337	51	2920	6321	102	1547	1684	987	134	813	770	3053	4038	988	1480	98	871	302	1819	2356	1006	288	14273	592	1172	336	772	133	88	122	461	56	279	2766	241	2073	198	1232	1493	19	827	5751	298	430	1583	311	97	371	1707
1	12141	134	17028	15871	167	1693	714	82782	162	989	2280	4167	6377	820	767	546	1858	4664	2270	10479	4581	97	2973	527	1039	4966	219	2882	272	5734	1760	7298	9677	3063	2284	1702	57	295	280	371	14356	925	30	787	8910	944	129	1768	2704
1	4224	37	2638	98845	1108	1031	693	1162	92	1522	1440	3433	6044	631	763	339	1333	1618	1700	2167	1959	137	1941	558	777	298	719	1017	174	605	543	156	672	1470	563	1447	121	1656	653	84	1153	1274	340	1420	4505	872	102	1243	594
1	45601	309	7178	110190	777	1089	747	8724	112	1384	719	4642	6682	761	1232	162	1017	1520	2278	13169	1049	66	3071	812	792	1691	894	1215	85	4320	574	1634	16552	5495	513	2535	71	582	419	59	8393	7733	633	634	7888	539	57	267	1830
1	96470	343	12790	142954	86	2465	835	1921	455	1940	959	8909	15230	2160	1923	454	1513	655	3227	8197	3779	335	4313	192	1903	258	543	881	40	1768	1671	384	2146	3038	715	2810	114	105	1178	449	9179	7789	905	1158	4824	291	751	315	8495
1	34389	142	3158	121003	99	1168	539	7097	82	445	341	3151	3181	515	1076	170	535	530	1324	3851	1556	75	774	79	937	711	108	158	105	194	406	245	1235	1801	616	1522	19	66	410	73	1033	3821	131	262	4961	753	99	414	1053
1	63461	324	14944	49482	64	1696	1037	13354	1032	1475	2036	2938	5711	1289	905	559	1093	3833	3014	14236	5144	194	2984	255	2724	6016	859	1101	101	6034	1451	2010	13039	648	1137	3007	72	1059	585	250	8752	7647	3929	667	25005	4786	803	3030	1109
1	118348	611	5429	42638	169	1588	278	6703	628	995	521	3050	8067	1256	927	254	589	2027	2099	12470	851	68	3283	116	1202	2354	1338	763	150	1618	644	1295	6645	1365	732	1770	120	231	422	92	2180	5759	525	334	9947	930	129	1090	783
1	40875	35	4585	37814	187	938	416	36136	98	748	624	2755	5857	454	1243	144	674	412	2877	3841	1340	74	790	125	268	2739	139	212	33	2996	928	385	1724	3881	946	1992	49	361	193	45	5675	3339	10	600	2455	358	153	440	447
1	39322	402	18218	30082	136	2178	2414	22153	356	2684	2346	3528	18467	3035	1330	689	1280	3970	4600	35262	3819	241	3165	397	3089	4557	1407	135	524	6569	1734	1374	9388	1529	1171	3243	899	1345	1443	336	12905	6052	9823	1010	13023	2859	682	458	2417
1	27834	60	9576	32914	71	2138	1578	3813	260	1671	811	7720	19273	1743	2541	224	2463	310	4599	3334	2149	132	3349	235	2583	1773	252	305	143	9022	1238	53	1146	4872	1284	5263	162	983	595	123	8045	15936	1464	1761	4123	619	238	83	1697
1	136618	401	12457	51231	478	2272	606	8302	2175	3277	1547	8349	15291	1127	1665	682	3774	9548	3010	23077	4264	203	8727	524	7364	17407	1846	1715	1664	207	2294	4965	50002	2218	2629	8662	70	2595	580	788	2000	19808	2442	1071	25050	2852	376	9938	1435
1	1305	10	4365	52051	325	1798	1286	4939	2	918	761	6089	6019	842	1090	128	467	558	5232	3139	1152	72	3014	113	788	675	1109	114	40	963	472	62	1832	1464	677	3200	491	760	547	295	564	5338	300	1226	4994	546	143	865	6453
1	79682	300	6398	60791	433	928	509	4408	80	1053	1202	2881	6753	722	786	169	888	541	1843	10626	2366	92	3199	161	2044	1773	791	524	233	4486	934	742	7882	1307	839	2361	192	984	492	107	6522	10948	499	664	4202	610	91	811	2054
1	35013	383	9726	25718	177	2067	896	6688	1091	1413	1106	7466	10652	1048	1044	330	1553	2409	1870	27295	3618	98	3436	240	1098	4014	1451	372	68	4660	912	744	8122	3262	1049	2884	54	701	628	288	4997	3710	423	1001	9661	2601	330	690	1431
1	6633	70	25529	13044	122	1277	1025	37951	357	1255	2297	3354	13109	1138	787	492	2347	5120	2199	28407	4861	162	5362	153	1989	9739	1418	692	531	2210	1410	5603	9142	6914	727	2178	210	197	350	69	20852	4006	13	693	10024	1641	201	6810	3602
1	16848	36	6845	108924	1066	1106	1446	17711	95	1062	1050	6764	14968	1319	2710	232	873	314	3483	10150	989	72	2167	1412	1131	947	309	223	49	1742	1012	255	788	7287	1085	3163	151	658	378	152	6255	7591	2105	1050	2211	545	178	47	1080
1	28059	196	5966	328290	191	1584	562	5213	192	713	612	3214	4498	765	1596	203	1070	290	1961	2190	4120	113	401	382	330	1885	244	273	204	634	1424	215	1687	3900	369	717	100	295	868	44	4402	965	122	1024	3139	606	114	150	938
1	81349	200	2629	16241	97	747	103	2597	255	710	417	1947	2958	633	1182	90	435	4670	1477	4619	1106	34	830	150	516	1277	410	721	19	3548	158	318	3982	2320	446	1830	10	68	123	18	2061	3905	154	144	2027	355	37	185	228
1	50342	229	7277	202368	237	2062	1524	5022	274	1442	1354	4481	6519	1083	977	346	1673	418	2600	5534	5691	161	4268	163	4229	1188	1630	91	159	1785	1242	1534	912	2042	882	3157	302	1588	1391	486	13026	8316	903	2602	6925	1098	175	250	5533
1	14666	83	13997	28611	194	2603	634	36095	269	1688	959	7911	9084	1865	1681	352	2402	6938	4900	13649	7626	238	5830	198	1649	10800	387	5206	278	6537	1481	6554	11108	5470	1192	1826	137	156	741	62	17153	5569	289	813	9965	2375	162	3270	5691
1	73068	375	9514	28404	201	1577	928	11769	220	1587	657	3599	9559	1012	1120	337	959	1202	2087	12256	2694	71	4938	103	4303	1113	601	41	85	2043	1569	422	13677	1631	970	1944	192	1475	422	172	2380	5373	505	1291	8878	1246	255	1154	843
1	72185	130	8219	198587	181	1007	1538	15079	81	1292	794	5537	5978	783	1822	215	1307	1846	2234	9756	1078	114	1073	266	1495	2745	263	281	144	1995	1375	428	1568	4076	520	2363	86	155	354	129	4097	2251	409	331	2686	479	133	140	1004
1	4646	56	2911	160687	2266	1945	1616	1599	258	1548	2202	5587	23330	1434	887	360	1355	349	2283	1674	3374	87	4207	537	727	226	1121	103	42	803	732	724	1192	1966	1069	3668	64	3171	1384	61	6271	5139	1143	2069	1038	201	81	114	4944
1	28335	185	8614	11652	178	2485	1531	6538	310	1111	1100	4990	7893	1561	1961	441	2991	1118	1857	8629	6379	575	2469	248	3870	314	542	54	164	35	2687	23	1206	2039	406	856	68	470	1643	71	3218	3623	376	1056	5086	2345	714	275	1679
1	17015	66	23599	232243	338	3316	1390	53393	308	1968	4853	9610	31126	1257	3102	871	3362	1069	7079	14184	8287	453	7297	1905	2727	1991	175	209	35	4048	1724	8014	1868	6375	2413	2382	291	3692	1224	677	30910	10392	2146	2701	9068	1351	263	347	3553
1	17135	126	4095	49646	420	1405	267	8311	351	1432	743	4008	3506	1289	1007	265	1075	1497	1662	11066	2570	120	3053	235	3489	1298	569	108	77	724	774	710	3542	1425	1171	2023	112	917	560	1335	1701	13160	102	582	4309	996	349	4169	1433
1	60957	259	4284	87099	109	798	143	3592	568	823	386	2246	3315	392	895	184	438	3092	1424	12318	963	55	559	52	501	1028	177	473	19	671	399	307	2999	1277	821	701	29	145	121	104	734	2548	46	151	3543	557	120	379	271
1	18653	75	19081	118824	706	2547	1391	8440	2484	1696	940	5564	7059	2144	1447	342	1562	1718	2994	31916	2349	77	4742	626	2686	6886	1538	3185	293	6780	1025	5639	8316	1710	1600	2828	273	2195	705	147	5054	9542	1178	998	12044	1614	211	6033	828
1	22615	111	7736	29246	800	1034	1567	5907	449	1529	1103	1345	2141	1146	714	317	1067	500	1425	14566	4241	119	6640	110	2130	1942	594	142	279	329	1523	692	3467	2912	533	2838	183	1080	664	514	6138	17557	416	1043	6011	672	221	3267	3285
1	2079	18	6976	63734	274	5160	544	4865	199	2058	1047	8074	16380	3244	2860	652	1032	2307	6399	20211	649	270	1523	139	1424	23	582	980	12	1708	552	21	4733	2975	1125	3610	267	97	750	414	4087	346	487	468	14517	1846	530	125	7455
1	147089	356	4516	138753	360	2255	935	11157	55	999	680	7520	8625	1412	2199	142	936	313	6321	4132	2532	114	2241	102	1911	279	313	90	35	586	557	688	2135	4882	857	3425	59	495	679	126	3060	4226	231	728	3812	753	149	251	3142
1	172027	881	10424	89262	281	1566	690	2006	1623	1672	1321	4682	9256	1180	1003	568	2033	5519	1701	30201	7170	153	7191	600	1754	7341	1303	601	564	172	1483	13649	22171	2195	1928	5302	171	344	417	639	44	5886	243	614	13793	2416	207	6633	526
1	7694	70	10927	124533	177	2597	2076	57	138	1630	570	5852	20335	1554	2601	373	1972	17106	3418	11959	4174	168	455	220	2166	76	210	2913	70	102	2198	2	299	2288	1287	3148	121	405	1550	351	6826	1033	391	505	8195	1378	351	114	1413
1	17076	100	18641	423232	382	2247	620	23453	110	2120	1703	5335	11174	2855	1523	1049	2596	472	3646	12881	13023	502	2940	776	3263	4025	273	68	150	327	4539	33	453	2104	1447	2477	175	378	3012	33	8063	20267	1179	681	4267	1076	212	458	1739
1	40431	216	6561	38711	304	3006	1368	7859	966	2002	779	4841	11110	1320	855	282	855	1695	2937	5501	6899	57	3782	155	3536	7539	1018	1404	1719	1117	716	659	6837	3437	1135	3706	139	2086	913	588	3142	8826	1261	1206	4075	324	72	2284	2658
1	31898	186	16500	138777	79	1301	558	7895	517	1146	2647	6491	16785	880	1331	544	947	9278	866	31555	2309	106	463	532	886	2352	140	2518	157	1816	2886	7512	15280	5440	1084	3261	137	668	629	330	15053	1040	530	256	16516	1791	304	103	1192
1	4322	23	11233	344170	422	944	852	9319	110	1354	1601	5351	6684	773	924	354	1443	6642	1885	21409	4078	99	1134	672	488	2080	212	4214	440	163	1576	16	476	3034	1209	2809	95	1054	836	96	3657	5168	608	694	8978	714	139	195	1639
1	86578	1258	7336	151136	186	1753	882	16433	354	1645	1104	6465	8327	1107	1257	211	1154	976	2475	22551	1458	127	2013	124	991	2752	402	415	398	1499	1128	1294	4730	6287	661	4537	172	431	551	1290	5880	6297	985	656	6371	786	83	351	1703
1	128662	977	9895	84242	144	1448	259	27393	530	1565	905	6490	6631	1257	646	348	1525	8610	1130	19584	2005	127	2363	109	2487	8042	593	2621	161	11856	990	1591	22718	4721	1151	3439	42	91	640	168	8236	13020	159	359	8882	1056	306	1235	2493
1	129062	723	9212	76741	186	1927	499	25050	212	1435	1057	6871	19937	1218	3207	218	1571	1322	5091	11020	3477	276	2846	98	4519	5129	381	5305	180	2435	1424	2089	3371	2898	1706	3222	47	148	454	340	3838	20730	1161	763	6766	603	75	1005	864
1	45033	228	6534	12143	232	2156	1378	10896	170	1577	720	6272	4328	1936	1277	568	1032	1004	1699	27339	3128	94	4942	171	3672	3458	227	28	107	2371	1339	1604	4937	5037	918	2924	123	1132	644	245	5372	21206	71	752	17279	1983	234	880	2199
1	13264	44	19126	35505	213	1387	843	19805	102	1289	1904	5476	16497	1067	1361	286	2081	2270	3762	12525	2447	214	3763	1624	4323	6401	582	1141	1046	4666	2442	819	2564	3712	784	2363	198	983	571	152	20462	8415	1576	1229	4920	945	146	675	1095
1	53904	353	8741	208417	147	883	281	7881	177	978	836	2738	8423	841	747	382	1338	1597	1661	12896	6052	125	3150	291	1619	3783	441	703	194	1596	842	1470	8025	819	1241	2621	81	237	533	282	3856	5268	268	447	5495	602	136	883	2024
1	34622	162	14789	57150	129	3284	451	4975	394	1418	975	7226	10536	1168	2143	451	1389	3420	5930	12318	1054	195	2697	154	2997	7507	1410	730	408	237	1029	1134	1183	3593	2016	1331	54	803	717	580	1981	4802	316	1357	7563	2094	256	1198	1262
1	68115	391	4985	3512	54	1804	555	13519	1449	1301	1381	4951	9047	1151	1438	449	1197	910	2400	11999	2481	119	6443	42	2246	3200	442	1707	32	4506	1509	2783	16949	3108	740	2275	16	45	408	62	13934	6376	397	397	13911	2539	266	1715	2894
1	66988	359	12058	410310	111	1378	485	52929	55	795	471	7497	6854	1029	1041	342	2100	1423	1941	19147	13960	103	3430	139	1222	1449	570	2867	145	511	805	0	7367	2289	1428	1514	98	244	1052	133	22393	1425	60	1046	7691	2773	438	311	1491
1	45147	226	9005	441614	916	2176	1755	27606	131	1474	1879	7599	13156	1134	1816	619	1426	228	3223	21951	1835	140	3458	1903	1651	6592	1105	207	373	7917	1602	573	10308	3363	692	4246	264	1025	1096	135	5719	15369	493	966	7347	1049	304	172	3004
1	30744	161	10866	54231	209	998	615	18772	68	1271	1593	4779	4236	828	736	242	1365	286	1563	9751	1940	179	1077	397	1472	2266	635	521	335	1112	1582	925	1199	3174	535	1732	128	437	856	104	11276	8748	2033	772	3961	1194	149	220	1294
1	48459	240	8690	21626	236	1899	537	34993	95	644	1384	4505	13107	913	977	353	631	2015	3121	11045	1889	104	3432	1195	1184	5990	302	931	257	2709	878	3423	12817	1574	1273	2941	120	241	384	244	5806	3692	14	385	5424	710	182	2029	2951
1	14526	69	9744	87478	1125	1122	396	13916	204	1749	682	4808	7227	1121	542	391	1782	763	1655	14102	4487	198	2572	118	2300	4700	166	62	198	5930	1679	1573	10917	3064	450	1629	10	596	824	78	19439	14198	208	858	2908	1365	116	1449	902
1	16150	126	7261	27112	141	804	19	12732	344	1020	904	2423	5491	1744	1135	145	1170	1062	2202	14416	1612	86	1254	44	1062	3647	135	846	382	797	1022	3348	11322	754	604	1109	46	82	586	263	7424	3169	4708	243	3190	505	124	1717	1036
1	48753	84	3069	301679	387	1165	327	1152	14	671	885	2803	4093	677	1016	144	279	115	1489	440	779	92	542	273	421	105	390	629	33	37	340	2	127	1162	722	2161	72	286	469	34	290	1621	27	413	4756	278	67	24	522
1	26784	258	12386	379799	250	1834	1529	5297	77	2001	1744	5420	10569	1453	1427	536	1271	149	3059	2340	4247	249	1676	311	3313	783	634	85	146	61	2193	573	32	1774	835	2823	237	723	1731	38	7120	10258	1344	2047	2666	648	140	274	3729
1	55136	196	3293	87932	137	1009	577	8849	85	967	529	3439	4766	605	953	236	602	349	1875	1237	4234	114	1055	113	896	849	388	61	98	701	623	133	1348	490	431	1071	40	464	370	81	1213	3259	97	309	1946	529	40	255	765
1	128	8	6075	10593	883	1804	5262	48	94	2396	2480	7584	5754	1673	941	337	3184	349	3266	762	1354	330	5600	3225	579	37	565	45	23	4702	1456	0	34	2227	1166	3267	141	2588	1668	28	163	50748	3828	1524	6309	807	159	203	624
1	100824	1112	10947	252511	219	1261	523	21195	510	948	1066	4105	7895	931	777	390	1311	2095	1730	21659	4399	134	3221	559	1900	6945	369	2390	676	2145	830	2848	8561	3777	886	2331	133	614	584	248	10615	12272	320	590	11693	1377	100	619	1475
1	194879	1033	7555	142007	344	991	403	14248	127	1107	541	3606	7399	832	723	252	1066	295	1417	11673	2295	63	5569	306	1764	2728	778	1354	119	3225	818	1956	16823	1536	649	2918	272	329	320	125	4301	10181	247	465	9063	1159	235	330	3963
1	44739	405	9739	101963	122	1462	434	11537	521	1535	1119	3197	6359	2291	1100	424	1404	590	2144	25339	4730	192	3584	189	3008	2713	894	657	217	5379	2333	981	11028	2368	665	2581	366	710	792	98	8652	19087	783	864	7687	1580	169	976	1013
1	47820	177	6429	276695	50	1046	182	4970	12	724	635	2995	1564	518	813	150	729	745	1496	3619	2320	128	813	191	2462	1197	128	176	208	19	1018	102	741	1215	309	611	29	61	788	49	2418	2387	512	397	2514	890	151	60	1343
1	1770	22	8139	231152	233	2155	2696	14129	268	5504	3915	8394	21350	1981	2585	387	2620	1342	5778	5984	2887	252	3933	1455	1895	1756	1536	876	240	7171	1540	186	1186	5352	809	3264	198	4120	1601	89	7035	23683	7028	1599	2584	505	113	1534	3638
1	24823	204	5897	864053	950	1390	840	5436	115	1518	1305	5340	9831	1228	982	431	1245	5269	2107	23923	3034	114	3580	1087	3089	1107	917	4617	456	2665	599	198	3415	2414	1196	2443	106	1026	661	215	6885	3368	332	781	9535	1038	108	1456	1342
1	182571	1207	6475	561431	179	1365	101	11925	93	852	568	3308	3365	1513	1449	145	663	546	1894	3037	1963	148	5069	356	1075	521	381	74	155	2656	405	115	3149	2167	443	2413	120	68	547	24	2125	5078	126	248	1397	252	58	527	658
1	72143	208	5533	321449	398	950	619	4567	31	594	369	2868	7859	517	1613	179	464	85	2181	1857	1134	95	1940	508	1074	1037	242	185	71	3366	502	59	2503	3049	408	1475	120	176	158	125	3649	6043	145	267	3522	351	51	126	1381
1	113889	306	3613	13159	253	879	139	7944	384	710	175	3379	2694	556	1175	155	437	2278	1330	9177	735	21	309	174	616	2510	157	1820	109	1362	357	572	8921	62	772	1403	26	118	118	74	2899	3314	1056	206	4370	552	99	449	158
1	78301	376	5982	149445	54	1334	476	6902	179	1095	558	2674	3828	556	643	198	542	792	1985	3515	1695	83	712	235	1855	3877	346	1006	53	1795	2085	1411	9460	1072	791	1428	44	44	203	139	2688	7744	441	318	5975	979	199	493	1195
1	33277	195	24894	172731	91	3783	2033	58253	759	2938	1454	11043	14837	2264	2991	470	2676	418	5583	14305	6977	251	4881	97	1201	4154	483	290	225	3280	2475	15	3929	8364	2511	4614	235	194	1332	569	12824	15157	731	2559	12487	3010	306	322	2679
1	34654	16	1962	18490	46	2290	685	1497	20	656	569	970	6208	446	4897	37	279	316	5165	887	559	80	2142	282	2325	350	572	2	61	315	507	99	317	6874	239	2086	132	682	267	59	2247	6499	159	194	1597	456	21	103	1270
1	7412	89	5264	9133	294	1307	1625	4794	140	1039	912	4786	6632	1476	1246	180	839	67	2367	1743	6405	187	6000	434	4190	596	1141	27	204	13	939	647	268	4615	626	2313	39	1247	2151	102	7607	16754	342	1238	2202	848	380	492	2731
1	33265	199	8797	145405	72	1561	346	16415	265	1068	1333	4460	9924	1176	1914	379	1390	2925	3891	13757	5538	201	6492	121	2413	4367	581	298	263	1350	1118	651	3985	3837	1053	1583	63	827	593	335	16662	16142	255	602	5936	708	157	1178	2258
1	4228	42	3077	37808	276	1167	1084	4450	98	871	1635	3040	7269	1227	603	164	951	466	1634	2334	2356	47	1542	623	1386	1063	1084	467	109	2181	605	192	973	1012	1199	1250	251	1085	1187	36	1615	3833	1809	668	897	97	67	371	3670
1	33177	28	6634	26549	465	1971	939	21997	335	1957	1139	7601	13008	1564	1601	459	1444	2728	3443	12674	2498	77	7289	370	1561	2806	755	452	107	4080	1080	3607	10151	9990	1039	3466	243	1185	565	327	7008	14090	697	1107	10312	899	173	1342	2207
1	43531	280	8969	122656	218	1474	553	4844	90	1671	1568	4495	5878	1417	749	377	1240	164	1463	17825	3206	174	2774	502	1511	1256	545	689	178	456	1640	188	257	404	676	2013	121	360	1182	119	3797	8196	829	610	7384	2596	355	263	1039
1	62465	666	9391	206450	533	1415	686	13062	137	1910	1367	7273	18311	1785	1390	292	1797	313	3643	13776	2114	176	3604	119	970	2288	270	113	195	3338	1375	2062	4389	4267	920	3827	107	1227	1042	237	10203	9854	1248	780	5265	605	169	624	2428
1	174997	1660	23813	364007	244	3804	1327	64170	1153	3836	2178	13524	28902	3162	3173	814	5407	2958	5933	69254	16632	303	10343	187	8407	5813	1121	992	304	9342	2372	3304	19182	13709	2437	5001	120	486	1325	813	35767	46871	80	1750	32554	2947	238	4928	4669
1	364891	653	5533	106317	189	1212	122	18258	311	796	449	4048	3171	754	1339	119	587	2400	2689	6870	2001	72	857	219	1052	4089	1009	1789	110	4352	413	292	8691	4330	939	2221	48	91	265	20	2143	8390	12	464	6045	682	80	493	697
1	77727	1068	21337	275304	364	2262	1265	24228	418	3287	2572	7494	10126	1212	2096	522	2268	503	3966	8470	6903	170	5735	574	2494	3988	510	1292	226	14344	1368	850	4630	1913	1382	3952	187	1711	705	99	10944	12001	769	1232	7542	993	90	798	2096
1	32102	216	8199	15837	140	2240	612	19793	580	1549	755	9079	8545	1050	3124	222	2253	3814	4511	25081	3593	201	3090	117	2415	7205	463	2145	1112	1690	815	1643	2467	5383	908	2576	175	265	479	105	10654	3803	714	978	18707	3317	247	682	2404
1	96252	808	10650	55208	1542	1351	537	32827	1186	1453	772	5159	6708	752	893	501	1911	5596	1683	47743	4950	113	2725	401	2045	6877	420	4164	653	3073	898	4061	9450	1407	1310	1950	104	621	294	80	7447	6605	141	422	8305	1075	82	3183	674
1	12354	150	6394	224772	749	1075	1115	7327	104	786	2007	3730	11322	911	790	196	1020	575	2109	4479	3345	127	6363	33	1752	804	453	606	63	3978	778	222	1713	2583	1023	2631	248	1198	563	222	4465	4927	466	784	2741	535	166	1334	1393
1	51246	231	18460	132714	150	2400	3647	5523	208	1278	1516	7216	6770	1257	819	555	2346	368	1481	4582	8752	257	980	641	1231	4290	275	28	84	865	1143	281	2277	6094	1672	2261	466	836	688	201	18912	6281	1497	2970	4733	166	147	691	712
1	33654	305	14781	117776	922	2944	818	10065	600	2066	2415	7534	9097	2165	1461	559	2029	2582	3670	27180	2974	173	5359	246	958	1953	934	591	46	3180	1089	2757	10680	6264	1248	4740	285	1050	1186	115	25364	9262	134	1189	6362	1435	286	1210	3225
1	53160	253	9828	11421	145	1759	263	26978	656	2579	912	7306	3619	1266	1680	142	1249	5687	2485	15547	1018	102	2697	78	1033	7532	1113	2213	256	2090	1175	2618	11994	1726	972	3119	38	604	491	161	1633	9317	1572	552	3949	1404	115	2212	1531
1	30375	158	3724	25316	189	2680	1391	3715	243	2367	455	5463	3298	1665	1918	187	886	639	3106	2664	2065	149	1918	272	611	975	156	490	60	1154	854	339	1535	4686	1016	2200	128	165	981	27	8916	2075	183	1115	2332	388	128	106	828
1	34090	102	13853	22981	147	3640	1025	5264	213	2110	1067	5518	5385	2412	892	304	648	1446	3719	12130	2100	120	2684	664	3213	470	936	1070	35	851	2421	545	2091	2645	1544	2877	185	118	1123	44	2982	5852	3733	1078	5614	1191	274	383	2208
1	22364	66	5940	155795	90	2283	691	536	82	926	756	6484	5733	1519	2280	271	1110	476	4924	6126	3557	162	2200	111	1081	186	687	671	15	992	818	157	1967	822	1069	1526	247	375	617	68	9018	4070	299	1291	6722	1442	147	47	1691
1	98690	570	15963	40932	247	2323	703	11639	734	1008	1526	3427	4676	1022	737	225	1084	1341	1639	5819	10787	170	2220	404	5851	1907	1153	526	840	1961	1042	1760	3621	781	826	1372	129	719	826	74	4254	6212	232	1160	6968	1233	88	809	1228
1	38790	319	8337	134005	796	1075	586	15541	97	1181	989	3633	7007	623	810	308	1321	726	1627	16212	2576	147	3337	187	2685	2043	658	602	488	2613	1464	1322	3397	1837	1195	2446	147	1062	529	137	8838	7097	534	1192	8085	923	158	1151	2410
1	56709	414	8081	199285	395	1517	544	10891	45	1423	917	4584	6646	2027	801	281	921	214	4115	8482	1764	199	3465	155	2059	2808	494	1883	212	5489	651	1094	10060	3740	601	2590	202	873	537	49	8349	11110	655	713	7599	1288	162	321	2612
1	27847	514	17368	18719	172	1802	425	60020	407	1101	810	4413	9721	1849	1593	370	1765	4681	2863	15045	3096	184	2944	93	2047	15036	183	1348	452	8942	2421	6322	15917	2695	723	2865	72	381	776	237	14906	4184	242	430	10075	1254	173	3001	795
1	24743	77	4948	80837	405	1094	588	7857	40	1185	1415	2960	10047	696	772	225	1046	134	1995	3659	3190	76	3091	509	1392	1595	729	685	189	3928	827	168	2466	1705	685	1220	139	1790	748	54	3081	7662	617	1192	2702	386	86	814	1917
1	132857	1231	8146	44831	251	2258	689	23174	162	1537	1294	4967	15369	1148	1263	162	1316	782	2969	10282	1387	148	1857	112	1714	6662	131	712	165	3741	848	2463	13854	4956	921	3572	117	674	688	319	12762	22296	1346	532	3708	731	134	187	1063
1	265	7	3243	154731	186	4607	1529	43	157	3458	1100	8118	15039	2136	2281	348	2526	205	4371	227	2052	310	517	233	997	39	249	269	7	185	244	1	35	2238	1062	1285	78	2016	1367	137	26	417	606	1286	799	129	47	245	1333
1	56643	508	8964	220987	107	822	261	14029	1380	723	525	2430	3924	492	544	265	978	1541	913	21374	4033	91	1680	220	1184	3413	144	2230	739	1663	622	1046	6049	862	659	745	63	398	270	87	4144	5304	242	303	4141	589	37	1063	323
1	53556	234	4746	23486	33	496	127	17092	653	869	364	2322	3023	277	513	234	1156	5392	855	14946	1439	28	1325	43	2473	5111	209	1178	341	1452	894	1472	13533	1289	943	995	12	108	119	568	1379	2927	330	294	4611	814	127	2512	862
1	15279	74	7972	47751	163	1536	542	4044	109	1364	421	2008	10549	505	3542	97	1687	228	1297	5209	3422	100	1627	495	2547	2953	164	26	146	5851	482	181	1674	1232	445	1145	41	578	465	100	8380	4722	262	640	3101	724	192	409	2640
1	35829	131	8606	50508	247	1824	1826	1411	174	1111	890	5909	6137	1499	1165	348	915	64	2293	1166	5813	185	1754	980	1577	97	985	23	40	104	1664	386	222	4086	722	1139	175	355	1140	129	4708	4649	671	877	3130	759	132	296	3427
1	17086	153	11587	45967	630	1390	325	6242	1369	680	760	3628	6080	669	673	376	1223	9686	1620	51725	3809	221	3407	48	4355	3206	605	244	204	1405	974	2932	4033	2039	610	345	58	165	515	455	4718	6198	477	664	6801	2093	201	2117	879
1	78869	415	23475	48926	140	2324	363	23076	100	835	720	7074	6072	1541	1843	288	1833	542	4573	4409	5005	284	459	175	1687	2990	102	774	1202	802	1299	729	1432	1747	1016	1174	50	144	1081	112	13737	3936	129	970	7935	2594	481	580	719
1	36970	158	5043	213118	134	1483	1201	10878	181	2094	736	5319	7306	891	1565	281	881	373	4241	4589	2865	249	4902	97	1025	2962	780	151	259	7254	613	39	1124	1901	943	1546	137	681	658	58	2799	16144	1762	906	3806	635	52	208	970
1	27705	218	7036	4104	83	1069	186	29147	75	702	854	3845	8042	455	1375	178	651	2438	2891	7218	1548	67	1479	299	1211	2377	252	1226	184	1107	388	1234	3959	3275	296	954	103	658	166	41	6142	5857	56	542	4376	579	41	342	400
1	50372	291	14158	35069	894	1846	536	19355	1158	1828	1660	6922	6237	1748	1330	414	1771	11957	3480	16376	2253	155	3344	1092	2423	4431	1202	2174	179	8752	912	1304	11419	3307	1221	5377	101	515	805	87	10190	6020	750	1095	6423	626	81	1799	966
1	76583	520	10174	212822	105	2315	1106	10216	132	1412	1425	7891	8655	1467	1506	198	2279	307	1993	6011	6259	417	1517	128	1791	2396	278	177	266	5258	1143	888	1887	2636	723	1701	28	394	1278	104	6270	2774	396	964	5883	1209	169	587	3050
1	102681	261	5606	20646	854	1487	306	9651	105	1038	579	3658	9792	1198	1101	111	1351	744	2465	13714	3240	96	925	104	1648	2407	221	1211	321	2503	437	526	3203	428	374	1265	72	312	446	87	3006	6567	348	375	4512	807	79	515	506
1	50032	314	11813	212112	221	2079	619	18560	277	1266	1148	7290	8002	1480	1288	393	2865	7826	2760	31459	5884	187	3974	286	3992	27701	308	12217	624	11244	1194	36	4264	4896	1141	1927	68	160	1001	102	22387	7734	30	673	19181	3023	212	3076	3257
1	199551	777	4380	152329	138	443	321	3633	31	273	418	1025	9279	334	474	34	548	63	886	2888	2053	56	980	163	551	595	57	67	47	814	337	28	476	1079	126	536	7	327	118	268	617	860	23	68	2351	360	104	100	1569
1	16522	54	3870	2386	38	1627	459	8084	70	875	1003	4601	14011	480	932	101	901	1246	2069	4577	839	24	2320	321	562	2934	504	1075	172	3803	544	79	24196	2236	472	2299	204	387	247	256	1715	4782	257	690	3055	436	199	124	914
1	41848	185	6351	431734	178	2967	937	5990	81	2283	1288	6177	6325	1893	1358	231	846	65	3256	1965	1772	165	2579	491	2025	301	885	78	44	39	1995	59	2353	1875	823	2702	178	225	2222	32	2018	5051	141	1197	2062	1019	212	273	2488
1	113480	588	10407	85856	207	1870	990	12165	1887	1362	1102	3108	10622	1686	1024	479	1681	2567	2610	27851	7417	132	5134	123	2504	7282	668	821	448	3598	1052	5081	15936	1466	1192	1935	117	333	411	716	8974	9503	151	389	13445	1148	220	1721	1191
1	122305	921	18993	182152	167	1370	175	15433	1434	1411	780	4646	5852	895	853	397	1725	10949	1399	35867	3842	165	3165	202	6657	11442	660	6952	1187	7658	1617	5601	24890	1986	742	3572	40	407	436	401	11659	9179	654	620	9827	3061	259	4144	947
1	42810	252	16692	1014703	261	2324	432	25072	8	889	1070	5409	5194	5223	1127	198	2253	658	2377	5451	6043	391	778	253	2016	12285	116	130	1325	869	1127	47	3842	3218	1429	1363	26	191	3373	107	6266	2432	31	580	4204	1025	119	1087	1214
1	66423	340	11424	26630	228	1724	521	33268	191	850	1766	4219	6231	1024	1069	277	1128	3798	2423	7344	3154	99	4261	140	2011	3469	238	1418	432	3103	906	2886	6154	5388	863	1749	22	1346	471	166	20015	7958	73	782	8362	1088	80	1594	1806
1	55762	207	8986	9282	358	1820	813	43868	188	1065	1197	5498	13247	1705	938	404	1331	1607	2532	9554	3020	67	2139	299	1515	4979	910	1507	466	1967	1005	4601	4943	6526	1735	2076	109	1025	629	81	16962	6352	90	803	9544	1281	83	1422	1361
1	44032	196	13660	21936	357	3145	570	8929	2591	1724	685	6895	8792	1612	1288	333	2023	12066	3141	25652	3038	116	2837	369	2540	7603	754	707	155	7718	1320	4164	10205	2452	1249	1711	280	236	521	439	5273	12537	78	992	8602	1820	240	671	1537
1	111226	514	7643	151537	82	1279	307	5674	95	665	725	2921	3285	790	765	161	436	716	1584	10095	5055	134	4756	318	1843	3916	666	561	352	2820	440	1172	1602	2746	329	1521	107	398	380	100	8902	7616	79	381	7614	1434	121	597	1283
1	51364	179	21770	404340	88	1749	812	8319	20	1832	1253	3911	4692	1325	912	371	1247	3560	2154	3727	6069	258	2805	237	2510	3902	393	3495	357	71	2645	2535	401	2107	1075	1913	113	191	1810	95	15590	10554	1628	357	3736	995	164	173	1530
1	92356	294	4169	7100	74	1712	92	8613	483	1190	523	5551	4943	1081	1195	265	871	3285	3160	11702	386	55	1388	34	1779	6299	1018	1981	162	2062	658	339	3099	1686	717	2623	197	76	260	2373	2698	10536	357	354	5645	858	140	1372	1106
1	44588	198	10875	56275	76	1377	386	10421	201	755	632	3637	7297	824	661	186	1099	804	1169	18220	2189	43	5372	52	1259	5800	557	992	207	7604	723	5562	8911	3852	722	2616	25	701	324	241	22541	21852	886	597	8411	828	146	986	802
1	29111	158	14528	324024	108	1750	430	13901	319	1150	2053	3873	9454	1012	1086	552	1615	4947	3727	22760	10034	142	5809	216	1688	10782	497	2454	243	2346	1132	13221	3404	3078	1923	1847	58	270	513	55	12651	7149	46	662	8551	1200	136	1978	4261
1	50832	388	14363	35223	233	1432	751	16841	835	1382	2047	5490	14512	2880	2048	304	1865	8997	4449	71009	2263	149	2539	87	4622	9411	874	1365	119	6210	1589	7536	6381	3219	1480	1509	291	178	432	301	12826	7342	1984	491	10795	1289	109	1635	1378
1	598	2	2513	63842	791	1078	417	795	81	663	552	2157	4293	445	1380	155	848	5451	1217	5581	2843	45	1901	272	1623	101	409	697	106	173	320	50	1026	2730	297	1641	81	338	466	214	3951	1457	74	353	3100	564	78	1030	719
1	16567	59	9745	20807	359	2797	1041	28262	30	1764	1069	5545	5856	618	1055	123	598	716	2439	3464	1942	76	1083	2160	555	6902	150	1082	52	6069	486	1015	15258	8133	622	2040	327	697	305	29	4960	3855	35	614	8280	1102	407	539	1153
1	13359	111	4103	173243	837	747	560	7316	168	1114	898	3558	5575	495	843	402	1788	2880	1332	9285	3902	136	1009	379	1575	800	378	2363	209	1306	690	22	2641	1127	828	1048	89	960	443	88	1870	2360	596	702	7088	709	78	3306	536
1	54156	218	5097	16018	116	2528	608	11436	162	1971	836	10875	8909	2407	1954	241	614	1387	5616	8202	737	126	762	47	3455	3875	213	1366	51	1071	719	695	1172	4305	814	3697	371	139	686	769	6690	27796	98	579	3570	923	334	222	1654
1	47900	188	12199	427556	196	2307	820	21160	80	1963	1021	10528	5266	2353	1472	366	1668	2248	3129	10723	3274	599	1092	316	3863	3479	297	848	562	1390	1573	1489	2488	4709	1025	2070	67	204	2589	75	10623	7337	855	1225	4980	1850	224	214	1663
1	111069	496	5211	4545	63	1002	357	11327	115	1285	485	7638	5137	883	2889	112	815	1439	3463	5787	1111	66	1377	173	574	6360	191	21	92	1256	615	207	26	4889	1078	2870	18	227	453	46	4576	8360	312	582	2108	213	72	321	572
1	1844	13	6989	3255	33	998	126	25846	73	467	936	1819	6853	1197	511	79	516	614	1448	3586	753	64	782	830	579	2874	93	69	34	1808	585	1943	2602	4619	307	1077	21	440	372	100	7243	1769	9	330	3299	400	64	682	760
1	8125	60	8037	158008	83	3034	1087	8604	189	1869	898	7128	13304	1934	2254	436	4245	2880	6327	11970	4945	215	1126	109	1158	480	451	1038	27	2163	1365	187	2109	3168	1321	2128	132	373	979	176	10176	7750	59	835	2557	577	112	118	2325
1	16937	156	1496	7802	32	216	27	1651	220	151	50	752	899	273	101	40	105	527	182	3268	153	7	453	22	147	434	76	44	8	301	56	229	768	376	167	334	13	12	63	44	485	927	13	56	1630	174	50	78	140
1	80527	478	13193	1033276	178	2478	569	9393	120	1094	800	9243	6037	1053	1193	686	2138	713	2477	8586	5030	111	7008	1173	1759	2764	463	3076	263	26	1080	17	4939	2004	1679	2280	177	126	566	70	26551	801	13	1174	13584	1915	250	121	618
1	57368	415	15040	65178	234	1726	600	7256	318	819	1061	4860	11761	1033	1205	597	1752	6693	1980	16548	2670	209	2987	144	2846	5810	708	103	309	3607	1038	1864	5114	2409	994	1552	64	371	453	191	6178	4370	115	578	6363	1726	132	1832	833
1	335	34	4824	351864	381	1783	1952	13633	74	2710	3262	6632	7043	1535	1582	597	3192	12457	2937	4521	7478	94	50078	2143	1269	141	2857	4187	65	9629	948	1	734	2051	1426	3786	114	3026	1552	38	4963	4293	227	1037	2724	222	28	1591	1675
1	52993	614	8971	139827	63	1176	284	12101	250	1005	586	3870	4965	565	655	203	1192	1212	1131	16715	4641	76	4526	63	2265	1640	627	832	396	4533	763	1139	3228	750	512	2196	102	126	348	182	11753	9487	254	524	9263	1362	68	624	1211
1	114104	1117	11281	98505	66	1382	150	3082	2458	1235	663	3848	4715	1110	1099	297	1420	4493	1216	16264	2295	111	3982	108	1344	4573	352	1025	719	76	886	3969	15826	1192	1327	4684	38	365	272	224	42	4816	681	368	7515	1371	144	1831	234
1	4363	32	22793	15393	120	3562	1225	5718	316	2624	2084	9856	9726	2662	841	926	2973	1679	4283	13397	3316	288	3768	126	9794	2043	877	64	61	1313	3672	132	4287	2641	2183	1425	56	1182	1652	283	1224	7028	23	969	8867	2263	371	6003	1800
1	3328	23	11959	248163	285	1331	895	47644	16	1444	2482	6205	6836	690	653	469	1411	813	1464	21414	3794	136	4641	363	461	5307	6788	865	335	881	2374	157	5545	4110	1068	5439	192	2134	924	2628	3703	27420	274	383	13418	2772	591	218	3539
1	13671	128	9202	43808	105	1146	474	1198	105	553	489	3783	5956	1173	516	209	1158	121	1318	3287	6973	344	301	231	516	182	128	146	50	86	952	77	1378	1410	667	690	45	212	1283	14	10232	3772	48	403	3256	1130	236	249	923
1	71201	174	4340	177874	216	812	450	3830	235	890	736	3270	8328	478	1035	204	573	1348	1959	12831	1532	61	2485	291	624	1482	317	537	106	1626	597	589	2459	1761	549	808	86	241	213	64	4655	4453	152	208	7924	645	49	173	381
1	19202	91	11688	11656	267	2615	562	89139	246	610	678	5568	9980	1439	1071	334	2264	2944	3031	8137	2159	105	2283	1745	1648	1919	316	1766	41	11991	1103	4382	11288	4549	1529	1210	56	120	663	180	11198	584	79	593	4212	640	77	2132	403
1	31771	104	9297	29242	143	1135	1136	1747	26	1865	1194	2539	4841	1254	1191	229	763	57	1898	2268	2003	145	1751	273	3759	1294	565	265	485	22	923	295	4	1060	385	2741	304	408	1678	86	1382	8646	118	880	4815	1179	128	114	3625
1	29995	196	5183	478236	143	1882	927	2252	52	1733	1152	5540	12116	690	1318	254	2041	83	2606	2508	1991	151	2932	160	2351	887	912	11	377	3341	1021	1	205	2723	593	1926	126	416	710	51	5638	5414	117	439	2216	418	95	77	3258
1	38415	430	10389	380933	104	1195	1498	15698	203	1128	785	3756	6223	724	663	216	1568	2503	898	23167	1885	77	1208	102	1538	2797	491	2085	277	3998	929	992	4485	220	1113	2330	45	380	209	129	4780	3600	978	441	12704	1435	86	3325	645
1	71	9	35	13493	754	2136	1908	39	81	2707	4101	6968	12101	2102	1544	551	3613	254	3817	892	1062	418	8167	1120	747	59	413	83	27	82	1139	3	22	1192	1472	1351	244	7184	1901	10	43	17996	3187	792	1435	267	88	85	734
1	4325	21	1226	39993	404	906	542	182	21	835	350	2043	2459	618	1186	76	494	31	1847	507	825	57	545	305	618	26	138	20	7	54	418	3	56	1361	208	686	48	303	641	21	161	2533	784	500	948	569	200	64	545
1	69748	382	20016	139625	142	2105	514	20537	775	2115	1877	6205	3829	1280	711	578	2419	13751	1933	20468	4091	169	1390	601	2306	5229	437	2920	312	9236	1967	3155	13148	2223	892	3002	248	155	588	250	7144	14275	439	795	10691	1400	169	3669	723
1	11439	41	4733	205407	831	2037	837	54163	421	1859	1657	7005	15908	839	982	370	1475	919	3384	6795	1589	93	1945	250	1056	2529	537	290	292	1781	1380	1157	2460	5921	1062	3075	78	1052	685	125	12931	3745	224	1395	5890	794	238	1949	2077
1	59897	469	13372	125966	399	1978	679	12770	583	1030	1467	4271	5342	1903	984	437	1556	3318	1852	20902	3330	213	4831	562	2582	6348	1090	3061	1093	4943	919	1770	6453	1820	983	1949	128	1171	1045	55	11623	9894	548	1053	6583	1014	108	1758	1431
1	12786	64	9068	15843	749	1567	511	6986	148	1373	1184	3850	9181	1102	692	168	1582	710	4095	22367	2989	74	2172	429	2752	1442	259	51	94	5010	1871	779	24364	1893	2010	2169	56	2124	296	634	4393	8606	202	772	12200	348	223	989	3132
1	22311	74	5223	65626	76	1369	231	4408	381	823	918	5132	7368	860	1683	131	566	4949	1747	11489	1483	80	1597	31	1828	5944	419	1651	232	25	569	961	1458	4687	507	1220	50	56	409	117	2499	1820	846	403	5719	1041	172	1196	1648
1	134929	898	9981	226306	194	1354	257	13869	988	1130	877	3805	5628	760	749	396	1414	3900	1413	29222	4673	96	3984	236	3413	4467	448	3187	366	3397	1200	3223	16202	1932	742	1817	66	223	427	175	6818	8848	439	550	10787	1233	116	1806	746
1	141860	673	9410	193163	151	1856	460	9363	306	2004	1515	4840	7948	972	1218	400	1168	8163	2558	29901	5110	173	5897	224	3707	3466	813	740	794	3715	1020	3251	5480	1712	1089	2339	94	240	727	552	7457	4289	422	641	9077	655	176	564	1552
1	7241	34	2210	56043	1672	3226	1431	1402	141	2070	2414	3576	8105	1599	3909	230	1165	282	5825	516	2761	413	7814	252	1462	170	4572	7	57	2312	1061	2018	445	4064	440	2703	1571	3384	983	42	6418	18570	1469	2764	2455	406	70	52	1990
1	11635	82	1674	20442	86	1222	837	2209	78	475	740	3473	4587	513	946	68	524	216	2710	1016	2062	119	929	56	432	617	198	87	51	329	273	155	518	1711	417	764	81	743	515	60	871	673	143	786	1026	160	65	409	2089
1	60046	304	11035	4420	64	895	291	9218	452	591	490	2525	6436	1016	792	207	810	2856	1253	20371	1149	48	1201	67	977	4264	138	568	325	1106	639	4931	14774	2899	713	1216	22	142	489	103	12838	4356	499	183	4748	618	118	1184	1380
1	86074	398	9568	11207	169	1560	410	13257	2288	1049	565	3404	3962	1414	998	431	911	3366	2058	20452	4555	150	8754	73	3736	9705	799	7222	243	2514	701	21043	12065	830	1697	1725	105	111	525	97	3596	9409	1121	552	10034	1611	118	3124	465
1	32003	132	10972	562928	1334	1820	876	8167	290	1071	3919	5335	20637	1690	2442	449	1435	1270	3646	18728	2373	235	7812	361	1535	2398	414	220	181	921	1928	2741	5890	6399	736	3724	520	555	503	188	8412	3642	880	869	7286	803	262	841	2065
1	33547	272	6889	306089	337	1206	478	24128	31	908	1010	4090	8968	746	1742	262	975	814	1598	6778	2301	170	1536	184	1272	2758	265	202	113	2434	1318	223	1974	3227	847	1873	85	516	510	79	4800	6515	194	308	3745	504	84	59	845
1	51365	498	8776	47194	149	1787	614	47709	807	1499	620	8195	10927	2536	4384	265	1382	5329	5535	27955	1910	192	3840	99	2322	8852	654	2184	185	3906	1212	3308	18004	8352	900	6171	87	46	955	402	15855	24345	1141	300	9740	1590	125	1176	1924
1	34176	62	3381	112285	718	1781	423	7110	14	1495	931	5495	5970	1067	1998	173	526	110	1483	2356	4093	204	1546	966	670	166	187	126	14	94	1182	1	518	3727	540	3587	61	543	1854	74	2510	11926	89	446	3092	1072	833	97	1607
1	72820	491	8317	291779	431	1329	530	15115	26	1357	1270	3840	5876	799	703	388	1918	315	1726	7709	7419	235	4819	691	1228	1184	695	357	296	3597	937	61	1350	878	731	1769	426	824	703	31	3845	15767	816	717	3889	650	107	254	1585
1	54676	273	11099	121448	174	1828	960	14611	179	1377	1414	4890	21233	1486	1153	559	1553	471	2726	19120	2136	102	2938	1097	1199	3957	498	561	186	7531	1370	4318	3823	4165	1532	4042	186	2626	762	278	24061	20359	1230	1222	8133	1144	114	453	3031
1	50537	279	9017	64807	75	1150	111	11811	230	931	547	3363	8108	1750	876	220	1294	3365	1512	15904	1896	175	2109	36	1835	2856	136	53	177	3785	899	832	8839	1596	502	1968	34	61	837	33	9295	1912	18	220	2506	691	128	2079	1036
1	118738	625	12444	81638	279	1558	1347	23574	1192	2267	1136	4126	5513	1256	806	414	2525	3410	1746	22832	8797	118	11308	315	2318	4770	1261	4109	324	7125	1795	2080	21849	1134	1686	4881	39	374	616	682	8286	15188	109	711	9315	980	161	4160	1917
1	303	9	2371	44405	276	2626	2844	1003	108	1550	1552	4660	18040	1221	1510	341	1667	104	3245	2391	1044	213	5140	5110	869	339	198	106	77	178	698	2	27	903	940	1341	255	7906	1635	15	3177	15092	2982	528	1152	262	73	866	1374
1	10803	61	1485	8459	2537	2220	1180	1278	178	3187	2995	6149	6272	2069	1905	345	4329	610	3854	2639	1435	546	4251	1879	880	512	472	411	88	948	1138	166	1060	1403	925	1350	228	5696	1578	72	639	21286	2145	1092	2986	325	51	225	2297
1	30529	215	17015	17623	165	1294	452	43480	181	779	1247	3943	12573	871	875	391	1689	4456	2241	15115	5721	102	2787	145	1717	9440	190	3459	153	4203	1117	3466	15204	2408	2472	1728	42	341	257	127	17723	6492	35	302	10360	1043	163	6742	3253
1	114	76	5143	16840	2643	2223	3045	15	30	2827	4738	4946	12363	1398	804	491	2342	1570	2760	205	6013	575	3362	6183	1931	58	1705	10	39	96	1712	12	30	1692	1296	3916	233	4724	2538	123	1818	63119	609	2216	989	36	15	119	573
1	36883	210	6728	23328	84	2527	1261	4723	169	1988	1252	12179	6162	1964	2056	272	1118	355	4326	1914	3032	267	1974	44	1513	961	512	347	164	5564	703	501	766	6068	1248	2476	167	2580	662	74	12359	6832	541	1429	3764	622	240	79	869
1	85837	230	12491	214851	339	2082	800	21112	362	2318	2620	7156	14951	1912	1125	454	2276	5420	3157	22522	3314	159	1921	195	2316	9022	635	2807	883	5280	1121	2017	20782	1701	3193	4573	185	996	1449	560	12092	9888	816	890	6915	1043	183	2279	4996
1	55017	206	6358	9139	191	2272	510	523	262	816	478	5644	4703	2508	979	271	1079	1048	2634	8737	2595	270	2268	1010	1424	223	1359	9	36	51	1813	659	2912	3396	880	2046	285	211	1061	124	856	6226	1115	532	5923	1078	224	73	2571
1	698	47	7026	158424	1034	3336	824	2825	194	1716	1491	6227	6446	1502	2102	307	1153	274	6066	831	1947	206	1187	2789	1876	2579	317	71	411	1485	1281	6	684	2983	567	860	50	2408	1694	25	1834	9419	3231	1492	4666	885	96	47	1102
1	18971	127	24447	144335	2292	2218	799	15065	312	2245	4048	6859	21783	2483	1453	796	2389	5234	4153	25459	6640	202	6613	172	3350	2578	311	1231	148	13371	2344	2712	9394	10830	1973	4698	60	1630	941	178	41240	13182	23	937	7941	968	132	3006	6602
1	8899	63	8785	310205	96	1022	909	8718	55	514	2009	2260	7740	685	594	257	973	1793	1082	12273	2244	216	362	591	1775	1311	563	1977	872	49	1297	250	1856	1084	792	2031	220	202	850	133	8972	7061	379	329	10082	1581	302	64	1104
1	121898	794	14931	15527	121	1837	143	29358	1722	1149	532	4632	6979	3626	1135	504	1771	14559	2162	40253	1255	152	3000	618	3532	5916	534	3506	732	5082	1451	6164	20023	3343	888	2081	68	72	861	208	11731	5975	260	356	11121	1577	189	4660	1118
1	22666	203	11082	660094	562	3127	1348	25851	165	3386	1488	7824	7577	1975	2469	597	2433	331	4475	3255	5339	264	4608	157	2189	1726	951	1128	277	602	1861	535	2128	1615	1323	3666	114	1004	1353	174	1602	14168	1471	1333	3462	776	185	1351	1623
1	81971	667	8442	12202	196	2064	100	30591	885	1408	927	4649	6956	1952	1809	229	1434	4419	3371	15756	2815	167	2464	47	2092	16342	736	3407	614	2626	1515	7166	13399	997	1001	5195	101	103	458	132	9526	7879	526	370	13082	2214	148	3510	1095
1	40518	69	3259	59892	57	707	410	2206	30	839	468	1233	1141	634	1097	100	218	424	888	2626	1110	26	467	180	685	451	177	1000	14	751	500	277	3280	3932	483	696	51	600	88	29	1043	6922	239	471	4589	450	111	29	152
1	28720	169	7767	104941	173	1550	351	7634	687	912	863	3655	5816	881	523	256	1070	2627	1491	23807	2405	87	7984	166	2805	6131	329	1783	116	4975	659	2252	5916	3983	530	2873	274	177	511	1127	2501	6994	86	537	7758	755	139	2142	906
1	67300	72	6607	84250	177	2839	1674	2964	339	818	320	13358	7495	779	1716	382	1650	400	3086	1517	2890	502	978	344	1333	407	130	176	54	1163	1558	9	2364	421	757	2867	53	94	906	157	3535	2402	322	977	4077	2031	587	133	791
1	35498	117	3889	31469	23	765	186	2030	204	485	289	1545	3073	456	1038	74	359	490	1223	4054	7112	71	2237	20	670	2019	117	1676	30	1882	365	350	1430	1089	156	351	55	141	189	68	12780	4416	74	356	2963	662	28	141	221
1	25015	137	8081	4803	222	957	495	4864	68	1079	716	3876	3555	851	988	311	773	680	2624	26126	2986	117	5516	247	2314	3567	1616	40	97	2526	1797	2911	1799	4550	930	3148	149	778	397	371	4577	10303	858	681	10000	990	239	241	3799
1	61812	211	5918	735838	142	1836	582	5604	3	1491	868	3487	3042	834	2089	261	709	47	3387	894	2268	150	1908	397	1028	465	396	114	146	57	1132	17	449	568	545	1921	65	266	736	34	407	5795	409	475	1454	748	141	46	1314
1	67878	264	16241	93262	224	1341	604	36514	138	1754	1467	3968	7236	1237	1003	322	1629	893	2035	38620	2711	160	2816	330	2393	7222	677	1219	654	5442	2158	3405	10221	1917	863	2952	77	629	675	103	10751	16322	1621	1173	9011	1411	197	2283	1374
1	4938	36	1400	287046	1200	1816	1784	1585	302	1664	1948	5115	8466	1984	3414	187	917	333	4227	358	1510	94	2823	2445	539	494	272	117	12	1844	881	15	532	2581	1061	3023	264	1402	872	7	274	7995	649	665	1207	187	75	88	2172
1	43592	301	11890	437531	88	1156	655	13649	155	1009	718	3839	6221	565	1041	309	1142	592	1884	5574	2001	212	663	192	2420	2481	343	185	208	673	1823	2082	3492	990	810	1024	118	160	871	100	6169	5039	228	587	3446	849	132	316	1134
1	8544	101	6958	50351	228	1082	319	9279	498	881	891	1494	3710	936	872	326	1025	1834	2119	10674	2365	45	2254	499	2678	3507	661	450	169	2444	1628	781	2418	1061	892	1339	329	392	713	189	5959	9320	1141	1040	7555	1330	120	880	1019
1	65001	419	2651	67808	387	556	163	6533	563	537	424	2094	3258	277	508	130	547	1343	983	7026	1557	42	714	129	414	1284	175	461	221	1288	311	329	3595	450	363	744	35	355	194	81	1298	3004	147	117	2647	169	45	570	298
1	20691	56	3346	53779	105	895	410	3869	580	1281	406	3771	9794	682	918	190	1030	1357	2205	6045	532	56	1580	57	1005	1177	971	603	19	2078	508	317	1394	1458	968	1567	72	75	131	84	860	2488	440	285	10244	888	98	629	1238
1	148757	884	9629	331698	577	1546	504	27354	521	1196	1068	5769	16772	1072	1106	549	998	1244	3100	26800	3815	85	2346	492	2502	3532	206	1178	219	3424	1536	3828	12710	6130	1174	4511	105	972	474	515	8069	13668	895	870	13211	1405	445	1504	1935
1	15963	147	11970	96225	82	3333	924	25910	125	2533	1673	10130	17819	2320	1772	260	2014	1148	5009	15091	3569	294	5122	138	5816	5371	320	1318	352	7802	1578	1090	10743	8697	1869	4306	43	1015	1018	175	7797	27697	1423	949	6221	958	149	713	2721
1	50976	287	7552	32461	55	1144	199	8248	64	499	324	2752	3500	661	820	294	833	356	1801	6250	3232	150	1100	136	1835	1262	108	337	80	734	732	156	1528	768	574	1073	96	73	455	73	6090	6248	18	714	2870	802	211	380	706
1	72207	357	9748	65214	61	1935	408	10325	176	989	387	5891	3845	1024	1164	172	1798	2185	2677	8661	4248	222	662	114	1984	814	149	349	312	2945	1313	380	2183	1475	983	1329	47	75	630	70	5136	3536	16	570	5089	1417	255	513	1180
1	118	8	51	9679	2585	3628	3530	25	36	2337	2356	6499	7854	1728	1487	264	1474	151	3170	334	356	134	2765	693	536	19	996	22	13	856	608	2	16	1216	1145	1837	964	2880	1778	10	603	6371	5632	890	395	66	68	127	1910
1	104481	469	4048	91495	72	782	764	4543	50	937	489	2742	2710	590	1840	71	706	177	2293	1914	3856	51	1393	69	603	1171	58	1161	20	991	519	322	808	2194	503	1406	164	227	227	61	1585	2733	8	607	2625	805	86	237	445
1	80467	239	9408	188106	191	1656	351	11175	1362	1255	754	6624	9437	1149	1473	399	1199	32607	2908	25003	1658	173	10711	145	3324	8954	1432	4787	692	4240	932	6237	9274	4514	985	4536	20	142	691	558	5523	10331	364	764	15162	1766	119	2085	932
1	132682	1257	22611	172034	152	1332	495	26005	2072	1104	1000	5019	8564	830	983	483	1965	2338	2136	36739	7495	108	1828	213	1423	9217	213	3016	976	2784	1148	3987	13267	1792	1320	1333	65	680	388	174	9964	8335	630	476	8148	1001	152	5001	697
1	49165	425	7734	203461	1150	2658	492	20281	3	1494	685	5182	10108	955	1495	170	1865	777	2188	10472	3206	175	1892	674	5085	6423	520	3277	519	3021	942	6	7126	4961	759	3876	100	297	431	53	12203	4737	13	329	10653	1256	212	1916	2743
1	26583	166	12655	103191	90	2326	706	21990	482	2989	1452	5466	11063	2030	1142	283	2132	6055	3021	38883	4064	221	5640	97	2563	11090	1430	1169	801	5969	1314	1631	15450	4075	1235	3936	295	131	743	182	5580	7053	2631	939	5827	984	121	3130	1173
1	98781	362	9264	134763	104	1598	441	26861	1064	959	1336	7176	7367	1475	936	191	1889	8386	2116	33911	6226	253	2559	159	4278	20254	223	3793	2098	2603	1386	7537	13766	5003	1825	4863	35	165	964	1325	11418	9671	627	790	5287	1102	160	2160	763
1	7819	79	17483	64276	134	2378	178	8885	1204	715	905	3895	8455	987	1164	525	1866	18147	1868	30920	4381	326	1976	98	2912	8290	391	634	1187	487	2237	5567	983	2207	614	449	50	188	481	524	6002	4927	224	648	6494	1998	220	2889	839
1	158186	569	10614	201556	130	2638	619	24312	132	2062	1199	7097	10653	1416	4684	489	1336	1186	6013	12181	2879	206	7629	75	1182	3676	405	3173	314	9811	1291	119	6994	6929	1190	6724	111	181	503	186	25381	21561	18	1022	5801	254	80	605	2665
1	45193	238	3327	313576	250	896	800	7936	80	717	704	2915	6136	649	955	190	676	840	1303	15422	1992	110	2110	253	1093	1962	323	602	410	2920	519	1272	3213	1601	285	1851	79	384	363	135	5827	4570	430	632	4980	428	47	246	1047
1	51975	233	12582	47901	291	1255	394	10544	195	1182	1172	4479	5248	1576	1254	201	1800	467	2386	6258	5560	232	2398	237	1368	1478	112	469	319	842	1519	276	1690	1134	636	1728	56	331	1458	27	4584	9415	1249	709	2448	567	301	363	2254
1	201383	1816	10672	164420	759	2343	739	48210	1049	1368	1317	6037	9108	1098	1802	496	1945	5757	3045	49961	4660	123	2601	791	3328	11247	508	4884	835	4839	827	2286	11590	3523	1105	3521	336	227	403	236	5772	6170	31	445	13355	1757	164	1751	1047
1	95696	605	8153	176640	195	1229	508	14983	466	1110	833	5326	6895	971	1022	257	1409	1713	1860	19091	3354	130	4920	156	1537	2247	477	1192	282	5867	602	2763	8116	2685	892	3056	151	358	398	162	8453	14268	267	602	7484	755	43	1027	1342
1	11363	45	2684	56072	1139	2815	1035	2102	59	1517	1110	5264	6166	1705	3184	309	474	63	5234	1634	1124	175	9124	550	1423	553	904	10	64	396	693	44	294	3621	669	2278	176	2219	1365	328	1695	7411	799	1007	3870	750	371	85	4628
1	83325	472	6503	17223	277	1327	283	13054	409	701	479	3983	6937	789	1277	222	1355	3943	2257	12398	1556	76	1928	123	1175	3572	127	1488	95	2903	754	614	5802	1911	526	1649	27	205	367	51	3372	3040	18	155	9325	846	123	1430	1433
1	77931	690	16420	121357	568	1646	284	15994	673	873	874	3741	4155	1105	884	341	1296	1825	1790	18082	4345	78	5095	632	1565	6351	293	1729	63	3501	1479	6262	3305	3041	767	1811	427	734	434	124	6641	14132	336	499	12095	1308	89	208	1221
1	25553	169	6320	401512	248	1415	618	9115	161	1509	1253	4710	15696	731	1058	346	990	1715	1568	13315	2912	195	1545	1652	1053	1199	1005	1101	552	344	1066	15	5829	2500	577	2741	64	432	842	143	4719	8336	236	589	11051	1494	138	100	1073
1	122423	95	5466	136756	49	1237	380	6477	70	1203	585	3250	2998	892	2390	167	488	43	2499	470	2189	36	194	203	1302	1143	51	97	129	435	482	56	394	1156	601	1141	58	157	829	33	737	3778	64	541	2016	15	50	144	218
1	92033	443	11035	151798	118	2174	1113	16673	385	1665	561	5552	5498	1341	1863	311	1796	1597	2587	10542	7271	261	3355	398	2932	2173	1047	8	215	2516	1265	144	2140	1003	1021	2836	48	167	807	178	5296	3618	195	1011	8561	1982	154	1089	942
1	39417	276	6045	178276	291	1389	670	4315	128	1106	1296	4612	8331	798	972	297	1197	940	2095	13807	1317	187	1428	673	2229	1229	499	69	138	848	1514	260	1244	750	478	2601	167	456	860	76	3989	3939	1214	633	3392	745	120	144	1189
1	104686	694	9445	214708	204	1019	359	17135	1244	972	549	3669	5522	649	704	299	1038	2430	1310	12856	3086	66	3272	168	1603	4038	456	2058	376	3365	533	1751	10874	2400	864	1816	176	437	408	187	7802	9325	287	404	7012	888	64	1214	980
1	3954	35	5993	233619	1084	2928	3825	7616	143	1356	5297	9072	16514	2609	2466	653	1999	1246	4858	6441	5520	266	14268	331	1725	3892	984	185	139	3000	481	278	882	9870	1273	5222	566	3440	833	36	14093	20443	469	1905	7920	950	105	226	4280
1	8781	70	8542	877407	105	880	325	21184	481	944	314	5349	6893	460	866	400	1752	9304	1552	23934	3295	82	1291	45	3719	3522	264	495	217	2925	881	1644	8943	4156	754	1663	33	72	286	440	14350	5636	20	187	9282	623	108	1590	1018
1	9752	79	5515	149327	292	1249	978	6835	124	1284	1393	2852	4958	1457	780	575	1367	307	1950	4112	5021	178	3891	394	2405	1089	634	197	243	267	1971	61	109	871	748	824	123	1182	1614	76	1178	3030	2005	1139	2377	1207	113	851	1790
1	19903	192	9778	209807	393	2170	2558	12454	94	2148	1751	6792	8424	1900	1559	756	2789	355	2510	5800	9798	409	2534	614	4403	1433	550	1122	356	356	3356	635	3107	2045	1196	3453	217	597	2210	44	6256	21460	2577	1034	4149	1297	342	881	3497
1	126	13	4798	20917	220	1508	1700	4695	186	2115	1374	6117	9929	1364	3027	366	1741	92	6088	1874	5939	249	4048	1860	929	200	288	314	32	6220	1117	26	448	2857	1547	1597	551	5061	1152	15	12031	32165	2398	1349	4801	374	55	143	1296
1	7118	37	1802	113029	244	585	278	1439	8	780	1247	1922	3120	632	1124	129	226	162	1768	2007	574	85	895	79	777	271	228	28	49	376	396	183	3110	1581	298	1227	50	474	154	24	1301	2149	45	286	1757	297	51	35	547
1	57833	381	3838	24317	37	1999	1238	5777	171	1301	910	6545	12077	1526	1398	92	441	5289	2506	19006	2739	128	3389	321	1364	567	184	5	12	4160	693	179	783	4417	401	4343	123	29	454	46	4170	3174	608	530	3869	2527	131	415	2984
1	85775	1004	8787	169576	859	895	234	8535	729	568	450	2550	4509	536	525	218	1053	2838	1032	30348	3904	78	2332	189	1991	3789	488	1419	552	3075	417	2361	8342	1415	531	1288	50	324	281	104	6773	7093	132	381	8428	977	115	1296	668
1	30950	276	4556	28877	148	721	325	4851	247	770	240	2276	4120	421	627	138	867	2202	1417	15549	3358	71	844	142	1417	3934	98	928	306	1815	471	2191	2218	1784	465	1184	27	114	168	54	4598	2434	131	286	4675	433	67	1485	538
1	40025	202	7218	75616	162	2556	753	2887	189	2393	880	7939	14613	1303	2288	178	1708	2991	4020	1786	3567	204	14964	2694	2038	542	416	18	73	3569	754	88	1006	4924	1197	1734	172	3232	1263	364	12820	5885	847	1833	4861	932	141	150	1680
1	37161	434	9080	95623	358	1009	556	13723	604	1363	1302	3377	8619	825	880	344	1369	2164	1812	23303	5760	158	4422	212	3661	2694	499	2005	669	4130	1313	1334	3768	4185	784	1386	87	2338	700	98	11973	7974	712	1009	5692	980	66	1453	1085
1	82816	884	18825	73971	119	2008	699	65602	755	1774	1888	6959	14726	1491	2077	712	2659	10166	3174	35571	7580	138	2199	75	3257	11560	474	4427	399	7512	1515	9317	11168	6633	1646	3082	99	481	471	197	20661	21473	673	719	11454	1477	161	2341	1617
1	24641	110	4350	259891	405	2552	2363	3516	148	1989	2411	8413	9333	2003	1513	541	933	1073	3740	3295	3265	90	6702	616	1084	189	1310	460	36	1376	1520	366	505	5103	1138	1928	159	435	1374	265	3739	6444	772	1128	10217	1653	274	88	5518
1	40111	331	6075	143964	114	2081	436	13319	175	1135	1210	5647	10309	1294	1583	157	1608	3327	2890	29381	809	312	3344	79	1933	7670	691	60	720	6064	1140	4853	10602	4797	461	3264	164	232	833	274	11148	15716	1107	384	9548	2248	75	175	965
1	770	1	16	10751	824	2191	465	22	35	517	2554	2624	3240	545	1711	76	391	536	1255	178	1325	73	4545	397	612	144	2090	231	113	25	112	6	23	3353	358	2560	207	2685	637	24	5	63	201	1440	148	20	1	941	1191
1	23141	144	12948	16760	382	1473	292	30995	136	840	961	3804	4946	858	886	305	1216	3266	1598	15400	5022	95	2617	589	1116	7344	364	1343	163	8700	975	3538	11548	2121	1786	2579	115	497	217	89	6455	2045	28	270	7586	763	141	1768	1345
1	575	12	19460	148469	1884	1829	3596	11695	153	1583	3861	5913	15102	2500	2911	633	3711	256	4326	9897	7088	248	4580	2771	2887	5442	255	28	63	6824	1007	73	979	11929	1566	2352	232	3251	624	125	11318	32358	3183	2016	3580	712	97	561	2210
1	98385	774	18963	79032	231	1324	238	23213	2222	1056	479	4874	7448	932	1085	419	1671	8457	1922	36238	6267	165	2302	111	2346	6711	159	3108	770	3838	930	4441	18898	2814	1168	2110	51	260	246	222	10564	9480	112	255	9622	756	90	3235	639
1	17842	157	13355	860063	979	2274	1406	5632	261	2012	3996	10190	9553	1929	2611	936	2841	8192	5411	14137	5682	318	6095	1668	2428	5357	1375	2965	262	11674	1386	366	1024	3147	2457	1103	586	2428	1463	47	7654	12394	6443	2371	6727	1587	246	161	1317
1	25203	97	8176	45337	187	1422	734	9024	172	1142	548	3007	3979	1121	1489	136	1159	2642	1660	15038	2125	99	2936	749	3094	3816	621	218	314	2791	1840	3258	2133	5212	379	1431	576	386	683	327	7262	12022	1285	572	8682	117	198	98	1044
1	13628	114	1999	21028	334	2928	7442	2045	193	3055	1659	10942	9152	1524	1786	335	2113	171	4438	2210	600	201	3542	4290	384	250	618	239	46	4541	924	58	973	1066	1446	3634	496	2513	1016	21	176	23967	1305	436	3423	506	211	132	579
1	35853	19	1202	131223	22	792	226	241	38	410	209	1978	7040	484	848	48	348	127	1254	1237	856	43	922	1353	398	179	285	2	11	1211	167	53	511	1652	187	401	222	308	284	351	1671	3177	134	374	1930	274	111	16	415
1	47194	228	27965	122073	405	1895	542	13499	902	2097	1434	6091	18302	1123	1520	387	3328	4391	3285	32075	2016	196	2614	351	2009	13977	639	2078	372	16519	1661	11589	37263	1348	997	1676	72	922	408	181	14491	4499	833	1154	7046	2001	217	1849	609
1	68751	273	7313	31860	303	1648	448	6124	146	1768	708	2922	3698	1827	758	143	796	638	3390	7148	3125	95	4273	308	1491	2022	1435	99	338	2076	1393	1102	7282	1598	467	2358	103	688	614	808	1860	7772	34	887	5895	519	164	2584	2051
1	11080	32	1953	94347	77	1468	712	845	10	1032	570	2663	5683	620	2338	25	127	1	3980	373	389	52	5123	3186	411	174	822	15	6	2062	145	26	1114	4062	442	2281	118	950	263	181	837	11245	153	1410	1261	246	151	3	1135
1	78867	189	12270	5194	104	2053	369	14399	753	1088	472	4135	3806	928	1130	165	1544	41712	2756	13392	3385	131	523	167	1444	9527	108	2564	387	1096	2125	8195	3457	2712	1126	1822	42	126	334	121	8036	1115	17	627	3695	609	63	1792	453
1	68727	358	9756	58274	203	1395	629	10195	180	1400	809	3942	8498	1052	841	510	1030	874	1564	28909	3038	80	11355	151	6073	4335	952	1230	312	5926	1816	1350	22099	1337	620	3787	31	140	565	1024	4384	12108	1356	444	4732	706	182	2495	3405
1	160	34	8	27895	259	2930	1095	8	269	2941	5105	6610	9784	1357	1777	293	1823	1340	8377	378	3427	258	1216	139	221	12	822	1	5	128	593	2	121	962	1244	2998	567	2083	1266	5	16	513	1390	1573	18	2	1	410	1934
1	66345	162	7005	87596	727	1137	734	9753	105	923	1193	3877	11545	1277	1090	186	908	162	3303	9657	3393	163	3185	242	1410	770	336	66	77	1295	1225	1284	5023	2007	656	2741	59	1416	473	165	3123	4212	306	943	4878	433	193	380	2268
1	17900	102	11593	32822	330	4976	2216	4753	505	2336	1946	11373	11895	3237	1712	522	3506	560	5453	1392	4655	650	7982	139	937	85	1105	148	52	471	1348	735	829	6588	918	2339	420	2251	2123	385	3272	371	1342	2631	3326	1079	139	355	5846
1	41860	140	7151	369264	90	916	148	28580	90	793	696	3047	5343	772	995	199	650	700	1567	9042	5909	198	2193	315	1702	5020	251	2043	674	58	1281	801	9139	475	663	1098	21	118	406	152	1122	5351	509	485	2070	668	103	121	824
1	33764	175	6325	60124	247	1113	328	8282	515	954	845	3799	7548	806	420	242	643	1380	1484	18458	2256	48	1565	114	722	5424	543	53	77	578	1044	1407	6481	1286	722	2647	84	679	352	1374	6201	10879	788	375	2693	410	90	4119	1432
1	30476	199	12873	205832	131	2405	1482	3234	208	1800	1360	4799	4724	1656	2046	301	1415	6062	1894	18906	7212	175	5753	115	5496	1937	2183	66	253	3506	1955	636	2787	2306	1144	2639	216	1367	614	504	2754	10481	167	910	6339	1296	294	3172	1259
1	104529	603	6038	154098	364	1440	425	12176	271	979	619	4226	5533	778	1547	223	879	2577	2647	13934	1074	62	1325	325	2639	3054	113	1480	97	2709	894	567	5803	3449	832	2918	24	76	122	13	3481	3315	11	137	3255	237	127	1385	1460
1	252	29	2984	33244	2372	3357	2259	107	276	6244	2573	13945	12438	2678	2865	522	3976	990	8381	4038	11091	337	6330	243	1770	881	1471	278	64	11605	1513	291	586	4160	1793	2362	279	17850	1783	85	3686	19588	2895	3254	3960	692	78	1559	3259
1	58601	515	12299	137727	201	1830	454	15500	1250	1756	620	5381	9432	2838	1246	507	1781	6661	2472	24740	4265	164	3837	153	2775	4128	317	1659	550	3365	706	1535	9349	4115	807	2729	72	634	1100	884	9344	5646	646	1012	5787	738	67	1885	462
1	143	17	33	289397	5103	3359	1721	37	354	4046	5226	9502	13528	1389	1101	304	1199	2232	5161	629	2775	181	966	274	744	454	838	252	7	2414	544	22	660	2169	1255	2685	1121	2845	1344	2	56	1316	1085	3400	67	32	15	17	1754
1	11272	55	5936	4263	36	704	238	20205	107	827	641	2730	4905	607	518	230	782	1028	830	5456	1875	106	488	18	652	1818	89	461	256	1503	842	4581	1420	5725	1195	803	4	548	305	64	7270	4008	27	406	2323	424	76	1644	224
1	76610	201	16292	6911	240	2646	1173	14939	424	1503	827	8431	9298	1887	1626	351	1950	475	3462	6274	2635	257	3609	634	2848	6176	274	2925	198	7280	1362	373	1443	5683	1448	2740	182	405	523	78	5986	11001	604	789	4281	649	185	147	3380
1	24932	193	13028	49083	220	1676	488	15208	164	1632	899	4387	5757	1514	1655	222	1539	712	3546	13074	2252	126	3644	353	2764	2123	350	364	176	5498	783	3798	13151	1365	1170	3481	167	417	748	118	14141	11655	1583	934	7720	846	127	294	2150
1	58406	175	4424	78009	274	1596	1262	9520	263	1368	958	4121	14827	608	1597	257	853	554	2467	8567	2183	111	5796	67	5282	2817	474	101	543	1319	701	328	4775	7249	521	2328	144	581	264	854	6538	11400	198	584	5237	711	107	297	1471
1	252753	709	14115	38549	73	2453	344	22983	578	1735	939	4700	7780	2044	1891	356	1556	1119	2541	37398	3155	108	7299	99	1451	9709	754	1620	232	1402	2172	1492	18140	2750	1375	3377	192	75	579	584	12232	17650	577	470	9006	1141	340	2404	1436
1	104509	377	9958	287041	1178	1447	323	12520	225	1484	433	4018	6991	1119	960	226	1440	1847	2018	12340	5505	90	2462	177	1504	2063	404	1296	351	2908	551	1905	14846	759	574	2371	86	172	323	213	3751	5405	51	483	7988	1072	47	439	603
1	70364	611	9183	272800	98	1102	392	10348	151	1584	1219	4136	9496	1364	832	412	1501	2150	2140	24967	4703	66	6962	142	2937	1875	517	613	310	3636	1319	1433	7927	2910	543	1932	152	223	566	404	8159	3891	525	412	4736	719	175	300	3674
1	25870	168	14874	28635	318	1787	515	43010	961	939	954	4759	3754	1786	1310	139	1403	3977	2196	41439	2695	63	5353	233	3117	10695	380	3086	487	1526	855	2601	5383	4184	721	935	37	274	389	294	15579	6715	106	653	11938	2921	185	3085	1269
1	2360	35	4098	34735	259	2019	1542	2147	122	1801	2383	4131	10743	1669	1231	504	1679	94	5657	1329	2508	206	5231	61	1838	1333	1357	17	36	1866	1586	12	1777	2364	1066	2818	291	1577	1226	23	2497	3417	2570	1405	1004	255	147	314	7677
1	18436	138	10931	8183	130	1076	182	14536	101	480	597	2469	5039	1599	779	238	816	1804	1586	14534	1386	104	1354	77	1003	3858	111	984	81	3683	566	1846	6682	1340	1050	770	17	80	355	63	6362	572	13	217	4062	748	104	1538	949
1	76593	342	19292	137266	230	3062	607	16053	349	2355	1531	8998	10413	2047	1027	523	2358	10462	2963	33215	2505	169	3758	388	2012	9064	1053	2341	547	6750	1254	5256	10752	6482	1746	4205	281	842	834	409	11586	13961	1087	879	11603	1722	212	2075	1549
1	68249	148	4733	54283	302	1243	899	7746	51	922	805	3489	12110	719	914	224	973	570	2456	10076	1229	121	2424	106	1227	845	350	102	152	2231	751	697	4091	2426	710	2924	41	636	368	151	4510	5630	411	604	7383	862	125	648	2509
1	861	18	13419	9140	89	2235	1912	5735	143	2835	3583	6505	7813	2630	724	643	1118	275	3596	4767	8326	238	15730	173	2371	2744	1361	99	88	4466	1457	57	1140	4226	1526	5114	324	3769	1036	53	3683	25204	1507	1400	2079	505	111	677	1854
1	77400	406	11491	316384	494	911	451	11333	184	1183	1604	4591	5488	1083	1180	303	1595	3998	2862	19981	2493	184	2649	632	6079	9091	558	1072	969	6805	1675	4307	4202	4228	952	2351	93	992	582	183	13240	11027	1399	665	6982	938	242	765	1571
1	32649	145	12490	130832	187	1911	463	18708	436	1087	1637	5918	12111	1055	1712	364	1648	9165	3764	25662	5146	181	2931	175	2951	12453	122	6712	418	4567	1503	7931	4926	5150	1518	1718	79	914	554	104	27370	4438	1900	1190	12370	1741	63	907	1345
1	74837	599	15696	184196	315	3465	975	24795	1245	1565	1162	7257	11104	1221	1445	701	2571	11965	2980	38132	4961	187	3256	131	3057	7705	769	4337	602	3799	1064	4774	17760	5750	633	5177	88	198	572	95	12915	5718	45	651	13130	2544	266	3674	1301
1	30897	74	6157	11626	81	1679	262	5851	1063	1047	483	4810	2963	871	748	163	597	3495	2285	17991	1639	92	1806	12	1409	5938	529	880	170	3601	714	10046	17730	1671	782	1285	50	53	326	136	5898	7584	441	426	5496	1277	122	498	531
1	69192	209	6706	249644	54	1676	969	6720	116	1154	1940	4387	9269	1251	980	206	1528	5064	1969	8681	1970	106	3127	324	2156	984	4192	908	237	5412	1719	57	1920	1670	574	1052	102	499	621	282	3503	4721	525	861	4557	1169	351	651	1912
1	15257	137	17084	304324	214	1756	2299	12631	136	1732	1785	5360	14014	1046	1388	555	1235	304	2708	8244	18681	223	15843	323	2489	4780	904	91	151	7284	1132	268	5973	2604	1405	2197	234	4036	945	739	6296	19629	1597	994	5780	1288	95	1248	2736
1	7588	35	29144	10892	112	2685	1050	24563	165	1967	2652	7754	23703	2231	2012	502	1978	7492	7041	21571	1480	231	5558	516	6000	6246	535	5715	1011	5950	3332	7556	5144	7865	1879	2768	200	1301	929	254	37958	15488	295	1287	19146	3876	306	4578	1190
1	941	12	2874	120487	638	2585	748	2325	93	1416	1221	8160	5675	1310	1469	238	913	1345	2492	804	1248	78	5527	442	868	450	6139	1200	115	1968	639	57	1606	1372	600	2478	148	1511	1031	58	3801	7370	113	1393	2276	516	38	20	1273
1	37009	173	10090	67232	351	2091	928	22634	360	2303	1192	6892	18613	1614	1688	353	2102	982	4392	24154	2713	76	2484	183	2621	6085	503	1778	232	5795	1486	5363	8252	4086	1690	2928	341	960	797	927	10844	21259	686	1476	7576	1152	117	243	1419
1	81914	586	10109	118459	155	1015	313	14166	511	941	601	3211	7592	838	791	208	977	1191	1854	25653	4170	111	3133	109	1200	7144	397	1791	388	3721	582	4927	12167	1728	620	1484	28	534	361	223	6377	9201	414	443	7539	926	70	1421	829
1	86934	359	4679	212890	86	2437	636	8016	202	1169	849	3798	9383	1186	1899	282	1169	561	2856	10902	2023	166	7279	246	1998	644	259	376	54	3091	586	638	2346	3295	636	2962	140	285	414	596	11925	10431	32	436	4356	592	108	367	3062
1	1337	8	976	3521	491	1929	1389	13599	133	1805	4110	9246	9170	1518	1412	308	1573	75	3865	632	388	234	2944	4069	302	50	387	32	13	60	633	7	169	2544	580	1480	255	6739	1277	12	145	23949	467	1604	742	142	49	36	761
1	30103	357	8828	112473	272	1864	371	15976	909	1316	768	4240	9213	1059	870	371	1423	4876	2230	29877	1630	107	2409	135	1558	6359	1657	190	454	3895	1001	2056	12244	2095	716	2877	315	1079	818	340	9307	6074	1143	1107	9805	1943	216	839	1313
1	19358	304	5975	97241	2237	2738	2312	4660	397	1895	2113	7752	9031	2521	2832	724	2816	1621	4138	6705	3453	650	5811	266	2913	1655	767	733	236	4771	1190	479	1711	2007	1476	1291	307	387	1365	394	1307	21735	4735	1730	3574	839	232	651	2826
1	55128	242	28274	16641	134	2051	420	29634	99	1146	1449	4982	9946	2427	953	498	1572	1112	2623	12870	2683	213	1964	150	1750	6652	177	1196	422	7406	2595	3336	11480	4716	1255	2462	60	171	882	92	14183	1556	39	662	15559	3166	303	3344	1396
1	47742	212	3973	115469	229	1214	226	4692	447	644	361	2958	2397	535	2716	276	425	3754	2269	7594	1279	37	3178	81	799	1699	789	981	61	1582	569	236	1503	2798	592	1770	84	94	172	36	2125	5595	252	422	5613	419	48	267	643
1	55819	491	12406	62673	113	2277	2131	2472	283	1711	866	6257	10585	2071	1251	438	2055	988	2455	7528	5052	142	2135	110	1106	1183	477	79	45	6424	967	417	2928	2128	934	1464	178	540	1105	41	13806	1585	377	1271	4341	1275	253	47	1409
0	88351	807	19490	262359	57	1018	181	21146	2922	502	409	4552	4086	575	896	422	1223	6258	1304	34374	2430	81	1417	92	1473	7351	108	4189	472	1517	769	2382	4792	2152	1094	1098	36	164	186	477	5595	4833	62	254	8078	1493	85	2604	478
0	125600	1027	9021	231476	232	1149	465	20534	650	1026	884	3748	4202	608	806	391	1245	2228	1677	23665	2859	98	1812	218	1195	4841	359	3104	579	4633	552	3879	15015	764	957	1208	55	619	353	96	3420	6018	270	563	5347	607	71	1184	618
0	86710	880	12790	308569	87	1095	264	14699	3045	709	530	4867	4852	497	800	317	1242	8161	1128	37670	3646	115	3010	85	1185	6321	308	3492	492	3118	659	4323	6757	2677	1054	1549	73	234	201	137	8909	6322	279	257	9579	1485	108	2099	471
0	113740	842	10720	144297	126	1132	274	13254	1601	658	495	4350	5421	589	927	264	1052	4633	1620	20473	2569	79	1460	156	1584	4515	349	1624	612	1510	478	1603	2557	1994	745	1101	35	341	264	140	3561	2488	113	464	6025	705	59	1606	683
0	73977	452	8965	350315	101	594	188	8827	1243	519	428	2590	4338	402	421	207	809	2111	806	23578	5875	69	1946	130	1073	4234	232	1591	397	2142	429	3097	5123	1218	545	962	26	311	198	109	4313	6207	111	287	5293	558	30	1089	523
0	74461	539	12973	80668	86	634	179	11410	1340	514	435	2771	4872	381	435	185	923	2562	832	30418	3984	46	1557	74	1765	4498	275	1445	291	2403	483	1201	9096	2186	468	1143	67	121	137	135	6158	8025	109	150	7787	936	99	2637	625
0	79583	822	19885	206176	137	1124	266	13928	1905	793	713	3962	5516	557	655	350	1223	6243	1453	42983	6436	132	1464	222	1756	7784	203	3453	544	2365	701	6487	4340	1906	867	848	62	390	194	137	9113	3058	152	386	6367	646	48	3717	580
0	94402	967	13293	177627	103	946	304	13984	2044	1065	878	4569	7898	489	642	430	1627	3653	1603	48480	11846	50	1603	122	2227	5873	337	3120	629	3198	771	4046	14275	884	1003	1663	46	461	217	146	7890	6338	82	292	7892	493	36	3142	652
0	65372	299	11452	231688	175	560	154	10226	1080	564	398	2429	4243	258	511	188	1122	1756	857	21604	3969	65	667	78	1104	3005	50	1192	112	1533	563	862	2068	1045	483	612	16	224	120	117	3687	3031	73	114	3691	371	41	2541	249
0	106877	1301	9243	594648	132	1167	569	21380	491	1512	915	4402	6967	750	1005	380	1638	1252	1729	19251	5820	122	2931	189	1930	5430	450	2762	891	8701	864	2376	21318	1597	1087	1898	200	316	407	136	9920	9023	404	390	7000	885	96	528	1295
0	127671	865	16785	143804	98	1328	273	22154	3571	666	404	5849	7803	751	795	355	1378	3791	1306	39256	5347	61	1778	136	1628	5990	318	2737	356	1437	820	2775	6033	2057	954	1779	43	181	185	280	7910	6475	136	186	14254	1359	150	3506	834
0	112126	1035	19682	349489	171	1344	479	35368	2799	1205	858	5456	7751	734	1131	495	1990	4912	1537	51418	7159	125	6617	711	3978	8415	511	5444	1035	6836	1057	4865	10331	3285	1388	2541	137	421	347	228	10486	10550	294	488	13367	1353	133	3327	858
0	88132	784	17187	198686	109	846	178	28714	2632	742	912	3962	5106	357	663	228	1260	2625	1357	29822	9467	43	2349	118	1296	5315	249	2965	462	2449	963	2523	11868	1211	964	1409	33	411	175	559	7426	8919	166	197	9642	944	71	2999	756
0	99787	538	10481	147127	122	860	308	15856	1272	787	662	3747	4322	417	739	240	1230	3911	1371	17557	3186	75	2009	117	879	3265	394	1814	257	2981	528	1020	7230	1542	688	1124	20	353	171	108	6172	4483	160	286	5072	803	90	1764	574
0	100024	745	19524	173443	147	1289	336	18505	2411	999	752	5277	8079	778	845	399	1315	4551	1366	38606	4590	92	2655	146	1359	7073	325	3521	225	4344	919	3659	11756	3235	1161	1731	81	315	255	184	8925	5707	222	286	13005	1565	95	4436	806
0	112545	586	12407	154281	199	726	242	23424	1589	757	912	3610	4720	406	632	295	1166	3117	1133	20864	6808	57	1349	136	1365	4276	118	2357	143	3340	717	2485	6491	1115	704	1267	34	502	119	158	5953	5936	162	156	7034	536	69	2654	405
0	86393	597	9824	87610	233	780	177	14926	2314	580	654	3938	5627	456	706	279	1308	5303	1274	18444	7467	43	994	29	1222	3015	182	1512	417	1746	669	1135	5240	942	604	1135	23	234	174	123	5741	5477	96	73	7159	500	99	3418	405
0	86903	697	16291	146685	45	763	251	13133	2144	883	563	3572	6186	455	530	303	1253	4658	1272	50684	5380	43	2123	71	1044	6500	242	3266	291	2137	711	3170	12109	1909	828	1524	14	372	179	175	5266	6413	134	246	9909	1039	72	4587	767
0	120307	819	14708	195252	99	953	202	16141	2317	629	380	3509	5518	592	677	223	1334	3306	1254	31979	4073	91	1162	75	1494	5681	201	1900	236	2156	686	1839	5521	1962	595	1062	41	192	141	86	5940	5903	63	197	6186	829	91	1642	497
0	140502	1138	15342	144430	95	1058	263	22731	2717	509	333	5771	4807	645	911	370	1457	3835	1477	55354	5439	93	1666	125	1232	7755	154	2875	428	1100	809	2688	3659	2055	1152	1465	22	138	195	196	6667	5589	63	178	9067	1136	116	3739	530
0	82729	768	10578	135784	215	1019	311	15229	1621	840	728	3748	7389	482	909	284	1326	2368	1928	22060	2221	91	1114	95	1492	4143	214	1716	264	2911	441	763	6311	1008	811	947	54	613	254	399	4724	6224	261	281	3600	335	69	1085	457
0	50931	322	8321	30973	30	542	96	8437	932	297	218	1829	2525	288	249	155	561	1255	426	16778	2784	45	1124	25	1282	3137	87	1616	239	994	310	1056	5478	812	403	749	22	114	110	308	3515	5212	36	136	5599	752	52	2579	239
0	102453	619	12208	323049	97	968	1191	15956	1772	494	322	3532	3579	522	547	316	1053	3231	898	27323	3753	71	1805	71	1175	4522	224	1722	325	2434	548	2099	3475	1455	805	1475	21	148	161	188	6705	5498	86	237	7843	1347	112	2719	404
0	136104	1138	31997	110514	109	1176	309	26060	4123	971	707	4900	7745	725	771	528	2322	4758	1640	48527	6003	136	1553	126	2132	11217	170	3477	760	2171	935	3477	6392	1282	1224	1437	75	399	230	247	8058	6583	309	303	9351	1761	210	7542	522
0	120403	1143	24951	135635	100	1070	316	23797	3698	725	600	4835	8065	764	708	466	2110	4727	1317	55225	8937	100	3329	163	3204	9641	167	4281	504	2993	1098	4476	7396	1680	1199	1895	83	344	278	229	9700	9973	257	310	14731	1807	173	4798	851
0	101533	736	7705	241566	108	830	272	10708	1335	624	290	3586	6543	414	632	211	949	1261	953	28353	3247	47	1406	104	1356	2865	188	1775	187	1792	499	769	5389	1655	609	1812	32	149	102	109	4205	5750	128	152	8367	751	51	1795	463
0	143257	1286	10706	187695	83	911	167	14861	1552	523	272	3362	4424	474	718	211	1071	2772	1020	28645	3848	52	1125	78	1247	3991	82	1676	635	1114	463	1276	4319	1269	581	1030	44	116	180	118	3389	4838	46	252	5988	802	44	966	471
0	64368	371	9334	166947	68	710	304	12101	1134	738	512	2415	3871	469	489	253	1110	1606	869	12954	3835	53	2339	91	951	3486	216	1386	196	3048	537	2825	9813	1161	685	1335	145	194	156	92	5032	7376	285	222	6008	839	67	902	900
0	63323	451	7559	165458	76	581	177	8356	1136	450	370	2108	2977	304	335	159	620	1308	618	17440	2410	33	2833	160	1069	2180	149	1554	227	1577	416	1019	5276	806	513	1124	40	171	143	79	3422	5264	146	144	5333	604	30	1598	411
0	113501	667	10879	133657	124	704	169	17212	2396	519	378	3704	6062	384	570	261	1042	4763	1119	32304	4570	61	1371	52	971	5024	126	2251	119	1754	593	2319	5355	1107	780	1221	30	145	101	204	7274	5228	86	58	8164	816	90	2219	580
0	129001	1097	14605	490059	109	1205	233	20999	2052	658	396	5297	6466	587	822	354	1413	3846	1193	35970	4681	55	1711	156	1057	8125	151	3178	201	2352	715	4060	4053	2614	1147	1856	26	224	171	203	8000	4645	222	204	10107	1003	85	2257	549
0	100322	670	15701	141749	76	871	183	15742	2218	445	407	3441	3739	582	511	255	1037	5777	1048	39247	4765	72	1957	123	983	6126	206	3368	799	1384	689	3511	5718	1496	830	1062	20	213	211	172	7161	4299	62	247	9069	1218	78	3273	537
0	98505	284	11062	248457	77	880	302	15853	1249	653	558	3175	7258	444	522	248	1015	1920	1070	22522	5169	28	2150	173	902	3498	206	1739	214	1663	524	2737	3892	880	651	1066	75	252	167	121	8817	7207	194	142	6350	580	37	2110	544
0	103770	679	7467	163799	120	763	120	13140	1384	520	335	3226	3786	388	615	258	719	3442	1272	18121	2139	71	607	58	937	4951	113	1448	335	1104	389	859	2282	1161	646	564	29	249	125	129	1743	954	62	246	4255	666	28	1173	436
0	114913	725	13764	498485	113	1224	675	25247	1517	1457	1157	4275	6281	815	758	361	2017	2401	1367	21058	6422	95	4450	240	2041	4772	788	5149	635	7845	1018	4690	17674	2639	1011	1716	256	537	423	377	12240	9885	667	494	12861	1493	101	1318	1244
0	75976	559	11453	89516	77	802	190	14634	1793	778	370	3084	4697	380	641	216	1498	4620	1168	30537	4428	72	1111	66	1362	3683	207	1520	373	1456	695	1009	7401	941	560	1170	36	309	165	183	2724	6467	107	253	5529	773	96	3135	471
0	114609	801	13781	130626	81	803	207	13117	1901	592	512	3108	4589	397	586	173	1098	3782	896	28246	4553	75	1676	169	1250	5381	198	1668	377	1508	723	2229	4676	1247	694	1124	37	136	155	292	6791	7005	71	202	5950	997	109	2487	461
0	159121	1384	20705	237495	100	1494	266	27860	2452	1240	830	4614	10217	953	1172	566	2103	3361	2010	45327	7373	113	1590	88	2777	7531	173	3013	502	2649	1227	4911	16612	1278	1484	1530	57	299	236	231	6950	9879	254	403	8522	926	99	4508	733
0	81442	665	8443	205552	153	882	168	21365	1750	631	459	3500	2990	469	699	195	1191	3576	1129	22716	3854	76	1553	65	892	3326	181	1499	302	2138	586	1134	6883	1265	609	1213	30	258	139	112	6607	6226	72	156	5272	466	100	1257	493
0	92450	1221	14076	274972	186	1284	479	17752	1950	956	847	5036	5299	773	942	449	1573	4003	1529	36323	4696	141	3448	290	2132	5724	482	4188	840	3809	688	3735	14378	1910	1085	1662	62	632	344	141	8125	7920	350	558	8869	1159	131	3217	694
0	130147	517	6341	47964	37	611	107	8621	715	266	114	2274	2985	311	616	97	652	1687	755	10233	1541	20	804	38	655	2061	82	498	54	502	307	283	1932	1388	280	909	33	17	47	125	1700	2188	37	47	3642	471	41	881	344
0	94560	685	4191	176765	105	1211	258	10468	1334	545	299	3893	5269	614	646	194	823	495	1258	21273	1166	33	1828	98	865	2013	91	976	112	1692	230	839	4129	1328	474	2153	76	175	130	106	4894	6234	161	129	9538	526	103	1633	802
0	41888	306	11046	55044	35	517	128	16715	1588	472	223	2779	2351	257	366	179	1011	3803	625	19490	3288	46	673	27	757	3623	71	1527	219	969	722	1229	4585	902	594	873	9	132	60	129	4278	2685	45	96	4002	664	61	2306	379
0	143503	1020	10553	91598	15	832	143	13959	2401	501	222	3781	4218	432	599	245	922	3036	1091	35768	4223	45	1181	68	1205	4137	97	1896	291	1128	485	1046	6076	1255	657	1537	37	49	129	141	3783	5057	66	103	7325	754	126	2187	452
0	78725	804	7786	199392	201	1205	322	11406	1178	1260	1378	4221	4814	712	782	386	1404	3727	1636	24764	4274	100	1808	282	1608	4242	834	2100	724	2559	619	1643	3633	1257	891	1153	85	1178	581	138	3881	3267	260	975	5380	801	68	1126	757
0	97676	608	14742	219987	149	1019	339	15969	1903	873	575	3550	6327	559	602	306	1169	2363	1157	16998	3591	73	2086	96	1454	4009	294	2574	409	2344	563	1239	7320	1682	764	1393	71	351	213	203	5313	6618	155	394	9415	1719	99	1449	918
0	120830	1085	12606	127307	212	1672	300	9084	1362	1078	613	5511	11205	916	1408	443	1773	1887	2580	29637	6006	119	1504	194	1549	4266	271	492	680	1436	892	3746	6121	4625	868	1195	65	500	398	146	9538	7422	166	421	3613	490	70	1710	1266
0	95005	720	14498	270103	447	734	231	14854	2030	667	558	3519	5440	572	521	378	1154	3361	1153	52001	9193	64	1620	190	1155	6107	189	3060	849	1529	535	4998	6649	1089	862	856	45	365	257	265	5801	6064	198	334	6772	1093	67	2987	659
0	81287	706	15105	149946	89	925	202	15864	1644	676	413	3473	5502	470	620	238	1269	3079	1031	24177	3884	65	2683	89	1253	4390	253	1781	144	3365	889	1888	5091	1821	705	1404	52	258	158	97	6269	4675	161	206	7851	896	89	2200	691
0	133855	838	4119	208300	147	729	173	11560	601	491	331	2672	4271	355	931	130	392	810	1219	9627	1408	19	1006	114	653	1509	171	911	136	711	350	279	2970	2494	607	1614	63	213	113	37	1445	4427	39	171	3671	379	47	624	615
[truncated: 5,000 more columns]
