# Supplementary material for: SIMON: Open-Source Knowledge Discovery Platform
Source: Patterns (N Y). 2021 Jan 8;2(1):100178. doi: 10.1016/j.patter.2020.100178 (PMC7815964; doi:10.1016/j.patter.2020.100178)
Supplement: Table S10. List of Models Built for the Zeller Dataset [file mmc11.xlsx]

## Sheet: Sheet1
Table S10. List of models built for the Zeller dataset.
modelName	Accuracy	F1	Kappa	prAUC	Precision	PredictAUC	Recall	Sensitivity	Specificity	TrainAccuracy	TrainAUC	TrainF1	TrainprAUC	TrainPrecision	TrainRecall	TrainSensitivity	TrainSpecificity
sda	0.7111	0.5455	0.6667	0.3829	0.7547	0.8083	0.4444	0.6667	0.7075	0.7989	0.8597	0.8167	0.7242	0.7798	0.8714	0.8714	0.7262
hdda	0.7333	0.5455	0.6774	0.3736	0.7778	0.8063	0.4667	0.6889	0.7292	0.8066	0.8536	0.8147	0.7196	0.8002	0.8429	0.8429	0.7702
LogitBoost	0.7111	0.5909	0.6786	0.3851	0.7451	0.7717	0.4222	0.6222	0.7085	0.7453	0.7909	0.7527	0.6072	0.7465	0.7714	0.7714	0.7202
svmLinear2	0.7111	0.6364	0.6923	0.3874	0.7347	0.7332	0.4	0.5778	0.7095	0.7305	0.7891	0.7337	0.6631	0.7497	0.7429	0.7429	0.7167
pcaNNet	0.6889	0.5909	0.6667	0.3962	0.72	0.6917	0.4	0.6	0.6868	0.7385	0.7605	0.7561	0.2128	0.7291	0.8071	0.8071	0.6679
