# Supplementary material for: SIMON: Open-Source Knowledge Discovery Platform
Source: Patterns (N Y). 2021 Jan 8;2(1):100178. doi: 10.1016/j.patter.2020.100178 (PMC7815964; doi:10.1016/j.patter.2020.100178)
Supplement: Table S11. List of Models Built for the LIHC Dataset [file mmc12.xlsx]

## Sheet: Sheet1
Table S11. List of models built for the LIHC dataset.
modelName	Accuracy	F1	Kappa	prAUC	Precision	PredictAUC	Recall	Sensitivity	Specificity	TrainAccuracy	TrainAUC	TrainF1	TrainprAUC	TrainPrecision	TrainRecall	TrainSensitivity	TrainSpecificity
svmLinear2	0.981	0.9167	0.9892	0.7287	0.9892	0.9937	0.8762	0.8857	0.953	0.9874	0.9978	0.9928	0.8342	0.9965	0.9893	0.9893	0.9708
LogitBoost	0.981	0.9167	0.9892	0.7287	0.9892	0.9991	0.8762	0.8857	0.953	0.9853	0.9979	0.9916	0.7268	0.9954	0.9881	0.9881	0.9667
sda	0.9619	0.9167	0.989	0.7316	0.9783	0.9915	0.8571	0.8667	0.9422	0.9749	0.9916	0.9856	0.1748	0.993	0.9788	0.9788	0.95
hdda	0.9714	1	1	0.7231	0.9836	0.9839	0.8571	0.8571	0.9839	0.9467	0.9164	0.9691	0.0491	0.9826	0.9573	0.9573	0.875
pcaNNet	0	0	0	0	0	0	0	0	0	0	0	0	0	0	0	0	0
