# Supplementary material for: SIMON: Open-Source Knowledge Discovery Platform
Source: Patterns (N Y). 2021 Jan 8;2(1):100178. doi: 10.1016/j.patter.2020.100178 (PMC7815964; doi:10.1016/j.patter.2020.100178)
Supplement: Table S12. List of Features and Their Variable Importance Score in the SISA Dataset Selected in the Top Performing Model [file mmc13.xlsx]

## Sheet: Sheet1
Table S12. List of features and their variable importance score in the SISA dataset selected in the top performing model.
model_id	model_name	feature	score_percentage
8	sda	SympDrowsy	100
8	sda	SympOrbital	63
8	sda	SympHead	50
8	sda	SympNausea	49
8	sda	SympMuscle	45
8	sda	SympBleed	30
8	sda	SympCough	29
8	sda	SympTemp	28
8	sda	SympRhin	27
8	sda	SympAbs	26
8	sda	SympVomit	26
8	sda	Height	18
8	sda	CircWaist	16
8	sda	SympRash	9
8	sda	SympDiarrhea	9
8	sda	CircArm	7
8	sda	Gender	7
8	sda	HistDeng	6
8	sda	HistAllergies	5
8	sda	HistDiab	5
8	sda	Weight	4
8	sda	HistCancer	2
8	sda	HistAsthma	2
8	sda	SympFever7Days	1
8	sda	Tourniquet	1
8	sda	HistDengHouse4Wk	1
8	sda	Age	0
8	sda	HistHyper	0
