# Supplementary material for: SIMON: Open-Source Knowledge Discovery Platform
Source: Patterns (N Y). 2021 Jan 8;2(1):100178. doi: 10.1016/j.patter.2020.100178 (PMC7815964; doi:10.1016/j.patter.2020.100178)
Supplement: Table S13. List of Features and Their Variable Importance Score in the SISA Dataset Selected in All Models [file mmc14.xlsx]

## Sheet: Sheet1
Table S13. List of features and their variable importance score in the SISA dataset selected in all models.
model_id	model_name	feature	score_percentage
10	pcaNNet	SympDrowsy	100
9	rf	SympDrowsy	100
8	sda	SympDrowsy	100
7	svmLinear2	SympDrowsy	100
6	treebag	SympDrowsy	100
16	gbm	SympDrowsy	100
15	hdda	SympDrowsy	100
14	knn	SympDrowsy	100
13	LogitBoost	SympDrowsy	100
12	naive_bayes	SympDrowsy	100
11	nnet	SympDrowsy	100
11	nnet	SympNausea	90
6	treebag	Height	90
6	treebag	SympTemp	90
6	treebag	CircWaist	87
11	nnet	SympVomit	76
11	nnet	Age	76
6	treebag	Weight	75
6	treebag	SympBleed	74
11	nnet	Tourniquet	69
11	nnet	SympRhin	66
15	hdda	SympOrbital	63
14	knn	SympOrbital	63
13	LogitBoost	SympOrbital	63
6	treebag	Age	63
12	naive_bayes	SympOrbital	63
10	pcaNNet	SympOrbital	63
8	sda	SympOrbital	63
7	svmLinear2	SympOrbital	63
10	pcaNNet	SympHead	50
8	sda	SympHead	50
7	svmLinear2	SympHead	50
15	hdda	SympHead	50
14	knn	SympHead	50
13	LogitBoost	SympHead	50
12	naive_bayes	SympHead	50
13	LogitBoost	SympNausea	49
12	naive_bayes	SympNausea	49
10	pcaNNet	SympNausea	49
8	sda	SympNausea	49
7	svmLinear2	SympNausea	49
15	hdda	SympNausea	49
14	knn	SympNausea	49
11	nnet	HistDiab	47
11	nnet	SympBleed	46
6	treebag	SympNausea	46
15	hdda	SympMuscle	45
14	knn	SympMuscle	45
13	LogitBoost	SympMuscle	45
12	naive_bayes	SympMuscle	45
10	pcaNNet	SympMuscle	45
8	sda	SympMuscle	45
7	svmLinear2	SympMuscle	45
11	nnet	CircWaist	41
11	nnet	SympTemp	40
11	nnet	SympAbs	40
6	treebag	SympOrbital	40
6	treebag	SympAbs	39
11	nnet	HistDeng	39
11	nnet	SympHead	39
11	nnet	Weight	37
11	nnet	SympCough	36
6	treebag	CircArm	36
11	nnet	HistDengHouse4Wk	36
11	nnet	SympRash	35
9	rf	SympTemp	33
6	treebag	SympVomit	31
6	treebag	SympHead	31
12	naive_bayes	SympBleed	30
10	pcaNNet	SympBleed	30
8	sda	SympBleed	30
7	svmLinear2	SympBleed	30
15	hdda	SympBleed	30
14	knn	SympBleed	30
13	LogitBoost	SympBleed	30
11	nnet	Gender	30
13	LogitBoost	SympCough	29
12	naive_bayes	SympCough	29
11	nnet	SympOrbital	29
10	pcaNNet	SympCough	29
8	sda	SympCough	29
7	svmLinear2	SympCough	29
15	hdda	SympCough	29
14	knn	SympCough	29
6	treebag	SympMuscle	28
14	knn	SympTemp	28
13	LogitBoost	SympTemp	28
12	naive_bayes	SympTemp	28
10	pcaNNet	SympTemp	28
11	nnet	HistAsthma	28
8	sda	SympTemp	28
7	svmLinear2	SympTemp	28
15	hdda	SympTemp	28
15	hdda	SympRhin	27
14	knn	SympRhin	27
13	LogitBoost	SympRhin	27
12	naive_bayes	SympRhin	27
10	pcaNNet	SympRhin	27
8	sda	SympRhin	27
7	svmLinear2	SympRhin	27
7	svmLinear2	SympVomit	26
15	hdda	SympAbs	26
14	knn	SympAbs	26
13	LogitBoost	SympAbs	26
15	hdda	SympVomit	26
14	knn	SympVomit	26
12	naive_bayes	SympAbs	26
13	LogitBoost	SympVomit	26
10	pcaNNet	SympAbs	26
12	naive_bayes	SympVomit	26
8	sda	SympAbs	26
10	pcaNNet	SympVomit	26
7	svmLinear2	SympAbs	26
8	sda	SympVomit	26
11	nnet	Height	25
6	treebag	SympCough	25
11	nnet	HistAllergies	25
11	nnet	SympMuscle	24
9	rf	CircWaist	23
9	rf	Height	23
6	treebag	HistDeng	21
11	nnet	CircArm	21
16	gbm	SympTemp	20
16	gbm	SympAbs	19
12	naive_bayes	Height	18
10	pcaNNet	Height	18
9	rf	SympBleed	18
8	sda	Height	18
7	svmLinear2	Height	18
15	hdda	Height	18
6	treebag	SympRhin	18
14	knn	Height	18
13	LogitBoost	Height	18
16	gbm	SympBleed	17
9	rf	Age	16
10	pcaNNet	CircWaist	16
8	sda	CircWaist	16
7	svmLinear2	CircWaist	16
15	hdda	CircWaist	16
16	gbm	Height	16
14	knn	CircWaist	16
13	LogitBoost	CircWaist	16
12	naive_bayes	CircWaist	16
9	rf	SympNausea	14
16	gbm	SympNausea	14
16	gbm	SympVomit	13
11	nnet	SympFever7Days	13
9	rf	Weight	13
9	rf	SympAbs	13
6	treebag	SympRash	12
11	nnet	SympDiarrhea	10
6	treebag	Gender	10
6	treebag	HistDiab	10
16	gbm	CircWaist	10
12	naive_bayes	SympDiarrhea	9
8	sda	SympRash	9
10	pcaNNet	SympDiarrhea	9
7	svmLinear2	SympRash	9
8	sda	SympDiarrhea	9
7	svmLinear2	SympDiarrhea	9
15	hdda	SympRash	9
14	knn	SympRash	9
13	LogitBoost	SympRash	9
15	hdda	SympDiarrhea	9
14	knn	SympDiarrhea	9
12	naive_bayes	SympRash	9
13	LogitBoost	SympDiarrhea	9
9	rf	SympVomit	9
10	pcaNNet	SympRash	9
6	treebag	Tourniquet	8
16	gbm	Weight	8
8	sda	CircArm	7
7	svmLinear2	CircArm	7
8	sda	Gender	7
7	svmLinear2	Gender	7
15	hdda	CircArm	7
14	knn	CircArm	7
15	hdda	Gender	7
13	LogitBoost	CircArm	7
12	naive_bayes	CircArm	7
14	knn	Gender	7
13	LogitBoost	Gender	7
12	naive_bayes	Gender	7
10	pcaNNet	CircArm	7
9	rf	CircArm	7
10	pcaNNet	Gender	7
15	hdda	HistDeng	6
14	knn	HistDeng	6
13	LogitBoost	HistDeng	6
6	treebag	HistAllergies	6
16	gbm	SympHead	6
12	naive_bayes	HistDeng	6
10	pcaNNet	HistDeng	6
9	rf	HistDeng	6
8	sda	HistDeng	6
16	gbm	SympOrbital	6
7	svmLinear2	HistDeng	6
10	pcaNNet	HistAllergies	5
10	pcaNNet	HistDiab	5
8	sda	HistAllergies	5
8	sda	HistDiab	5
7	svmLinear2	HistAllergies	5
7	svmLinear2	HistDiab	5
15	hdda	HistAllergies	5
9	rf	SympOrbital	5
15	hdda	HistDiab	5
14	knn	HistAllergies	5
13	LogitBoost	HistAllergies	5
14	knn	HistDiab	5
6	treebag	HistDengHouse4Wk	5
13	LogitBoost	HistDiab	5
12	naive_bayes	HistAllergies	5
12	naive_bayes	HistDiab	5
6	treebag	HistAsthma	5
15	hdda	Weight	4
14	knn	Weight	4
13	LogitBoost	Weight	4
12	naive_bayes	Weight	4
9	rf	SympCough	4
10	pcaNNet	Weight	4
16	gbm	SympCough	4
8	sda	Weight	4
7	svmLinear2	Weight	4
9	rf	SympRash	3
6	treebag	SympFever7Days	3
16	gbm	SympMuscle	3
9	rf	SympHead	3
9	rf	SympMuscle	3
16	gbm	HistDengHouse4Wk	3
9	rf	Tourniquet	3
8	sda	HistCancer	2
15	hdda	HistAsthma	2
7	svmLinear2	HistCancer	2
16	gbm	HistDeng	2
9	rf	HistAllergies	2
9	rf	HistDiab	2
14	knn	HistAsthma	2
6	treebag	HistCancer	2
16	gbm	CircArm	2
13	LogitBoost	HistAsthma	2
16	gbm	Age	2
12	naive_bayes	HistAsthma	2
15	hdda	HistCancer	2
9	rf	HistDengHouse4Wk	2
14	knn	HistCancer	2
10	pcaNNet	HistAsthma	2
13	LogitBoost	HistCancer	2
6	treebag	SympDiarrhea	2
9	rf	SympRhin	2
12	naive_bayes	HistCancer	2
9	rf	HistAsthma	2
8	sda	HistAsthma	2
11	nnet	HistCancer	2
7	svmLinear2	HistAsthma	2
10	pcaNNet	HistCancer	2
7	svmLinear2	Tourniquet	1
9	rf	Gender	1
14	knn	HistDengHouse4Wk	1
13	LogitBoost	HistDengHouse4Wk	1
16	gbm	Tourniquet	1
15	hdda	SympFever7Days	1
12	naive_bayes	HistDengHouse4Wk	1
15	hdda	Tourniquet	1
9	rf	SympDiarrhea	1
14	knn	SympFever7Days	1
13	LogitBoost	SympFever7Days	1
14	knn	Tourniquet	1
10	pcaNNet	HistDengHouse4Wk	1
16	gbm	Gender	1
13	LogitBoost	Tourniquet	1
12	naive_bayes	SympFever7Days	1
8	sda	HistDengHouse4Wk	1
16	gbm	HistDiab	1
12	naive_bayes	Tourniquet	1
10	pcaNNet	SympFever7Days	1
7	svmLinear2	HistDengHouse4Wk	1
10	pcaNNet	Tourniquet	1
9	rf	SympFever7Days	1
8	sda	Tourniquet	1
8	sda	SympFever7Days	1
7	svmLinear2	SympFever7Days	1
15	hdda	HistDengHouse4Wk	1
13	LogitBoost	HistHyper	0
16	gbm	HistAsthma	0
8	sda	Age	0
16	gbm	SympFever7Days	0
12	naive_bayes	HistHyper	0
11	nnet	HistHyper	0
7	svmLinear2	Age	0
10	pcaNNet	HistHyper	0
16	gbm	HistCancer	0
16	gbm	SympRash	0
9	rf	HistHyper	0
8	sda	HistHyper	0
16	gbm	HistAllergies	0
15	hdda	Age	0
14	knn	Age	0
7	svmLinear2	HistHyper	0
13	LogitBoost	Age	0
16	gbm	SympDiarrhea	0
6	treebag	HistHyper	0
16	gbm	HistHyper	0
12	naive_bayes	Age	0
15	hdda	HistHyper	0
10	pcaNNet	Age	0
16	gbm	SympRhin	0
14	knn	HistHyper	0
9	rf	HistCancer	0
