# Supplementary material for: SIMON: Open-Source Knowledge Discovery Platform
Source: Patterns (N Y). 2021 Jan 8;2(1):100178. doi: 10.1016/j.patter.2020.100178 (PMC7815964; doi:10.1016/j.patter.2020.100178)
Supplement: Table S14. List of Features and Their Variable Importance Score in the Cyclists Dataset [file mmc15.xlsx]

## Sheet: Sheet1
Table S14. List of features and their variable importance score in the Cyclists dataset.
model_id	model_name	feature	score_percentage
959	naive_bayes	Total memory B cells	100
959	naive_bayes	Recent thymic emigrants	98
959	naive_bayes	CD25pos foxp3pos CD4	82
959	naive_bayes	CD28negCD57pos CD4	78
959	naive_bayes	unswitched memory B cells	76
959	naive_bayes	IL4pos CD4	67
959	naive_bayes	EMRA CD8	62
959	naive_bayes	naive B cells	57
959	naive_bayes	IL17pos CD4	52
959	naive_bayes	CD3	47
959	naive_bayes	switched memory B cells	44
959	naive_bayes	IL10pos CD4	42
959	naive_bayes	naive CD4	42
959	naive_bayes	CD56dim	40
959	naive_bayes	NK cells	39
959	naive_bayes	CM CD8	39
959	naive_bayes	total memory CD4	38
959	naive_bayes	EMRA CD4	27
959	naive_bayes	B cells	22
959	naive_bayes	CD57pos CD4	22
959	naive_bayes	EM CD8	21
959	naive_bayes	CD28negCD57pos CD8	19
959	naive_bayes	total memory CD8	12
959	naive_bayes	naive CD8	12
959	naive_bayes	EM CD4	11
959	naive_bayes	CD8	5
959	naive_bayes	CD4	3
959	naive_bayes	CM CD4	3
959	naive_bayes	CD56bright	1
959	naive_bayes	IFNpos CD4	1
959	naive_bayes	CD57pos CD8	0
