# Supplementary material for: SIMON: Open-Source Knowledge Discovery Platform
Source: Patterns (N Y). 2021 Jan 8;2(1):100178. doi: 10.1016/j.patter.2020.100178 (PMC7815964; doi:10.1016/j.patter.2020.100178)
Supplement: Table S15. List of Models Built after Removal of Naive B Cells [file mmc16.xlsx]

## Sheet: Sheet1
Table S15. List of models built after removal of naive B cells.
modelName	Accuracy	F1	Kappa	prAUC	Precision	PredictAUC	Recall	Sensitivity	Specificity	TrainAccuracy	TrainAUC	TrainF1	TrainprAUC	TrainPrecision	TrainRecall	TrainSensitivity	TrainSpecificity
naive_bayes	0.9565	0.9091	0.9231	0.3317	0.96	1	0.5217	0.5652	0.9545	0.9348	0.9896	0.9399	0.6927	0.9275	0.9625	0.9625	0.9042
hdda	0.9565	0.9091	0.9231	0.3317	0.96	1	0.5217	0.5652	0.9545	0.8821	0.9438	0.8785	0.6742	0.9183	0.875	0.875	0.8958
svmLinear2	0.913	0.8182	0.8571	0.3401	0.9231	0.9697	0.5217	0.6087	0.9091	0.8571	0.9292	0.8661	0.6673	0.8567	0.8958	0.8958	0.8167
pcaNNet	1	1	1	0.3239	1	1	0.5217	0.5217	1	0.8601	0.8953	0.8655	0.4486	0.8877	0.8833	0.8833	0.8417
LogitBoost	0.8696	0.8182	0.8462	0.3458	0.88	0.9318	0.4783	0.5652	0.8674	0.7423	0.8109	0.7241	0.4953	0.78	0.7167	0.7167	0.7708
