# Supplementary material for: SIMON: Open-Source Knowledge Discovery Platform
Source: Patterns (N Y). 2021 Jan 8;2(1):100178. doi: 10.1016/j.patter.2020.100178 (PMC7815964; doi:10.1016/j.patter.2020.100178)
Supplement: Table S16. List of Models Built after Removal of Memory B Cells [file mmc17.xlsx]

## Sheet: Sheet1
Table S16. List of models built after removal of memory B cells.
modelName	Accuracy	F1	Kappa	prAUC	Precision	PredictAUC	Recall	Sensitivity	Specificity	TrainAccuracy	TrainAUC	TrainF1	TrainprAUC	TrainPrecision	TrainRecall	TrainSensitivity	TrainSpecificity
naive_bayes	0.9565	0.9091	0.9231	0.3317	0.96	1	0.5217	0.5652	0.9545	0.8863	0.9781	0.8846	0.6829	0.9108	0.8833	0.8833	0.8875
hdda	1	1	1	0.3239	1	1	0.5217	0.5217	1	0.8667	0.9271	0.8668	0.6558	0.9033	0.8625	0.8625	0.8792
pcaNNet	1	1	1	0.3239	1	1	0.5217	0.5217	1	0.8333	0.8934	0.8231	0.2967	0.8692	0.8125	0.8125	0.8625
svmLinear2	0.9565	0.9091	0.9231	0.3317	0.96	1	0.5217	0.5652	0.9545	0.8188	0.8809	0.8225	0.6283	0.8508	0.8333	0.8333	0.8125
LogitBoost	0.9565	0.9091	0.9231	0.3317	0.96	0.9773	0.5217	0.5652	0.9545	0.7512	0.8276	0.7598	0.5205	0.7883	0.7542	0.7542	0.75
