# Supplementary material for: SIMON: Open-Source Knowledge Discovery Platform
Source: Patterns (N Y). 2021 Jan 8;2(1):100178. doi: 10.1016/j.patter.2020.100178 (PMC7815964; doi:10.1016/j.patter.2020.100178)
Supplement: Table S17. List of Features and Their Variable Importance Score in the VAST Dataset [file mmc18.xlsx]

## Sheet: Sheet1
Table S17. List of features and their variable importance score in the VAST dataset.
model_id	model_name	feature	score_percentage
194	naive_bayes	D0_IgA1_nViPS_Mag	100
194	naive_bayes	D0_IgA_ViBiot_Mag	91
194	naive_bayes	D0_IgA_nViPS_Mag	91
194	naive_bayes	D0_IgG3_ViBiot_Mag	55
194	naive_bayes	D0_IgG2_nViPS_Mag	54
194	naive_bayes	D0_IgA2_nViPS_Mag	52
194	naive_bayes	D0_IgG1_Tetanus Toxoid_Mag	40
194	naive_bayes	D0_IgA_Tetanus Toxoid_Mag	37
194	naive_bayes	D0_IgG1_ViBiot_Mag	37
194	naive_bayes	D0_IgG1_nViPS_AI	36
194	naive_bayes	D0_IgG3_Tetanus Toxoid_Mag	23
194	naive_bayes	D0_IgA_ViBiot_AI	9
194	naive_bayes	D0_IgG1_nViPS_Mag	0
