# Supplementary material for: SIMON: Open-Source Knowledge Discovery Platform
Source: Patterns (N Y). 2021 Jan 8;2(1):100178. doi: 10.1016/j.patter.2020.100178 (PMC7815964; doi:10.1016/j.patter.2020.100178)
Supplement: Table S19. List of Features and Their Variable Importance Score in the LIHC Dataset [file mmc20.xlsx]

## Sheet: Sheet1
Table S19. List of features and their variable importance score in the LIHC dataset.
model_id	model_name	feature	score_percentage
967	svmLinear2	GABRD	100
967	svmLinear2	ANGPTL6	100
967	svmLinear2	PLVAP	100
967	svmLinear2	VIPR1	99
967	svmLinear2	CFP	99
967	svmLinear2	OIT3	99
967	svmLinear2	ADAMTS13	98
967	svmLinear2	FCN3	98
967	svmLinear2	APLN	98
967	svmLinear2	UBE2T	97
967	svmLinear2	CDKN3	97
967	svmLinear2	COL15A1	97
967	svmLinear2	LCAT	97
967	svmLinear2	MSTO2P	97
967	svmLinear2	MXD3	97
967	svmLinear2	NUF2	97
967	svmLinear2	PTH1R	97
967	svmLinear2	SLC26A6	97
967	svmLinear2	CDCA5	96
967	svmLinear2	ECM1	96
967	svmLinear2	KIF2C	96
967	svmLinear2	KIF4A	96
967	svmLinear2	MSTO1	96
967	svmLinear2	NEK2	96
967	svmLinear2	SKA1	96
967	svmLinear2	TOMM40L	96
967	svmLinear2	TROAP	96
967	svmLinear2	BIRC5	95
967	svmLinear2	UBE2C	95
967	svmLinear2	CCNB1	95
967	svmLinear2	CCNB2	95
967	svmLinear2	CD34	95
967	svmLinear2	CDC20	95
967	svmLinear2	CDC25C	95
967	svmLinear2	CDCA3	95
967	svmLinear2	CENPF	95
967	svmLinear2	DNASE1L3	95
967	svmLinear2	E2F1	95
967	svmLinear2	FBXL18	95
967	svmLinear2	FOXM1	95
967	svmLinear2	GBAP1	95
967	svmLinear2	AMIGO3	95
967	svmLinear2	KIFC1	95
967	svmLinear2	MELK	95
967	svmLinear2	APOF	95
967	svmLinear2	NCAPG	95
967	svmLinear2	NDC80	95
967	svmLinear2	NDUFA4L2	95
967	svmLinear2	PRC1	95
967	svmLinear2	TRIP13	95
967	svmLinear2	CDCA8	94
967	svmLinear2	CDH13	94
967	svmLinear2	CDK1	94
967	svmLinear2	DLGAP5	94
967	svmLinear2	ESM1	94
967	svmLinear2	EXO1	94
967	svmLinear2	HJURP	94
967	svmLinear2	LRRC14	94
967	svmLinear2	OLFML2B	94
967	svmLinear2	PLXDC1	94
967	svmLinear2	PTTG1	94
967	svmLinear2	ASPM	94
967	svmLinear2	SEMA3F	94
967	svmLinear2	SKA3	94
967	svmLinear2	AURKA	94
967	svmLinear2	AADAT	94
967	svmLinear2	THBS4	94
967	svmLinear2	THY1	94
967	svmLinear2	BCO2	94
967	svmLinear2	TOP2A	94
967	svmLinear2	TTC36	93
967	svmLinear2	UCK2	93
967	svmLinear2	CCNA2	93
967	svmLinear2	CDC6	93
967	svmLinear2	CDKN2C	93
967	svmLinear2	CDT1	93
967	svmLinear2	CENPL	93
967	svmLinear2	CETP	93
967	svmLinear2	CXCL12	93
967	svmLinear2	CYP2C8	93
967	svmLinear2	DEPDC1	93
967	svmLinear2	FAM189B	93
967	svmLinear2	FLVCR1	93
967	svmLinear2	GMNN	93
967	svmLinear2	HAMP	93
967	svmLinear2	KIF20A	93
967	svmLinear2	NAT2	93
967	svmLinear2	PKMYT1	93
967	svmLinear2	PTTG3P	93
967	svmLinear2	RACGAP1	93
967	svmLinear2	AURKB	93
967	svmLinear2	SPC25	93
967	svmLinear2	STMN1	93
967	svmLinear2	TRAIP	93
967	svmLinear2	TTK	92
967	svmLinear2	BUB1	92
967	svmLinear2	BUB1B	92
967	svmLinear2	ZNF692	92
967	svmLinear2	C1orf35	92
967	svmLinear2	CELSR3	92
967	svmLinear2	CENPM	92
967	svmLinear2	CPEB3	92
967	svmLinear2	DIAPH3	92
967	svmLinear2	DSCC1	92
967	svmLinear2	DTL	92
967	svmLinear2	EZH2	92
967	svmLinear2	GPAA1	92
967	svmLinear2	GTSE1	92
967	svmLinear2	HMMR	92
967	svmLinear2	LIFR	92
967	svmLinear2	MYBL2	92
967	svmLinear2	PLK1	92
967	svmLinear2	PPOX	92
967	svmLinear2	PYGO2	92
967	svmLinear2	RNASEH2A	92
967	svmLinear2	SCNM1	92
967	svmLinear2	SSR2	92
967	svmLinear2	CCT3	91
967	svmLinear2	CD5L	91
967	svmLinear2	CDC45	91
967	svmLinear2	CDH24	91
967	svmLinear2	CENPE	91
967	svmLinear2	CENPW	91
967	svmLinear2	CYP1A2	91
967	svmLinear2	CYP4A11	91
967	svmLinear2	ADRA1A	91
967	svmLinear2	FEN1	91
967	svmLinear2	GBA	91
967	svmLinear2	GLYATL1	91
967	svmLinear2	ANLN	91
967	svmLinear2	LYVE1	91
967	svmLinear2	MKI67	91
967	svmLinear2	NCAPH	91
967	svmLinear2	NSMCE2	91
967	svmLinear2	OLFML2A	91
967	svmLinear2	PBK	91
967	svmLinear2	ASF1B	91
967	svmLinear2	RECQL4	91
967	svmLinear2	SCAMP3	91
967	svmLinear2	SPSB2	91
967	svmLinear2	TCF19	91
967	svmLinear2	TIGD5	91
967	svmLinear2	TMEM120B	91
967	svmLinear2	TNFRSF4	91
967	svmLinear2	TTC13	90
967	svmLinear2	UHRF1	90
967	svmLinear2	VPS45	90
967	svmLinear2	ZIC2	90
967	svmLinear2	ZNF219	90
967	svmLinear2	ZNF775	90
967	svmLinear2	C8orf33	90
967	svmLinear2	C9	90
967	svmLinear2	CDKN2A	90
967	svmLinear2	FLAD1	90
967	svmLinear2	GJC1	90
967	svmLinear2	HDAC11	90
967	svmLinear2	IGFALS	90
967	svmLinear2	IQGAP3	90
967	svmLinear2	JRK	90
967	svmLinear2	KIF23	90
967	svmLinear2	KRTCAP2	90
967	svmLinear2	LPA	90
967	svmLinear2	MMP11	90
967	svmLinear2	NAT9	90
967	svmLinear2	NECAB3	90
967	svmLinear2	NR2C2AP	90
967	svmLinear2	RAD54L	90
967	svmLinear2	RRM2	90
967	svmLinear2	SLC25A47	90
967	svmLinear2	SNORD104	90
967	svmLinear2	TAZ	90
967	svmLinear2	TOB2P1	90
967	svmLinear2	TONSL	90
967	svmLinear2	UBE2S	89
967	svmLinear2	WDR62	89
967	svmLinear2	ZFP41	89
967	svmLinear2	ZNF517	89
967	svmLinear2	CACYBP	89
967	svmLinear2	CCHCR1	89
967	svmLinear2	CCNE1	89
967	svmLinear2	CKS1B	89
967	svmLinear2	DTYMK	89
967	svmLinear2	E2F8	89
967	svmLinear2	EFNA4	89
967	svmLinear2	EHMT2	89
967	svmLinear2	FAM83D	89
967	svmLinear2	FANCI	89
967	svmLinear2	GLI4	89
967	svmLinear2	KAT2A	89
967	svmLinear2	MDK	89
967	svmLinear2	MT1F	89
967	svmLinear2	MT1G	89
967	svmLinear2	NUDT1	89
967	svmLinear2	NVL	89
967	svmLinear2	ORC1	89
967	svmLinear2	PRCC	89
967	svmLinear2	PSMD4	89
967	svmLinear2	RASL12	89
967	svmLinear2	RCAN1	89
967	svmLinear2	RFC4	89
967	svmLinear2	SAC3D1	89
967	svmLinear2	SF3B4	89
967	svmLinear2	SMG5	89
967	svmLinear2	SNRPE	89
967	svmLinear2	SPATS2	89
967	svmLinear2	TARBP1	89
967	svmLinear2	BLOC1S3	88
967	svmLinear2	VPS72	88
967	svmLinear2	XRCC3	88
967	svmLinear2	ZNF696	88
967	svmLinear2	ZWINT	88
967	svmLinear2	C1R	88
967	svmLinear2	C6	88
967	svmLinear2	CENPH	88
967	svmLinear2	CIDEB	88
967	svmLinear2	CKAP2L	88
967	svmLinear2	CSPG4	88
967	svmLinear2	DBH	88
967	svmLinear2	ESR1	88
967	svmLinear2	ALDH8A1	88
967	svmLinear2	GINS1	88
967	svmLinear2	HP	88
967	svmLinear2	HPX	88
967	svmLinear2	IP6K1	88
967	svmLinear2	IRGQ	88
967	svmLinear2	JMJD4	88
967	svmLinear2	KIF14	88
967	svmLinear2	MAPT	88
967	svmLinear2	MCM10	88
967	svmLinear2	MT1E	88
967	svmLinear2	ARHGAP11A	88
967	svmLinear2	NSUN5P1	88
967	svmLinear2	NSUN5P2	88
967	svmLinear2	PARPBP	88
967	svmLinear2	PEA15	88
967	svmLinear2	PIGU	88
967	svmLinear2	RAD51	88
967	svmLinear2	SMG9	88
967	svmLinear2	STIL	88
967	svmLinear2	TACC3	88
967	svmLinear2	TK1	88
967	svmLinear2	TRAF2	88
967	svmLinear2	USF1	87
967	svmLinear2	ACBD6	87
967	svmLinear2	ZNF341	87
967	svmLinear2	C21orf58	87
967	svmLinear2	CEP55	87
967	svmLinear2	CHTF18	87
967	svmLinear2	CNIH4	87
967	svmLinear2	COG2	87
967	svmLinear2	CYP39A1	87
967	svmLinear2	DDX39A	87
967	svmLinear2	DDX49	87
967	svmLinear2	FANCG	87
967	svmLinear2	GPSM2	87
967	svmLinear2	GYS2	87
967	svmLinear2	ILF2	87
967	svmLinear2	INMT	87
967	svmLinear2	KIF15	87
967	svmLinear2	ANKRD52	87
967	svmLinear2	MCM2	87
967	svmLinear2	MT2A	87
967	svmLinear2	NOL12	87
967	svmLinear2	PAMR1	87
967	svmLinear2	PFDN6	87
967	svmLinear2	PHPT1	87
967	svmLinear2	ARL16	87
967	svmLinear2	RABIF	87
967	svmLinear2	SCRIB	87
967	svmLinear2	SEMA5B	87
967	svmLinear2	STIP1	87
967	svmLinear2	TCOF1	87
967	svmLinear2	TMEM79	87
967	svmLinear2	TMEM81	87
967	svmLinear2	ACADS	87
967	svmLinear2	TRIM11	87
967	svmLinear2	TRIM45	87
967	svmLinear2	USP21	86
967	svmLinear2	ZNF251	86
967	svmLinear2	ZNF526	86
967	svmLinear2	ZNF581	86
967	svmLinear2	C1RL	86
967	svmLinear2	C8A	86
967	svmLinear2	CBX8	86
967	svmLinear2	CDCA4	86
967	svmLinear2	CHAF1A	86
967	svmLinear2	CLN3	86
967	svmLinear2	DBF4B	86
967	svmLinear2	DHX34	86
967	svmLinear2	DNAJB11	86
967	svmLinear2	DSN1	86
967	svmLinear2	DUSP9	86
967	svmLinear2	EBF1	86
967	svmLinear2	FANCD2	86
967	svmLinear2	FBP1	86
967	svmLinear2	FOSB	86
967	svmLinear2	GSTZ1	86
967	svmLinear2	HGS	86
967	svmLinear2	HSP90AB1	86
967	svmLinear2	KBTBD11	86
967	svmLinear2	KIAA1522	86
967	svmLinear2	LAMA4	86
967	svmLinear2	LOXL2	86
967	svmLinear2	LSM4	86
967	svmLinear2	MAD2L1	86
967	svmLinear2	MAZ	86
967	svmLinear2	MCRS1	86
967	svmLinear2	MEA1	86
967	svmLinear2	NAA10	86
967	svmLinear2	NDOR1	86
967	svmLinear2	NMB	86
967	svmLinear2	NUSAP1	86
967	svmLinear2	PIGC	86
967	svmLinear2	POLR2K	86
967	svmLinear2	RECQL5	86
967	svmLinear2	RFXANK	86
967	svmLinear2	SERPINA11	86
967	svmLinear2	SLC38A6	86
967	svmLinear2	SNRPB	86
967	svmLinear2	TAF6	86
967	svmLinear2	TMEM106C	86
967	svmLinear2	TMEM201	86
967	svmLinear2	TUBE1	85
967	svmLinear2	UFC1	85
967	svmLinear2	ZC3H3	85
967	svmLinear2	C8B	85
967	svmLinear2	CAP2	85
967	svmLinear2	CDK5	85
967	svmLinear2	CDKN2AIPNL	85
967	svmLinear2	CHAF1B	85
967	svmLinear2	CHEK1	85
967	svmLinear2	CLK2	85
967	svmLinear2	CLN6	85
967	svmLinear2	ADCY6	85
967	svmLinear2	ADH4	85
967	svmLinear2	CUL9	85
967	svmLinear2	DDX12P	85
967	svmLinear2	DDX41	85
967	svmLinear2	ECT2	85
967	svmLinear2	FAM111B	85
967	svmLinear2	AKAP8L	85
967	svmLinear2	G6PD	85
967	svmLinear2	ALDH2	85
967	svmLinear2	GIT1	85
967	svmLinear2	ANAPC7	85
967	svmLinear2	KIF11	85
967	svmLinear2	KLHL12	85
967	svmLinear2	LIN37	85
967	svmLinear2	MANBAL	85
967	svmLinear2	MARK4	85
967	svmLinear2	MAST2	85
967	svmLinear2	MAT1A	85
967	svmLinear2	MCM6	85
967	svmLinear2	MCM7	85
967	svmLinear2	MRPS21	85
967	svmLinear2	NEU1	85
967	svmLinear2	NHP2	85
967	svmLinear2	NPLOC4	85
967	svmLinear2	PPP1R35	85
967	svmLinear2	PRIM2	85
967	svmLinear2	PSMB4	85
967	svmLinear2	PYGB	85
967	svmLinear2	RAB24	85
967	svmLinear2	RBM34	85
967	svmLinear2	RDH16	85
967	svmLinear2	ATP6AP1	85
967	svmLinear2	SHARPIN	85
967	svmLinear2	SLC25A39	85
967	svmLinear2	SMARCA4	85
967	svmLinear2	SMYD3	85
967	svmLinear2	SNRPC	85
967	svmLinear2	ACAA2	85
967	svmLinear2	TBCE	85
967	svmLinear2	TIGD1	85
967	svmLinear2	UROC1	84
967	svmLinear2	WDHD1	84
967	svmLinear2	WDR76	84
967	svmLinear2	ZBTB45	84
967	svmLinear2	ZNF707	84
967	svmLinear2	C14orf93	84
967	svmLinear2	CBX2	84
967	svmLinear2	CCDC137	84
967	svmLinear2	CCDC142	84
967	svmLinear2	CDK5RAP3	84
967	svmLinear2	CEP250	84
967	svmLinear2	COMMD5	84
967	svmLinear2	CPSF4	84
967	svmLinear2	CSRNP1	84
967	svmLinear2	CTHRC1	84
967	svmLinear2	CUL7	84
967	svmLinear2	CYP2B6	84
967	svmLinear2	DNAH14	84
967	svmLinear2	ETFDH	84
967	svmLinear2	F9	84
967	svmLinear2	FAM83H	84
967	svmLinear2	GAS5	84
967	svmLinear2	GBA3	84
967	svmLinear2	GHR	84
967	svmLinear2	GNPAT	84
967	svmLinear2	ALG3	84
967	svmLinear2	ABCC10	84
967	svmLinear2	HELLS	84
967	svmLinear2	IGFBP3	84
967	svmLinear2	INTS8	84
967	svmLinear2	MCM3	84
967	svmLinear2	MESP1	84
967	svmLinear2	MOGAT2	84
967	svmLinear2	MT1X	84
967	svmLinear2	NAAA	84
967	svmLinear2	OTUB2	84
967	svmLinear2	POLA2	84
967	svmLinear2	POLD1	84
967	svmLinear2	PPM1F	84
967	svmLinear2	PRPF3	84
967	svmLinear2	PRR11	84
967	svmLinear2	PYCR2	84
967	svmLinear2	RND3	84
967	svmLinear2	RUSC1	84
967	svmLinear2	SHC1	84
967	svmLinear2	SLC22A1	84
967	svmLinear2	SLC41A3	84
967	svmLinear2	SNAPIN	84
967	svmLinear2	SNHG1	84
967	svmLinear2	SOCS7	84
967	svmLinear2	B4GALT7	84
967	svmLinear2	STX10	84
967	svmLinear2	TBXA2R	84
967	svmLinear2	TLCD1	84
967	svmLinear2	TMEM206	84
967	svmLinear2	TPM2	84
967	svmLinear2	TRMT1	84
967	svmLinear2	UBE2Q1	83
967	svmLinear2	WASH7P	83
967	svmLinear2	XPO5	83
967	svmLinear2	YKT6	83
967	svmLinear2	ZKSCAN3	83
967	svmLinear2	ZNF282	83
967	svmLinear2	ZNF7	83
967	svmLinear2	ZNF74	83
967	svmLinear2	ZSCAN2	83
967	svmLinear2	C8orf76	83
967	svmLinear2	CAD	83
967	svmLinear2	CCDC34	83
967	svmLinear2	ACSM3	83
967	svmLinear2	CCT6A	83
967	svmLinear2	ADAM15	83
967	svmLinear2	COL4A1	83
967	svmLinear2	A1BG.AS1	83
967	svmLinear2	DCN	83
967	svmLinear2	FCGR2B	83
967	svmLinear2	FOS	83
967	svmLinear2	GOLPH3L	83
967	svmLinear2	HAO2	83
967	svmLinear2	HMGXB3	83
967	svmLinear2	HSD17B13	83
967	svmLinear2	HSPB1	83
967	svmLinear2	ILF3	83
967	svmLinear2	IQCE	83
967	svmLinear2	IRAK1	83
967	svmLinear2	ITGB1BP1	83
967	svmLinear2	LMNA	83
967	svmLinear2	LY6E	83
967	svmLinear2	MAVS	83
967	svmLinear2	MFSD2A	83
967	svmLinear2	MRPL9	83
967	svmLinear2	MRPS23	83
967	svmLinear2	MSH2	83
967	svmLinear2	NOTCH3	83
967	svmLinear2	NSUN5	83
967	svmLinear2	NT5DC2	83
967	svmLinear2	OIP5	83
967	svmLinear2	PCGF1	83
967	svmLinear2	PCK1	83
967	svmLinear2	PIAS3	83
967	svmLinear2	PLGLA	83
967	svmLinear2	PSMG3	83
967	svmLinear2	RAD54B	83
967	svmLinear2	ASPG	83
967	svmLinear2	RASGRF2	83
967	svmLinear2	RNF215	83
967	svmLinear2	SAA4	83
967	svmLinear2	SH3BP5L	83
967	svmLinear2	ATRIP	83
967	svmLinear2	SNHG7	83
967	svmLinear2	STEAP3	83
967	svmLinear2	TBC1D7	83
967	svmLinear2	TMEM101	83
967	svmLinear2	TPD52L2	83
967	svmLinear2	TSEN54	82
967	svmLinear2	UBAP2L	82
967	svmLinear2	UBL4A	82
967	svmLinear2	UBQLN4	82
967	svmLinear2	UXS1	82
967	svmLinear2	WASH3P	82
967	svmLinear2	WDR83	82
967	svmLinear2	WFS1	82
967	svmLinear2	BSG	82
967	svmLinear2	ZFP62	82
967	svmLinear2	ZFPL1	82
967	svmLinear2	ZNF335	82
967	svmLinear2	ZNF580	82
967	svmLinear2	ZNF668	82
967	svmLinear2	ZNF740	82
967	svmLinear2	ZNF865	82
967	svmLinear2	C12orf73	82
967	svmLinear2	C17orf53	82
967	svmLinear2	CBFA2T2	82
967	svmLinear2	CCDC107	82
967	svmLinear2	AARS2	82
967	svmLinear2	CCDC28B	82
967	svmLinear2	CD4	82
967	svmLinear2	CDC37	82
967	svmLinear2	COMMD4	82
967	svmLinear2	CYP2C9	82
967	svmLinear2	DCTN2	82
967	svmLinear2	DENND4B	82
967	svmLinear2	DUSP12	82
967	svmLinear2	EDC3	82
967	svmLinear2	EIF2D	82
967	svmLinear2	AKIP1	82
967	svmLinear2	FBXL6	82
967	svmLinear2	GINS3	82
967	svmLinear2	GPC3	82
967	svmLinear2	H2AFX	82
967	svmLinear2	H2AFZ	82
967	svmLinear2	HAUS5	82
967	svmLinear2	ANKS3	82
967	svmLinear2	LEMD2	82
967	svmLinear2	LMNB2	82
967	svmLinear2	MASP1	82
967	svmLinear2	MAST3	82
967	svmLinear2	METTL6	82
967	svmLinear2	MYPOP	82
967	svmLinear2	NDRG2	82
967	svmLinear2	ARFGAP1	82
967	svmLinear2	NOL7	82
967	svmLinear2	ABHD12	82
967	svmLinear2	ORMDL2	82
967	svmLinear2	PAQR4	82
967	svmLinear2	PDZD11	82
967	svmLinear2	PLOD3	82
967	svmLinear2	PLSCR4	82
967	svmLinear2	PUF60	82
967	svmLinear2	RAD9A	82
967	svmLinear2	SLC50A1	82
967	svmLinear2	TCF3	82
967	svmLinear2	TGM3	82
967	svmLinear2	TOMM6	82
967	svmLinear2	TSPAN17	81
967	svmLinear2	XRCC1	81
967	svmLinear2	BRSK1	81
967	svmLinear2	ZMYND19	81
967	svmLinear2	CCDC97	81
967	svmLinear2	CDC37L1	81
967	svmLinear2	CDC7	81
967	svmLinear2	CDK5RAP1	81
967	svmLinear2	COL4A2	81
967	svmLinear2	AFM	81
967	svmLinear2	DUSP28	81
967	svmLinear2	DVL2	81
967	svmLinear2	AGPAT1	81
967	svmLinear2	EFNA3	81
967	svmLinear2	AGXT2	81
967	svmLinear2	ENTPD6	81
967	svmLinear2	FANCE	81
967	svmLinear2	FBXL19	81
967	svmLinear2	FIBP	81
967	svmLinear2	ALB	81
967	svmLinear2	GLYAT	81
967	svmLinear2	GMEB2	81
967	svmLinear2	HM13	81
967	svmLinear2	IDUA	81
967	svmLinear2	LAGE3	81
967	svmLinear2	LPL	81
967	svmLinear2	MCAM	81
967	svmLinear2	MED22	81
967	svmLinear2	ABCF2	81
967	svmLinear2	APC2	81
967	svmLinear2	MFSD5	81
967	svmLinear2	NARF	81
967	svmLinear2	NCAPH2	81
967	svmLinear2	ARHGAP33	81
967	svmLinear2	ARHGAP39	81
967	svmLinear2	PCNA	81
967	svmLinear2	PDRG1	81
967	svmLinear2	PI4KB	81
967	svmLinear2	PIGT	81
967	svmLinear2	PLG	81
967	svmLinear2	POLM	81
967	svmLinear2	PRDM15	81
967	svmLinear2	PSMC4	81
967	svmLinear2	PTP4A3	81
967	svmLinear2	QARS	81
967	svmLinear2	RAB6B	81
967	svmLinear2	RAD51AP1	81
967	svmLinear2	ASNA1	81
967	svmLinear2	SETDB1	81
967	svmLinear2	ATP6V1C1	81
967	svmLinear2	SH3PXD2B	81
967	svmLinear2	SLC7A6	81
967	svmLinear2	SNRNP70	81
967	svmLinear2	SNRPA	81
967	svmLinear2	B3GNTL1	81
967	svmLinear2	SPNS1	81
967	svmLinear2	TBC1D13	81
967	svmLinear2	TMEM104	81
967	svmLinear2	TP53I3	81
967	svmLinear2	TRIM16	81
967	svmLinear2	TUBA1B	80
967	svmLinear2	TUBG1	80
967	svmLinear2	BLM	80
967	svmLinear2	VPS28	80
967	svmLinear2	ZBTB9	80
967	svmLinear2	ZNF16	80
967	svmLinear2	ZNF174	80
967	svmLinear2	ZNF337	80
967	svmLinear2	ZNF789	80
967	svmLinear2	C19orf48	80
967	svmLinear2	C8orf59	80
967	svmLinear2	CCDC93	80
967	svmLinear2	CCNE2	80
967	svmLinear2	CD200	80
967	svmLinear2	CEP89	80
967	svmLinear2	CPSF1	80
967	svmLinear2	CREB3L4	80
967	svmLinear2	ADH1B	80
967	svmLinear2	CYP4A22	80
967	svmLinear2	DAP3	80
967	svmLinear2	DEDD	80
967	svmLinear2	DEPDC1B	80
967	svmLinear2	DLG5	80
967	svmLinear2	DNAJC6	80
967	svmLinear2	DOCK6	80
967	svmLinear2	ENAH	80
967	svmLinear2	GALNT10	80
967	svmLinear2	ALDH6A1	80
967	svmLinear2	GPRIN1	80
967	svmLinear2	KIAA1841	80
967	svmLinear2	KIFC2	80
967	svmLinear2	KPNA2	80
967	svmLinear2	LAMC1	80
967	svmLinear2	ANKZF1	80
967	svmLinear2	LILRB5	80
967	svmLinear2	LOC155060	80
967	svmLinear2	MCM4	80
967	svmLinear2	MCM5	80
967	svmLinear2	MTX1	80
967	svmLinear2	NCAPD2	80
967	svmLinear2	NDRG3	80
967	svmLinear2	PACS2	80
967	svmLinear2	PDCD5	80
967	svmLinear2	PGP	80
967	svmLinear2	PPP2R3B	80
967	svmLinear2	PPP6R1	80
967	svmLinear2	RAB11FIP4	80
967	svmLinear2	RALY	80
967	svmLinear2	ATAD2	80
967	svmLinear2	RNF187	80
967	svmLinear2	SAE1	80
967	svmLinear2	SARDH	80
967	svmLinear2	SF3A2	80
967	svmLinear2	SIRT7	80
967	svmLinear2	ACAA1	80
967	svmLinear2	B4GALT3	80
967	svmLinear2	STC2	80
967	svmLinear2	SUV39H1	80
967	svmLinear2	TDO2	80
967	svmLinear2	BCAN	80
967	svmLinear2	THOC5	80
967	svmLinear2	TIMM50	80
967	svmLinear2	TMEM184B	80
967	svmLinear2	TMEM9	80
967	svmLinear2	TPX2	80
967	svmLinear2	TRIM65	80
967	svmLinear2	UBE2M	79
967	svmLinear2	UBE2O	79
967	svmLinear2	UNC119B	79
967	svmLinear2	VPS16	79
967	svmLinear2	WASH2P	79
967	svmLinear2	WDR4	79
967	svmLinear2	WDR46	79
967	svmLinear2	BRMS1	79
967	svmLinear2	ZKSCAN5	79
967	svmLinear2	ZSCAN16	79
967	svmLinear2	C20orf96	79
967	svmLinear2	C6orf48	79
967	svmLinear2	ACSL1	79
967	svmLinear2	CDK16	79
967	svmLinear2	CENPO	79
967	svmLinear2	CHTOP	79
967	svmLinear2	CLCN7	79
967	svmLinear2	COX19	79
967	svmLinear2	ADCK5	79
967	svmLinear2	CPSF3	79
967	svmLinear2	CRIPAK	79
967	svmLinear2	ADH1A	79
967	svmLinear2	CYB561D1	79
967	svmLinear2	CYP2C19	79
967	svmLinear2	CYP2R1	79
967	svmLinear2	DEAF1	79
967	svmLinear2	DNAJC5	79
967	svmLinear2	DPF2	79
967	svmLinear2	DYNLL1	79
967	svmLinear2	E4F1	79
967	svmLinear2	EGR1	79
967	svmLinear2	ELOVL1	79
967	svmLinear2	FAM50A	79
967	svmLinear2	FASTK	79
967	svmLinear2	FKBPL	79
967	svmLinear2	FOXK1	79
967	svmLinear2	FRS3	79
967	svmLinear2	GLA	79
967	svmLinear2	HES6	79
967	svmLinear2	HMGB2	79
967	svmLinear2	HRAS	79
967	svmLinear2	HSF4	79
967	svmLinear2	IK	79
967	svmLinear2	ABCC5	79
967	svmLinear2	INTS3	79
967	svmLinear2	ITIH4	79
967	svmLinear2	KCTD7	79
967	svmLinear2	KLC2	79
967	svmLinear2	KLKB1	79
967	svmLinear2	KNTC1	79
967	svmLinear2	LARS	79
967	svmLinear2	LIG1	79
967	svmLinear2	LOC407835	79
967	svmLinear2	LOC728743	79
967	svmLinear2	LSM2	79
967	svmLinear2	MAFG	79
967	svmLinear2	MAPK3	79
967	svmLinear2	AP4M1	79
967	svmLinear2	MYO19	79
967	svmLinear2	N4BP2L1	79
967	svmLinear2	NAGPA	79
967	svmLinear2	NES	79
967	svmLinear2	NNMT	79
967	svmLinear2	PBLD	79
967	svmLinear2	PDLIM7	79
967	svmLinear2	PHF19	79
967	svmLinear2	PIPSL	79
967	svmLinear2	PPP1R16A	79
967	svmLinear2	ASS1	79
967	svmLinear2	RBM42	79
967	svmLinear2	REPIN1	79
967	svmLinear2	RPL23AP7	79
967	svmLinear2	SFSWAP	79
967	svmLinear2	AZGP1	79
967	svmLinear2	SOCS2	79
967	svmLinear2	B3GALNT2	79
967	svmLinear2	SPRYD4	79
967	svmLinear2	TAF10	79
967	svmLinear2	THEM5	79
967	svmLinear2	TMEM132A	79
967	svmLinear2	TOMM40	79
967	svmLinear2	TSC1	78
967	svmLinear2	UBE2A	78
967	svmLinear2	UGT2B7	78
967	svmLinear2	BOLA1	78
967	svmLinear2	BOLA3	78
967	svmLinear2	WDYHV1	78
967	svmLinear2	ZBTB12	78
967	svmLinear2	ZFP1	78
967	svmLinear2	ZFP36	78
967	svmLinear2	ZNF142	78
967	svmLinear2	ZNF205	78
967	svmLinear2	ZSWIM1	78
967	svmLinear2	ACLY	78
967	svmLinear2	CDC25A	78
967	svmLinear2	ACYP1	78
967	svmLinear2	AATF	78
967	svmLinear2	CNOT3	78
967	svmLinear2	DNAJB6	78
967	svmLinear2	DNMT3A	78
967	svmLinear2	DPY19L1P1	78
967	svmLinear2	DYNLRB1	78
967	svmLinear2	ENGASE	78
967	svmLinear2	ENSA	78
967	svmLinear2	FAM13A	78
967	svmLinear2	ALG1L	78
967	svmLinear2	GUSBP11	78
967	svmLinear2	HCN3	78
967	svmLinear2	HOGA1	78
967	svmLinear2	ITGA6	78
967	svmLinear2	JAG2	78
967	svmLinear2	KIAA0100	78
967	svmLinear2	KMO	78
967	svmLinear2	LIN9	78
967	svmLinear2	LYSMD1	78
967	svmLinear2	MAGED2	78
967	svmLinear2	MAP2K2	78
967	svmLinear2	MEX3A	78
967	svmLinear2	MLYCD	78
967	svmLinear2	MPV17	78
967	svmLinear2	MSRA	78
967	svmLinear2	MTHFD1L	78
967	svmLinear2	NF2	78
967	svmLinear2	NGFR	78
967	svmLinear2	ORM2	78
967	svmLinear2	P4HA2	78
967	svmLinear2	ARHGEF11	78
967	svmLinear2	PCBP4	78
967	svmLinear2	POC1A	78
967	svmLinear2	PODXL	78
967	svmLinear2	POLR2G	78
967	svmLinear2	POLR2J4	78
967	svmLinear2	PON3	78
967	svmLinear2	POP4	78
967	svmLinear2	ARPC1A	78
967	svmLinear2	PRR3	78
967	svmLinear2	PSMD10	78
967	svmLinear2	RASGEF1B	78
967	svmLinear2	RBCK1	78
967	svmLinear2	RBP7	78
967	svmLinear2	RFX5	78
967	svmLinear2	RNF125	78
967	svmLinear2	RRP36	78
967	svmLinear2	ATP13A1	78
967	svmLinear2	SERPINF2	78
967	svmLinear2	SLC39A13	78
967	svmLinear2	SLC39A7	78
967	svmLinear2	ATXN7L2	78
967	svmLinear2	SLCO1B3	78
967	svmLinear2	SNHG12	78
967	svmLinear2	STXBP6	78
967	svmLinear2	TBC1D16	78
967	svmLinear2	TELO2	78
967	svmLinear2	BCAP31	78
967	svmLinear2	TIGD6	78
967	svmLinear2	ACADSB	78
967	svmLinear2	TTLL1	77
967	svmLinear2	TUBG2	77
967	svmLinear2	UNKL	77
967	svmLinear2	ZGPAT	77
967	svmLinear2	ZNF706	77
967	svmLinear2	C7orf25	77
967	svmLinear2	CBFA2T3	77
967	svmLinear2	CCDC77	77
967	svmLinear2	CENPJ	77
967	svmLinear2	CEP41	77
967	svmLinear2	CLASRP	77
967	svmLinear2	CLTA	77
967	svmLinear2	CTSA	77
967	svmLinear2	DCAF13	77
967	svmLinear2	DHX57	77
967	svmLinear2	EBNA1BP2	77
967	svmLinear2	FAHD2A	77
967	svmLinear2	AKR1C3	77
967	svmLinear2	GINS2	77
967	svmLinear2	GNB1L	77
967	svmLinear2	GOLGA3	77
967	svmLinear2	GRK6	77
967	svmLinear2	HBA2	77
967	svmLinear2	HBB	77
967	svmLinear2	HMGA1	77
967	svmLinear2	IGF1	77
967	svmLinear2	ANKRD39	77
967	svmLinear2	KXD1	77
967	svmLinear2	LAMTOR1	77
967	svmLinear2	LCMT1	77
967	svmLinear2	ANXA10	77
967	svmLinear2	LOC339803	77
967	svmLinear2	METTL18	77
967	svmLinear2	MFAP3L	77
967	svmLinear2	MGC27345	77
967	svmLinear2	NFKBIL1	77
967	svmLinear2	NME6	77
967	svmLinear2	NUP37	77
967	svmLinear2	OCRL	77
967	svmLinear2	PLA2G6	77
967	svmLinear2	POLE2	77
967	svmLinear2	POLG2	77
967	svmLinear2	PPIA	77
967	svmLinear2	PPM1G	77
967	svmLinear2	ARPC5	77
967	svmLinear2	PSMD2	77
967	svmLinear2	PSPH	77
967	svmLinear2	RAD18	77
967	svmLinear2	ASPDH	77
967	svmLinear2	REXO4	77
967	svmLinear2	RHOB	77
967	svmLinear2	RPS6KL1	77
967	svmLinear2	RRP9	77
967	svmLinear2	SAMD1	77
967	svmLinear2	SAMD10	77
967	svmLinear2	ATP6V1F	77
967	svmLinear2	SNRPD1	77
967	svmLinear2	SNRPD2	77
967	svmLinear2	SPTAN1	77
967	svmLinear2	STOML1	77
967	svmLinear2	STX6	77
967	svmLinear2	SUB1	77
967	svmLinear2	SUGP1	77
967	svmLinear2	TAOK2	77
967	svmLinear2	THAP8	77
967	svmLinear2	TMCO1	77
967	svmLinear2	BCKDHB	77
967	svmLinear2	BCL2L12	77
967	svmLinear2	TMEM82	77
967	svmLinear2	BCL9	77
967	svmLinear2	TNFRSF25	77
967	svmLinear2	TOMM20	77
967	svmLinear2	TRIB1	77
967	svmLinear2	TRIM28	77
967	svmLinear2	TSEN15	76
967	svmLinear2	TTL	76
967	svmLinear2	BOD1	76
967	svmLinear2	VARS	76
967	svmLinear2	VRK1	76
967	svmLinear2	WIZ	76
967	svmLinear2	YIPF3	76
967	svmLinear2	YY1AP1	76
967	svmLinear2	ZBTB40	76
967	svmLinear2	ZNF414	76
967	svmLinear2	ZNF628	76
967	svmLinear2	ZNF646	76
967	svmLinear2	ZNF687	76
967	svmLinear2	C19orf25	76
967	svmLinear2	C3P1	76
967	svmLinear2	C4orf46	76
967	svmLinear2	C7	76
967	svmLinear2	CAPN10	76
967	svmLinear2	CBX1	76
967	svmLinear2	CDAN1	76
967	svmLinear2	CFL1	76
967	svmLinear2	CIZ1	76
967	svmLinear2	CKS2	76
967	svmLinear2	COPS7B	76
967	svmLinear2	CORO1B	76
967	svmLinear2	CRIP3	76
967	svmLinear2	CRTC2	76
967	svmLinear2	CSE1L	76
967	svmLinear2	CSTF2	76
967	svmLinear2	CYP4F2	76
967	svmLinear2	DLL4	76
967	svmLinear2	DNMT3B	76
967	svmLinear2	DPH2	76
967	svmLinear2	DSTNP2	76
967	svmLinear2	EPHX2	76
967	svmLinear2	EPRS	76
967	svmLinear2	EXOC7	76
967	svmLinear2	FAM200A	76
967	svmLinear2	FAM20B	76
967	svmLinear2	FBF1	76
967	svmLinear2	AKR1D1	76
967	svmLinear2	FGB	76
967	svmLinear2	FOLH1B	76
967	svmLinear2	FOXO1	76
967	svmLinear2	GGA3	76
967	svmLinear2	GNAZ	76
967	svmLinear2	GPANK1	76
967	svmLinear2	GPATCH1	76
967	svmLinear2	GPATCH4	76
967	svmLinear2	GPR146	76
967	svmLinear2	ALKBH6	76
967	svmLinear2	GRPEL2	76
967	svmLinear2	HARS2	76
967	svmLinear2	HAX1	76
967	svmLinear2	HBA1	76
967	svmLinear2	HCFC1	76
967	svmLinear2	HSF1	76
967	svmLinear2	ID2B	76
967	svmLinear2	KCNN3	76
967	svmLinear2	KRI1	76
967	svmLinear2	LYRM4	76
967	svmLinear2	MANF	76
967	svmLinear2	MLEC	76
967	svmLinear2	MORC2	76
967	svmLinear2	MRPS12	76
967	svmLinear2	NAA20	76
967	svmLinear2	NME1	76
967	svmLinear2	OSBPL3	76
967	svmLinear2	PARP1	76
967	svmLinear2	PDAP1	76
967	svmLinear2	PDGFA	76
967	svmLinear2	PDXK	76
967	svmLinear2	PPCDC	76
967	svmLinear2	PPP1R37	76
967	svmLinear2	PRIM1	76
967	svmLinear2	PSKH1	76
967	svmLinear2	PTGES3	76
967	svmLinear2	RBM3	76
967	svmLinear2	RBMX	76
967	svmLinear2	RIC8A	76
967	svmLinear2	RMI2	76
967	svmLinear2	RPTOR	76
967	svmLinear2	RPUSD1	76
967	svmLinear2	RUFY1	76
967	svmLinear2	SART1	76
967	svmLinear2	SBF1	76
967	svmLinear2	SCAF1	76
967	svmLinear2	SETD4	76
967	svmLinear2	SLC39A1	76
967	svmLinear2	SLC9B2	76
967	svmLinear2	SMYD5	76
967	svmLinear2	SNF8	76
967	svmLinear2	SNHG10	76
967	svmLinear2	STARD5	76
967	svmLinear2	STEAP4	76
967	svmLinear2	BANF1	76
967	svmLinear2	TAF11	76
967	svmLinear2	BAX	76
967	svmLinear2	TBCC	76
967	svmLinear2	TJAP1	76
967	svmLinear2	TMED9	76
967	svmLinear2	TMEM147	76
967	svmLinear2	TMEM220	76
967	svmLinear2	TRIM39	76
967	svmLinear2	UBD	75
967	svmLinear2	UPF3B	75
967	svmLinear2	ACAT1	75
967	svmLinear2	WDR5	75
967	svmLinear2	YEATS2	75
967	svmLinear2	ZFAT	75
967	svmLinear2	ZMIZ2	75
967	svmLinear2	ZNF213	75
967	svmLinear2	ZNF232	75
967	svmLinear2	ZNF346	75
967	svmLinear2	ZNF605	75
967	svmLinear2	C1QTNF1	75
967	svmLinear2	CCDC130	75
967	svmLinear2	CCDC61	75
967	svmLinear2	ACSM5	75
967	svmLinear2	CCT5	75
967	svmLinear2	CD1D	75
967	svmLinear2	CDK7	75
967	svmLinear2	CENPT	75
967	svmLinear2	CKLF	75
967	svmLinear2	CLCN2	75
967	svmLinear2	ABAT	75
967	svmLinear2	COPZ1	75
967	svmLinear2	CTTN	75
967	svmLinear2	ADH6	75
967	svmLinear2	CYB5R1	75
967	svmLinear2	CYB5RL	75
967	svmLinear2	CYHR1	75
967	svmLinear2	CYP3A4	75
967	svmLinear2	CYP4V2	75
967	svmLinear2	DAXX	75
967	svmLinear2	DHODH	75
967	svmLinear2	DONSON	75
967	svmLinear2	DPM2	75
967	svmLinear2	DSTYK	75
967	svmLinear2	DVL3	75
967	svmLinear2	EPB41L4B	75
967	svmLinear2	ERBB3	75
967	svmLinear2	FAM193B	75
967	svmLinear2	FAM99A	75
967	svmLinear2	FXN	75
967	svmLinear2	GEMIN7	75
967	svmLinear2	GIGYF1	75
967	svmLinear2	GINS4	75
967	svmLinear2	GTPBP3	75
967	svmLinear2	ALPL	75
967	svmLinear2	HDAC4	75
967	svmLinear2	HEY1	75
967	svmLinear2	HMGCL	75
967	svmLinear2	HSPA4	75
967	svmLinear2	IFT52	75
967	svmLinear2	IPO9	75
967	svmLinear2	IRF3	75
967	svmLinear2	ITPKA	75
967	svmLinear2	LARP1	75
967	svmLinear2	LOC642846	75
967	svmLinear2	MAF1	75
967	svmLinear2	MAN1C1	75
967	svmLinear2	MCC	75
967	svmLinear2	MED25	75
967	svmLinear2	MRPL24	75
967	svmLinear2	AQP7	75
967	svmLinear2	NKAP	75
967	svmLinear2	NRM	75
967	svmLinear2	ORM1	75
967	svmLinear2	PDCD2L	75
967	svmLinear2	PKN3	75
967	svmLinear2	PNPLA7	75
967	svmLinear2	PP7080	75
967	svmLinear2	PRKD2	75
967	svmLinear2	PROZ	75
967	svmLinear2	QRICH2	75
967	svmLinear2	RCCD1	75
967	svmLinear2	ATAT1	75
967	svmLinear2	RNPEPL1	75
967	svmLinear2	RPL23AP82	75
967	svmLinear2	RPP21	75
967	svmLinear2	SIX5	75
967	svmLinear2	SLC25A29	75
967	svmLinear2	SLC39A14	75
967	svmLinear2	SLC39A3	75
967	svmLinear2	ATXN7L3	75
967	svmLinear2	SLC7A2	75
967	svmLinear2	SMC4	75
967	svmLinear2	SNHG11	75
967	svmLinear2	SPIRE2	75
967	svmLinear2	SRD5A2	75
967	svmLinear2	SSNA1	75
967	svmLinear2	STK19	75
967	svmLinear2	STX4	75
967	svmLinear2	SUGP2	75
967	svmLinear2	SUV39H2	75
967	svmLinear2	TIGD7	75
967	svmLinear2	TPRKB	75
967	svmLinear2	TRIM25	75
967	svmLinear2	TRMT112	75
967	svmLinear2	UTP14A	74
967	svmLinear2	VMAC	74
967	svmLinear2	BRD9	74
967	svmLinear2	WDR70	74
967	svmLinear2	ZG16	74
967	svmLinear2	ZNF446	74
967	svmLinear2	ZNF473	74
967	svmLinear2	ZNF48	74
967	svmLinear2	ZNF512B	74
967	svmLinear2	ZNF544	74
967	svmLinear2	ZNF555	74
967	svmLinear2	C15orf41	74
967	svmLinear2	C20orf27	74
967	svmLinear2	C21orf91	74
967	svmLinear2	CANT1	74
967	svmLinear2	CASC3	74
967	svmLinear2	CCDC124	74
967	svmLinear2	CD14	74
967	svmLinear2	CEP72	74
967	svmLinear2	CNPY2	74
967	svmLinear2	COPE	74
967	svmLinear2	COPS6	74
967	svmLinear2	CUTA	74
967	svmLinear2	DDX11	74
967	svmLinear2	DEF8	74
967	svmLinear2	DGKZ	74
967	svmLinear2	DMGDH	74
967	svmLinear2	DNAJC9	74
967	svmLinear2	EHD3	74
967	svmLinear2	EIF3B	74
967	svmLinear2	EPS8L3	74
967	svmLinear2	ETS2	74
967	svmLinear2	EZH1	74
967	svmLinear2	FAM86C1	74
967	svmLinear2	FAM86EP	74
967	svmLinear2	FGD1	74
967	svmLinear2	FTSJ3	74
967	svmLinear2	GNAO1	74
967	svmLinear2	GOLGA8B	74
967	svmLinear2	GPS1	74
967	svmLinear2	HAO1	74
967	svmLinear2	HNRNPA1	74
967	svmLinear2	IFI27L1	74
967	svmLinear2	IMPDH2	74
967	svmLinear2	LAS1L	74
967	svmLinear2	LIG3	74
967	svmLinear2	LOC646762	74
967	svmLinear2	LRRC37BP1	74
967	svmLinear2	MARS	74
967	svmLinear2	MED27	74
967	svmLinear2	MS4A6A	74
967	svmLinear2	MUS81	74
967	svmLinear2	NACC1	74
967	svmLinear2	NCKIPSD	74
967	svmLinear2	NDUFA1	74
967	svmLinear2	NDUFAF2	74
967	svmLinear2	NKIRAS2	74
967	svmLinear2	ARFRP1	74
967	svmLinear2	NUP133	74
967	svmLinear2	PABPC1L	74
967	svmLinear2	PANK1	74
967	svmLinear2	PDCD6	74
967	svmLinear2	PEMT	74
967	svmLinear2	PIP5K1C	74
967	svmLinear2	PKN1	74
967	svmLinear2	PLEKHG2	74
967	svmLinear2	PMF1	74
967	svmLinear2	PRPF6	74
967	svmLinear2	PSRC1	74
967	svmLinear2	PVT1	74
967	svmLinear2	RCL1	74
967	svmLinear2	RHPN1	74
967	svmLinear2	RNF31	74
967	svmLinear2	RNF8	74
967	svmLinear2	ROBO1	74
967	svmLinear2	RPN2	74
967	svmLinear2	SEMA6C	74
967	svmLinear2	SEPT7P2	74
967	svmLinear2	SERPINH1	74
967	svmLinear2	SIPA1L3	74
967	svmLinear2	SIRT6	74
967	svmLinear2	SLC22A10	74
967	svmLinear2	SLC22A5	74
967	svmLinear2	SLC26A2	74
967	svmLinear2	SLC27A5	74
967	svmLinear2	SLC4A2	74
967	svmLinear2	SMARCD1	74
967	svmLinear2	SNHG3	74
967	svmLinear2	SNX27	74
967	svmLinear2	SOX13	74
967	svmLinear2	SRRD	74
967	svmLinear2	TATDN2	74
967	svmLinear2	THBS3	74
967	svmLinear2	TPM3	74
967	svmLinear2	TRIM27	74
967	svmLinear2	TRMU	74
967	svmLinear2	TTC39A	73
967	svmLinear2	UNC45A	73
967	svmLinear2	UNK	73
967	svmLinear2	USP39	73
967	svmLinear2	BPGM	73
967	svmLinear2	WASF2	73
967	svmLinear2	ZMAT5	73
967	svmLinear2	ZNF2	73
967	svmLinear2	ZNF250	73
967	svmLinear2	ZNF449	73
967	svmLinear2	ZNF76	73
967	svmLinear2	ZNF792	73
967	svmLinear2	C19orf53	73
967	svmLinear2	C1S	73
967	svmLinear2	C1orf198	73
967	svmLinear2	C2orf76	73
967	svmLinear2	CABIN1	73
967	svmLinear2	CD2BP2	73
967	svmLinear2	CDKN2B	73
967	svmLinear2	CEP68	73
967	svmLinear2	CETN2	73
967	svmLinear2	CHKA	73
967	svmLinear2	CKAP4	73
967	svmLinear2	CMTM4	73
967	svmLinear2	ADCK1	73
967	svmLinear2	CSNK2B	73
967	svmLinear2	CTNNA1	73
967	svmLinear2	ADRA1B	73
967	svmLinear2	DMWD	73
967	svmLinear2	DRAP1	73
967	svmLinear2	DROSHA	73
967	svmLinear2	DUS4L	73
967	svmLinear2	AGL	73
967	svmLinear2	DUT	73
967	svmLinear2	FTCD	73
967	svmLinear2	FXYD1	73
967	svmLinear2	GADD45B	73
967	svmLinear2	GCH1	73
967	svmLinear2	GLMN	73
967	svmLinear2	GLS2	73
967	svmLinear2	GNE	73
967	svmLinear2	GPATCH3	73
967	svmLinear2	GPR107	73
967	svmLinear2	GTF3C5	73
967	svmLinear2	HGFAC	73
967	svmLinear2	ID2	73
967	svmLinear2	IGF2BP1	73
967	svmLinear2	IL1RAP	73
967	svmLinear2	IL33	73
967	svmLinear2	ANKRD27	73
967	svmLinear2	KLF13	73
967	svmLinear2	KLHL17	73
967	svmLinear2	LEF1	73
967	svmLinear2	LMAN2	73
967	svmLinear2	LOC642852	73
967	svmLinear2	LPAL2	73
967	svmLinear2	LZTR1	73
967	svmLinear2	METTL5	73
967	svmLinear2	MIEN1	73
967	svmLinear2	APIP	73
967	svmLinear2	MRPL13	73
967	svmLinear2	MUT	73
967	svmLinear2	MZT1	73
967	svmLinear2	NAA40	73
967	svmLinear2	NLE1	73
967	svmLinear2	NME3	73
967	svmLinear2	NOP56	73
967	svmLinear2	NRIP2	73
967	svmLinear2	NUP93	73
967	svmLinear2	OLFML3	73
967	svmLinear2	PARP2	73
967	svmLinear2	PDCL3	73
967	svmLinear2	PDE7B	73
967	svmLinear2	PECAM1	73
967	svmLinear2	PHLDA1	73
967	svmLinear2	PLCD4	73
967	svmLinear2	PLEKHA8P1	73
967	svmLinear2	PMVK	73
967	svmLinear2	POLRMT	73
967	svmLinear2	PRPF31	73
967	svmLinear2	PRPF40B	73
967	svmLinear2	PTPN23	73
967	svmLinear2	RAB3B	73
967	svmLinear2	RAD1	73
967	svmLinear2	RBM19	73
967	svmLinear2	RBM8A	73
967	svmLinear2	ASXL1	73
967	svmLinear2	RUVBL1	73
967	svmLinear2	S100A10	73
967	svmLinear2	SAP130	73
967	svmLinear2	SGSM3	73
967	svmLinear2	ATXN2L	73
967	svmLinear2	SLX4	73
967	svmLinear2	SNAPC2	73
967	svmLinear2	SOX12	73
967	svmLinear2	SPPL2B	73
967	svmLinear2	SQLE	73
967	svmLinear2	SRM	73
967	svmLinear2	ST3GAL6	73
967	svmLinear2	BAIAP2L2	73
967	svmLinear2	TATDN1	73
967	svmLinear2	BCHE	73
967	svmLinear2	TNPO2	73
967	svmLinear2	TRMT61A	73
967	svmLinear2	A1BG	72
967	svmLinear2	BHMT	72
967	svmLinear2	USP22	72
967	svmLinear2	VBP1	72
967	svmLinear2	VPS11	72
967	svmLinear2	BRAT1	72
967	svmLinear2	VSIG4	72
967	svmLinear2	BRD8	72
967	svmLinear2	XYLT2	72
967	svmLinear2	ZC3H10	72
967	svmLinear2	ZNF200	72
967	svmLinear2	ZNF34	72
967	svmLinear2	ZNF384	72
967	svmLinear2	ZNF618	72
967	svmLinear2	ACD	72
967	svmLinear2	ZNF764	72
967	svmLinear2	ZNF821	72
967	svmLinear2	ZWILCH	72
967	svmLinear2	C17orf58	72
967	svmLinear2	C6orf136	72
967	svmLinear2	C7orf50	72
967	svmLinear2	CDK4	72
967	svmLinear2	CDK5RAP2	72
967	svmLinear2	COPG2	72
967	svmLinear2	COPS5	72
967	svmLinear2	CROCC	72
967	svmLinear2	CS	72
967	svmLinear2	CYSTM1	72
967	svmLinear2	DAD1	72
967	svmLinear2	DAPK2	72
967	svmLinear2	DBF4	72
967	svmLinear2	AGAP1	72
967	svmLinear2	AGBL5	72
967	svmLinear2	DUSP1	72
967	svmLinear2	ENO3	72
967	svmLinear2	ERLIN1	72
967	svmLinear2	FBL	72
967	svmLinear2	AKR7A3	72
967	svmLinear2	FLYWCH1	72
967	svmLinear2	GDI1	72
967	svmLinear2	ALKBH4	72
967	svmLinear2	GRAMD1A	72
967	svmLinear2	INCENP	72
967	svmLinear2	INTS1	72
967	svmLinear2	INTS4	72
967	svmLinear2	IVD	72
967	svmLinear2	KLC3	72
967	svmLinear2	ANKRD54	72
967	svmLinear2	LAMTOR2	72
967	svmLinear2	ANXA2	72
967	svmLinear2	LRRC37A3	72
967	svmLinear2	AP1S1	72
967	svmLinear2	AP3M2	72
967	svmLinear2	MBOAT7	72
967	svmLinear2	MCM8	72
967	svmLinear2	MED20	72
967	svmLinear2	MIS18A	72
967	svmLinear2	MMS19	72
967	svmLinear2	MPV17L2	72
967	svmLinear2	NCAPG2	72
967	svmLinear2	NDST1	72
967	svmLinear2	NDUFS6	72
967	svmLinear2	AAAS	72
967	svmLinear2	ARF1	72
967	svmLinear2	NME2	72
967	svmLinear2	NTPCR	72
967	svmLinear2	PA2G4	72
967	svmLinear2	PGS1	72
967	svmLinear2	PIK3R2	72
967	svmLinear2	PIP4K2B	72
967	svmLinear2	PLCE1	72
967	svmLinear2	POLR3F	72
967	svmLinear2	PORCN	72
967	svmLinear2	PPIH	72
967	svmLinear2	PPIP5K1	72
967	svmLinear2	PPME1	72
967	svmLinear2	ABHD4	72
967	svmLinear2	PPP1R14B	72
967	svmLinear2	PQBP1	72
967	svmLinear2	PTDSS2	72
967	svmLinear2	RAD51C	72
967	svmLinear2	RDH5	72
967	svmLinear2	RPAP1	72
967	svmLinear2	RPL8	72
967	svmLinear2	RUVBL2	72
967	svmLinear2	SAAL1	72
967	svmLinear2	SERPING1	72
967	svmLinear2	SFI1	72
967	svmLinear2	SHBG	72
967	svmLinear2	SKAP1	72
967	svmLinear2	SLBP	72
967	svmLinear2	SMPD4	72
967	svmLinear2	SNAP47	72
967	svmLinear2	SPP2	72
967	svmLinear2	SRXN1	72
967	svmLinear2	STK11IP	72
967	svmLinear2	STK25	72
967	svmLinear2	STRADA	72
967	svmLinear2	STRN4	72
967	svmLinear2	TCHP	72
967	svmLinear2	TMEM164	72
967	svmLinear2	TMEM234	72
967	svmLinear2	TNRC18	72
967	svmLinear2	TRAF5	72
967	svmLinear2	TTC27	71
967	svmLinear2	TUSC2	71
967	svmLinear2	UBL5	71
967	svmLinear2	UBL7	71
967	svmLinear2	BOP1	71
967	svmLinear2	VWF	71
967	svmLinear2	XRCC6	71
967	svmLinear2	BUB3	71
967	svmLinear2	BUD13	71
967	svmLinear2	ZNHIT3	71
967	svmLinear2	C1orf159	71
967	svmLinear2	C1orf74	71
967	svmLinear2	CCDC167	71
967	svmLinear2	CCDC86	71
967	svmLinear2	ACTG2	71
967	svmLinear2	CDHR2	71
967	svmLinear2	CEMP1	71
967	svmLinear2	CENPB	71
967	svmLinear2	CERS5	71
967	svmLinear2	CFI	71
967	svmLinear2	CKAP2	71
967	svmLinear2	ADH1C	71
967	svmLinear2	DGKQ	71
967	svmLinear2	DNA2	71
967	svmLinear2	DNAJB2	71
967	svmLinear2	DNAJC25	71
967	svmLinear2	DUSP6	71
967	svmLinear2	EFTUD2	71
967	svmLinear2	AGTR1	71
967	svmLinear2	EIF2B1	71
967	svmLinear2	EPHA2	71
967	svmLinear2	EXOG	71
967	svmLinear2	EXOSC5	71
967	svmLinear2	FAM53B	71
967	svmLinear2	FARSB	71
967	svmLinear2	FGA	71
967	svmLinear2	FKBP1A	71
967	svmLinear2	AKT1S1	71
967	svmLinear2	FTSJ1	71
967	svmLinear2	FUS	71
967	svmLinear2	G6PC3	71
967	svmLinear2	GEMIN6	71
967	svmLinear2	GGPS1	71
967	svmLinear2	ALDOB	71
967	svmLinear2	GPD1	71
967	svmLinear2	GRAMD1C	71
967	svmLinear2	H2AFY	71
967	svmLinear2	HERC2P2	71
967	svmLinear2	HNRNPUL2	71
967	svmLinear2	HSP90AB3P	71
967	svmLinear2	INO80E	71
967	svmLinear2	IPO13	71
967	svmLinear2	IRF8	71
967	svmLinear2	ITPA	71
967	svmLinear2	KCTD2	71
967	svmLinear2	KIAA0556	71
967	svmLinear2	ABCD1	71
967	svmLinear2	ANXA2P3	71
967	svmLinear2	LRR1	71
967	svmLinear2	LYSMD4	71
967	svmLinear2	LZTS2	71
967	svmLinear2	MAPK8IP2	71
967	svmLinear2	MED24	71
967	svmLinear2	MEN1	71
967	svmLinear2	METTL3	71
967	svmLinear2	APOA1	71
967	svmLinear2	MPZL1	71
967	svmLinear2	MTA3	71
967	svmLinear2	MYL6B	71
967	svmLinear2	MYO9B	71
967	svmLinear2	NDUFB9	71
967	svmLinear2	NISCH	71
967	svmLinear2	NONO	71
967	svmLinear2	NPM1	71
967	svmLinear2	NSF	71
967	svmLinear2	NUDCD1	71
967	svmLinear2	NUPL2	71
967	svmLinear2	OGG1	71
967	svmLinear2	PALM2	71
967	svmLinear2	PDSS1	71
967	svmLinear2	ARID3C	71
967	svmLinear2	PLCG1	71
967	svmLinear2	PLXNA2	71
967	svmLinear2	POGZ	71
967	svmLinear2	POP1	71
967	svmLinear2	PPIB	71
967	svmLinear2	PPP2R1A	71
967	svmLinear2	PSMB5	71
967	svmLinear2	PTGES2	71
967	svmLinear2	PTK2	71
967	svmLinear2	PUS1	71
967	svmLinear2	R3HDM1	71
967	svmLinear2	RAE1	71
967	svmLinear2	RASSF1	71
967	svmLinear2	RGS5	71
967	svmLinear2	RMND5B	71
967	svmLinear2	RNF152	71
967	svmLinear2	RNF216	71
967	svmLinear2	RNF220	71
967	svmLinear2	RPL30	71
967	svmLinear2	RPL38	71
967	svmLinear2	RPS5	71
967	svmLinear2	RPSAP58	71
967	svmLinear2	RRP1	71
967	svmLinear2	RXRB	71
967	svmLinear2	SEC13	71
967	svmLinear2	SEPT8	71
967	svmLinear2	SKIV2L	71
967	svmLinear2	SLC19A3	71
967	svmLinear2	SLC36A1	71
967	svmLinear2	SNHG6	71
967	svmLinear2	SNX8	71
967	svmLinear2	SPAG5	71
967	svmLinear2	SSR1	71
967	svmLinear2	SURF6	71
967	svmLinear2	TAGLN2	71
967	svmLinear2	TBC1D22B	71
967	svmLinear2	TMCO3	71
967	svmLinear2	TMEM115	71
967	svmLinear2	TMEM199	71
967	svmLinear2	TRMT2A	71
967	svmLinear2	TXNL4A	70
967	svmLinear2	WDR12	70
967	svmLinear2	YDJC	70
967	svmLinear2	ZNF207	70
967	svmLinear2	ZNF324	70
967	svmLinear2	ZNF324B	70
967	svmLinear2	ZNF691	70
967	svmLinear2	ZNF71	70
967	svmLinear2	C15orf40	70
967	svmLinear2	C3orf62	70
967	svmLinear2	CABLES2	70
967	svmLinear2	CAMLG	70
967	svmLinear2	CAPNS1	70
967	svmLinear2	CASP2	70
967	svmLinear2	CBX3	70
967	svmLinear2	CCT4	70
967	svmLinear2	CD163	70
967	svmLinear2	CD320	70
967	svmLinear2	CHML	70
967	svmLinear2	COLEC11	70
967	svmLinear2	COX6C	70
967	svmLinear2	ADCK2	70
967	svmLinear2	CRELD2	70
967	svmLinear2	CYC1	70
967	svmLinear2	CYP2J2	70
967	svmLinear2	CYTH2	70
967	svmLinear2	DARS2	70
967	svmLinear2	DDOST	70
967	svmLinear2	DDX51	70
967	svmLinear2	DHX37	70
967	svmLinear2	DLGAP4	70
967	svmLinear2	DNMT1	70
967	svmLinear2	DPCD	70
967	svmLinear2	DRG1	70
967	svmLinear2	DYNC1H1	70
967	svmLinear2	EED	70
967	svmLinear2	EIF3K	70
967	svmLinear2	ELMOD3	70
967	svmLinear2	EVI5L	70
967	svmLinear2	FAM98C	70
967	svmLinear2	FBXW9	70
967	svmLinear2	AKR7A2P1	70
967	svmLinear2	GABRE	70
967	svmLinear2	GARS	70
967	svmLinear2	GMPPA	70
967	svmLinear2	GPR137	70
967	svmLinear2	GPSM1	70
967	svmLinear2	HAAO	70
967	svmLinear2	HIF1AN	70
967	svmLinear2	HINFP	70
967	svmLinear2	HMGN4	70
967	svmLinear2	HSD17B6	70
967	svmLinear2	HSDL1	70
967	svmLinear2	ANAPC11	70
967	svmLinear2	ID1	70
967	svmLinear2	IP6K2	70
967	svmLinear2	JTB	70
967	svmLinear2	KATNB1	70
967	svmLinear2	LAPTM4B	70
967	svmLinear2	LASP1	70
967	svmLinear2	ANO10	70
967	svmLinear2	LDHD	70
967	svmLinear2	LRRC1	70
967	svmLinear2	MAGI2.AS3	70
967	svmLinear2	AP3B1	70
967	svmLinear2	MBL2	70
967	svmLinear2	MBLAC1	70
967	svmLinear2	MEGF8	70
967	svmLinear2	MIER2	70
967	svmLinear2	MRC1	70
967	svmLinear2	MRM1	70
967	svmLinear2	NENF	70
967	svmLinear2	OTUD6B	70
967	svmLinear2	OXA1L	70
967	svmLinear2	PAFAH1B3	70
967	svmLinear2	PDE2A	70
967	svmLinear2	PDGFB	70
967	svmLinear2	PLIN2	70
967	svmLinear2	ARMC1	70
967	svmLinear2	PRKCSH	70
967	svmLinear2	PRX	70
967	svmLinear2	PUSL1	70
967	svmLinear2	RAP2A	70
967	svmLinear2	RBMS3	70
967	svmLinear2	RBMX2	70
967	svmLinear2	RCOR3	70
967	svmLinear2	RPIA	70
967	svmLinear2	RPL32P3	70
967	svmLinear2	RPLP1	70
967	svmLinear2	RPS6KA4	70
967	svmLinear2	RTEL1	70
967	svmLinear2	ATOH8	70
967	svmLinear2	SAFB2	70
967	svmLinear2	SAP30L	70
967	svmLinear2	ATP6V1E1	70
967	svmLinear2	SLC10A1	70
967	svmLinear2	SLC12A7	70
967	svmLinear2	SLC26A11	70
967	svmLinear2	SLC35B1	70
967	svmLinear2	SMG7	70
967	svmLinear2	SPRYD3	70
967	svmLinear2	SRPRB	70
967	svmLinear2	SSBP4	70
967	svmLinear2	SSR3	70
967	svmLinear2	STK35	70
967	svmLinear2	BAG6	70
967	svmLinear2	SUPT5H	70
967	svmLinear2	TBC1D10B	70
967	svmLinear2	TBL2	70
967	svmLinear2	THOC6	70
967	svmLinear2	TIMM17B	70
967	svmLinear2	TKT	70
967	svmLinear2	BCAS4	70
967	svmLinear2	TMEM56	70
967	svmLinear2	TOP3B	70
967	svmLinear2	BEND3	70
967	svmLinear2	TRNAU1AP	70
967	svmLinear2	TTC1	69
967	svmLinear2	TTC9C	69
967	svmLinear2	TTR	69
967	svmLinear2	UBE2MP1	69
967	svmLinear2	UBN1	69
967	svmLinear2	ULK3	69
967	svmLinear2	URM1	69
967	svmLinear2	VMO1	69
967	svmLinear2	VPS33B	69
967	svmLinear2	ZBTB17	69
967	svmLinear2	ZBTB7B	69
967	svmLinear2	ZDHHC24	69
967	svmLinear2	ZNF3	69
967	svmLinear2	ZNF30	69
967	svmLinear2	ZNF398	69
967	svmLinear2	BUD31	69
967	svmLinear2	C11orf80	69
967	svmLinear2	C18orf21	69
967	svmLinear2	CARM1	69
967	svmLinear2	CAT	69
967	svmLinear2	CCDC134	69
967	svmLinear2	CCDC159	69
967	svmLinear2	CCDC22	69
967	svmLinear2	AARSD1	69
967	svmLinear2	ACTR5	69
967	svmLinear2	COL7A1	69
967	svmLinear2	CSTB	69
967	svmLinear2	DAZAP1	69
967	svmLinear2	DDA1	69
967	svmLinear2	DHX16	69
967	svmLinear2	DIS3L2	69
967	svmLinear2	DOLK	69
967	svmLinear2	DUS1L	69
967	svmLinear2	E2F4	69
967	svmLinear2	ECHS1	69
967	svmLinear2	EIF1AD	69
967	svmLinear2	AGXT	69
967	svmLinear2	AIFM2	69
967	svmLinear2	FGG	69
967	svmLinear2	GATAD2B	69
967	svmLinear2	GBP2	69
967	svmLinear2	GIPC1	69
967	svmLinear2	GM2A	69
967	svmLinear2	GMPS	69
967	svmLinear2	GOLT1B	69
967	svmLinear2	GSK3A	69
967	svmLinear2	GTF2IRD1	69
967	svmLinear2	GTPBP2	69
967	svmLinear2	HDAC5	69
967	svmLinear2	AMDHD1	69
967	svmLinear2	HRCT1	69
967	svmLinear2	IFFO1	69
967	svmLinear2	IGBP1	69
967	svmLinear2	ITGB3BP	69
967	svmLinear2	IYD	69
967	svmLinear2	LINC00482	69
967	svmLinear2	MAP3K10	69
967	svmLinear2	MAPK11	69
967	svmLinear2	MAPKAPK2	69
967	svmLinear2	MCTS1	69
967	svmLinear2	METTL2A	69
967	svmLinear2	MFGE8	69
967	svmLinear2	MLST8	69
967	svmLinear2	MMAA	69
967	svmLinear2	MRPL55	69
967	svmLinear2	MRPS17	69
967	svmLinear2	MTCH1	69
967	svmLinear2	MTFP1	69
967	svmLinear2	NACA2	69
967	svmLinear2	NEDD8	69
967	svmLinear2	NFRKB	69
967	svmLinear2	NUP107	69
967	svmLinear2	NUP43	69
967	svmLinear2	PABPC1	69
967	svmLinear2	PDGFRA	69
967	svmLinear2	PGLYRP2	69
967	svmLinear2	AACS	69
967	svmLinear2	POLR3C	69
967	svmLinear2	POMT2	69
967	svmLinear2	POP5	69
967	svmLinear2	PPIL1	69
967	svmLinear2	PPP1CC	69
967	svmLinear2	ARPC3	69
967	svmLinear2	PRAF2	69
967	svmLinear2	PRKAB1	69
967	svmLinear2	PTOV1	69
967	svmLinear2	PTPMT1	69
967	svmLinear2	RBBP7	69
967	svmLinear2	RFC3	69
967	svmLinear2	RHOT2	69
967	svmLinear2	RNASEH1	69
967	svmLinear2	ATF6B	69
967	svmLinear2	ROMO1	69
967	svmLinear2	ATIC	69
967	svmLinear2	RPSA	69
967	svmLinear2	RRP15	69
967	svmLinear2	SAP30BP	69
967	svmLinear2	SCP2	69
967	svmLinear2	SDF2L1	69
967	svmLinear2	SEC61A1	69
967	svmLinear2	SFN	69
967	svmLinear2	SH2B1	69
967	svmLinear2	SH3GLB2	69
967	svmLinear2	SHKBP1	69
967	svmLinear2	SLC35D1	69
967	svmLinear2	SLC38A4	69
967	svmLinear2	SMARCAL1	69
967	svmLinear2	SNCG	69
967	svmLinear2	SPRY2	69
967	svmLinear2	SRD5A1	69
967	svmLinear2	SRGAP2	69
967	svmLinear2	STX16	69
967	svmLinear2	TBKBP1	69
967	svmLinear2	TIPRL	69
967	svmLinear2	TMEM14C	69
967	svmLinear2	TMEM161A	69
967	svmLinear2	TMEM80	69
967	svmLinear2	TMEM8B	69
967	svmLinear2	TRMT6	69
967	svmLinear2	AAGAB	68
967	svmLinear2	TSC2	68
967	svmLinear2	U2AF2	68
967	svmLinear2	UIMC1	68
967	svmLinear2	VPS33A	68
967	svmLinear2	WDR53	68
967	svmLinear2	YIF1B	68
967	svmLinear2	ZBTB22	68
967	svmLinear2	ZCCHC17	68
967	svmLinear2	ZFYVE26	68
967	svmLinear2	ZNF133	68
967	svmLinear2	ZNF512	68
967	svmLinear2	ZNF579	68
967	svmLinear2	ZNF589	68
967	svmLinear2	C17orf80	68
967	svmLinear2	C1orf43	68
967	svmLinear2	C2orf68	68
967	svmLinear2	CD109	68
967	svmLinear2	CD302	68
967	svmLinear2	CPT2	68
967	svmLinear2	CTU1	68
967	svmLinear2	CXXC1	68
967	svmLinear2	ADK	68
967	svmLinear2	CYP8B1	68
967	svmLinear2	CYR61	68
967	svmLinear2	DCAF4	68
967	svmLinear2	DCTPP1	68
967	svmLinear2	ADSL	68
967	svmLinear2	DTX1	68
967	svmLinear2	ABCA8	68
967	svmLinear2	EGR2	68
967	svmLinear2	EIF2B4	68
967	svmLinear2	ERI3	68
967	svmLinear2	EXOC3	68
967	svmLinear2	EXOC4	68
967	svmLinear2	FBRS	68
967	svmLinear2	FGFR4	68
967	svmLinear2	FIGNL1	68
967	svmLinear2	GABPB2	68
967	svmLinear2	GBA2	68
967	svmLinear2	GCDH	68
967	svmLinear2	GGA1	68
967	svmLinear2	GPBP1	68
967	svmLinear2	GRHPR	68
967	svmLinear2	ALYREF	68
967	svmLinear2	HCFC1R1	68
967	svmLinear2	HIC2	68
967	svmLinear2	HSPA14	68
967	svmLinear2	ANAPC4	68
967	svmLinear2	IER3IP1	68
967	svmLinear2	IGSF3	68
967	svmLinear2	ANGPTL1	68
967	svmLinear2	ITGA9	68
967	svmLinear2	KPTN	68
967	svmLinear2	LIMK1	68
967	svmLinear2	LIMK2	68
967	svmLinear2	LINC00261	68
967	svmLinear2	LLGL1	68
967	svmLinear2	LOC100499489	68
967	svmLinear2	LOC150776	68
967	svmLinear2	AOX1	68
967	svmLinear2	MAPKAP1	68
967	svmLinear2	MDM4	68
967	svmLinear2	MEF2D	68
967	svmLinear2	PAIP2B	68
967	svmLinear2	PDE6D	68
967	svmLinear2	PFDN2	68
967	svmLinear2	PGM1	68
967	svmLinear2	PHF14	68
967	svmLinear2	PLEC	68
967	svmLinear2	PLXNA1	68
967	svmLinear2	POC5	68
967	svmLinear2	PON1	68
967	svmLinear2	PPP1R12C	68
967	svmLinear2	PRELID1	68
967	svmLinear2	PRMT3	68
967	svmLinear2	PRR14	68
967	svmLinear2	PXMP4	68
967	svmLinear2	RABGGTA	68
967	svmLinear2	RAD21	68
967	svmLinear2	RAN	68
967	svmLinear2	RCC2	68
967	svmLinear2	RCE1	68
967	svmLinear2	REEP4	68
967	svmLinear2	RFT1	68
967	svmLinear2	RNF113A	68
967	svmLinear2	RP9	68
967	svmLinear2	ABL2	68
967	svmLinear2	RPS19	68
967	svmLinear2	RPS21	68
967	svmLinear2	RPSAP9	68
967	svmLinear2	ATP13A2	68
967	svmLinear2	SLC27A2	68
967	svmLinear2	SLC7A8	68
967	svmLinear2	SMARCE1	68
967	svmLinear2	SNRPA1	68
967	svmLinear2	SNRPB2	68
967	svmLinear2	SNX11	68
967	svmLinear2	STT3A	68
967	svmLinear2	TAF1A	68
967	svmLinear2	BAP1	68
967	svmLinear2	TAF9	68
967	svmLinear2	TATDN3	68
967	svmLinear2	TBC1D20	68
967	svmLinear2	TBCB	68
967	svmLinear2	TDRKH	68
967	svmLinear2	THAP3	68
967	svmLinear2	THRSP	68
967	svmLinear2	TIMM9	68
967	svmLinear2	ACADL	68
967	svmLinear2	TTLL4	67
967	svmLinear2	TULP3	67
967	svmLinear2	TYMS	67
967	svmLinear2	UBR5	67
967	svmLinear2	VPS25	67
967	svmLinear2	VPS37C	67
967	svmLinear2	VPS52	67
967	svmLinear2	VSIG10	67
967	svmLinear2	BRF2	67
967	svmLinear2	ZFP64	67
967	svmLinear2	ZKSCAN4	67
967	svmLinear2	ZNF101	67
967	svmLinear2	ZNF212	67
967	svmLinear2	ZNF623	67
967	svmLinear2	ZNF836	67
967	svmLinear2	ZNRD1	67
967	svmLinear2	C15orf39	67
967	svmLinear2	C1QTNF6	67
967	svmLinear2	C1orf131	67
967	svmLinear2	CA2	67
967	svmLinear2	CC2D1B	67
967	svmLinear2	CD248	67
967	svmLinear2	CDC23	67
967	svmLinear2	ACVRL1	67
967	svmLinear2	CLIC1	67
967	svmLinear2	CLRN3	67
967	svmLinear2	COMMD3	67
967	svmLinear2	CPSF6	67
967	svmLinear2	CSNK1D	67
967	svmLinear2	CUEDC1	67
967	svmLinear2	CWC27	67
967	svmLinear2	CXorf40B	67
967	svmLinear2	DDX55	67
967	svmLinear2	DEPDC7	67
967	svmLinear2	DGKD	67
967	svmLinear2	DOHH	67
967	svmLinear2	DPY30	67
967	svmLinear2	EFCAB11	67
967	svmLinear2	EIF3D	67
967	svmLinear2	AHSA1	67
967	svmLinear2	EPS15L1	67
967	svmLinear2	ERRFI1	67
967	svmLinear2	EXOSC4	67
967	svmLinear2	FADS3	67
967	svmLinear2	FAM110A	67
967	svmLinear2	FAM122B	67
967	svmLinear2	FAM49B	67
967	svmLinear2	FBXO32	67
967	svmLinear2	GATAD1	67
967	svmLinear2	GDPD1	67
967	svmLinear2	GGCT	67
967	svmLinear2	GGT5	67
967	svmLinear2	GON4L	67
967	svmLinear2	GTF3C2	67
967	svmLinear2	HEATR1	67
967	svmLinear2	HK3	67
967	svmLinear2	HSPB11	67
967	svmLinear2	IFT27	67
967	svmLinear2	IL18R1	67
967	svmLinear2	ING5	67
967	svmLinear2	ANKMY1	67
967	svmLinear2	LZTS1	67
967	svmLinear2	MAPK12	67
967	svmLinear2	AP3D1	67
967	svmLinear2	MED7	67
967	svmLinear2	MIF4GD	67
967	svmLinear2	MIIP	67
967	svmLinear2	MRPL17	67
967	svmLinear2	NBAS	67
967	svmLinear2	NOL10	67
967	svmLinear2	NR4A1	67
967	svmLinear2	NSD1	67
967	svmLinear2	NSFL1C	67
967	svmLinear2	NUDCD3	67
967	svmLinear2	NUP210	67
967	svmLinear2	PCK2	67
967	svmLinear2	PDCD11	67
967	svmLinear2	PFKFB2	67
967	svmLinear2	PGAM2	67
967	svmLinear2	PLCB3	67
967	svmLinear2	PLEKHH1	67
967	svmLinear2	PNKP	67
967	svmLinear2	POLR2H	67
967	svmLinear2	PPP1CA	67
967	svmLinear2	PPP2R5D	67
967	svmLinear2	PRKCA	67
967	svmLinear2	PROS1	67
967	svmLinear2	PSME3	67
967	svmLinear2	PTGIS	67
967	svmLinear2	ASB6	67
967	svmLinear2	RARS	67
967	svmLinear2	RBM15B	67
967	svmLinear2	RBM28	67
967	svmLinear2	RCN2	67
967	svmLinear2	RHBDD3	67
967	svmLinear2	RHOC	67
967	svmLinear2	RILPL1	67
967	svmLinear2	RIT1	67
967	svmLinear2	RNF157	67
967	svmLinear2	RNF24	67
967	svmLinear2	RPL26L1	67
967	svmLinear2	RPL27	67
967	svmLinear2	RPL6	67
967	svmLinear2	RPS19BP1	67
967	svmLinear2	SASS6	67
967	svmLinear2	SAYSD1	67
967	svmLinear2	SCML2	67
967	svmLinear2	SEC61G	67
967	svmLinear2	SERPINI1	67
967	svmLinear2	ATP6V1H	67
967	svmLinear2	SHPK	67
967	svmLinear2	SIN3B	67
967	svmLinear2	SLC38A2	67
967	svmLinear2	SLC39A10	67
967	svmLinear2	SMPD2	67
967	svmLinear2	SPON2	67
967	svmLinear2	SRP14	67
967	svmLinear2	TBC1D22A	67
967	svmLinear2	TCERG1	67
967	svmLinear2	TCFL5	67
967	svmLinear2	TEAD3	67
967	svmLinear2	BBS4	67
967	svmLinear2	TFAP4	67
[truncated: 9,186 more rows]
