# Supplementary material for: SIMON: Open-Source Knowledge Discovery Platform
Source: Patterns (N Y). 2021 Jan 8;2(1):100178. doi: 10.1016/j.patter.2020.100178 (PMC7815964; doi:10.1016/j.patter.2020.100178)
Supplement: Data S1–S5 [file mmc21.zip]

Archive with 5 entries (5 files):
- Supplementary Data 1_SISA_sda.RData
- Supplementary Data 2_Cyclists_naiveBayes.RData
- Supplementary Data 3_VAST_naiveBayes.RData
- Supplementary Data 4_Zeller_sda.RData
- Supplementary Data 5_LIHC_svmLinear2.RData
